# Supplementary material for: Promoting vascular stability through Src inhibition and Tie2 activation: A model-based analysis
Source: iScience. 2025 May 9;28(6):112625. doi: 10.1016/j.isci.2025.112625 (PMC12148613; doi:10.1016/j.isci.2025.112625)
Supplement: Table S1. List of all model parameters, descriptions, and their best-fit values [file mmc2.xlsx]

## Sheet: Table S1. List of all model par
Parameter	Description	Value	Unit
'cellarea'	Cell area	1400	μm2
'VolER'	Endoplasmic reticulum volume	3.35e-13	L
'Volcyto'	Cytoplasmic volume	9.12e-13	L
'kD_ang1'	Dissociation rate constant of Ang1-Tie2 binding	3.7	nM
'kD_ang2'	Dissociation rate constant of Ang2-Tie2 binding	3.7	nM
'koffang1tie2'	Dissociation rate of Ang1-Tie2 binding	4.92e-05	s-1
'koffang2tie2'	Dissociation rate of Ang2-Tie2 binding	0.000159	s-1
'kontie2diff'	Oligomerization rate of Tie2 by diffusion limit	0.320649	nM-1 s-1
'kofftie2diff'	Dissociation rate of oligomeric Tie2 by diffusion	0.00208924	s-1
'konstie2diff'	Oligomerization rate of sTie2 by diffusion limit	0.320649	nM-1 s-1
'koffstie2diff'	Dissociation rate of oligomeric sTie2 diffusion limit	0.00208924	s-1
'kpangtie2'	Phosphorylation rate of Ang1-bound Tie2	0.00577274	s-1
'kdpangtie2'	Dephosphorylation rate of Ang1-bound Tie2	0.000583	s-1
'ksjang1tie2'	Junctional localization rate of Ang1-bound Tie2	0.0368961	s-1
'kjsang1tie2'	Surface localization rate of Ang1-bound Tie2	0.000389	s-1
'ksjang2tie2'	Junctional localization rate of Ang2-bound Tie2	0.0368961	s-1
'kjsang2tie2'	Surface localization rate of Ang2-bound Tie2	0.000389	s-1
'ksjtie1'	Junctional localization rate of Tie1	0.225252	s-1
'kjstie1'	Surface localization rate of Tie1	0.140589	s-1
'konang1tie1tie2_4_j'	Association rate of Ang1 to junctional Tie1/Tie2	0.616	s-1
'koffang1tie1tie2_4_j'	Dissociation rate of Ang1 to junctional Tie1/Tie2	3.55e-06	s-1
'konang2tie1tie2_4_j'	Association rate of Ang2 to junctional Tie1/Tie2	0.616	nM-1 s-1
'koffang2tie1tie2_4_j'	Dissociation rate of Ang2 to junctional Tie1/Tie2	3.55e-06	s-1
'kptie1ang1_j'	Phosphorylation rate of junctional Ang1/Tie1	0.16285	nM-1 s-1
'kdpatie1ang1_j'	Dephosphorylation rate of junctional Ang1/Tie1	1.12e-07	s-1
'kptie1ang2_j'	Phosphorylation rate of junctional Ang2/Tie1	0.16285	s-1
'kdpatie1ang2_j'	Dephosphorylation rate of junctional Ang2/Tie1	1.12e-07	s-1
'konveptp'	Association rate of VE-PTP to Tie2	0.00128	s-1
'koffveptp'	Dissociation rate of VE-PTP to Tie2	0.0809299	s-1
'kactveptp_ang1'	Enzymatic reaction rate of VE-PTP to Ang1-Tie2	0.474573	s-1
'kactveptp_ang2'	Enzymatic reaction rate of VE-PTP to Ang2-Tie2	0.474573	nM-1 s-1
'kintang1dptie'	Internalization rate of Ang1-bound, dephospho-Tie2	0.00125	s-1
'kintang1ptie'	Internalization rate of Ang1-bound, phospho-Tie2	0.00119	s-1
'kintang2dptie'	Internalization rate of Ang2-bound, dephospho-Tie2	2.12e-06	s-1
'kintang2ptie'	Internalization rate of Ang2-bound, phospho-Tie2	0.000172	s-1
'kdegptie2'	Degradation rate of phosphorylated Tie2	0.00013	s-1
'krectie2'	Recycling rate of Tie2	0.0017	s-1
'ksyntie2'	Synthesis rate of Tie2	7.15e-07	s-1
'ksyntie1'	Synthesis rate of Tie1	0.0261744	s-1
'kontie1tie2'	Association rate of Tie1:Tie2 binding	0.063452	nM s-1
'kofftie1tie2'	Dissociation rate of Tie1:Tie2 binding	0.723876	nM s-1
'kdissang1tie1tie2'	Dissociation rate of Tie1:Tie2 when Ang1 is bound	0.482312	nM-1 s-1
'kcleavetie2'	Extracellular domain cleavage rate of Tie2	0.00146	s-1
'kcleavetie1'	Extracellular domain cleavage rate of Tie1	0.0099696	s-1
'kdegsTie2'	Degradation rate of soluble Tie2	1e-05	s-1
'kdegstie1'	Degradation rate of soluble Tie1	0.022541	s-1
'kcvegfr'	The coupling rate between receptors	1.11	μm2#-1s-1
kdcvegfr'	The decoupling rate between receptors	0.78	s-1
kdeltavegfr'	The coupling rate within a dimer	2.5	s-1
'konvr2_1'	The on-rate of binding VEGF to VEGFR2	10.3	μM-1s-1
'konvr1_1'	The on-rate of binding of VEGF to VEGFR2	22	μM-1s-1
'konvr_2'	The coupling rate for the binding of VR to R through the coupling site	0.0045	μm2#-1s-1
'konvr_delta'	The coupling rate between VEGF and VEGFR within a dimer	2.05	s-1
'konvr2_nrp'	The on-rate for the binding of VEGF to VEGFR2 with NRP1	0.01	s-1
'konvr_2_nrp'	The on-rate for the binding of VEGF-NRP1 to VEGFR2	0.15	μm2#-1s-1
'koffvr2'	The off-rate for the binding of VEGF to VEGFR2	0.236	s-1
'koffvr1'	The off-rate of VEGF binding to VEGFR1	0.026	s-1
'koffvr2_nrp'	The off-rate for the binding of VEGF-NRP1 to VEGFR2	0.045	s-1
'konvegfnrp1'	The on-rate for the binding of VEGF to NRP1	2.48	μM-1s-1
'koffvegfnrp1'	The off-rate of VEGF binding to NRP1	0.0008	s-1
'konvegfr1nrp1'	The on-rate for the binding of VEGFR1 complexes to free NRP1	0.004	μm2#-1s-1
'koffvegfr1nrp1'	The off-rate for the binding of VEGFR1 complexes to free NRP1	0.1	s-1
'konvegfr2nrp1'	The on-rate for the binding of VEGFR2 complexes to free NRP1	0.0022	μm2#-1s-1
'koffvegfr2nrp1'	The off-rate for the binding of VEGFR2 complexes to free NRP1	0.014	s-1
'konvegfr2cd47'	The constitutive rate of CD47 binding with VEGFR2	100	μm2#-1s-1
'koffvegfr2cd47'	Calcium concentration for half maximal inhibition of IP3 receptors	1	μM
'kontspcd47'	The rate of TSP1 binding to CD47	100	μm2#-1s-1
'kofftspcd47'	The off-rate for the binding of CD47 to TSP1	0.001	s-1
'kpvegfr2'	VEGFR2 autophosphorylation rate	30	s-1
'kdpvegfr2_s'	Dephosphorylation rate at the surface	640	s-1
'kdpvegfr2_e'	Dephosphorylation rate within signaling endosomes	0.72	s-1
'kdpvegfr2_r'	Catalytic rate of active ERK1/2	10	s-1
'kse1vegfr2'	VEGFR2 internalization rate in the absence of NRP1	0.031	s-1
'kse1vegfr2nrp1'	VEGFR2 internalization rate with NRP1	0.0014	s-2
'ke1e2vegfr2'	The transition rate of receptors from the first signaling endosomes to the second	0.0043	s-1
'ke2e1vegfr2'	The transition rate from the second signaling endosome to the first	0.0323	s-1
'ke1e2vegfr2nrp1'	The transition rate of receptors with NRP1 from the first signaling endosomes to the second	4.8	s-1
'ke2e1vegfr2nrp1'	The transition rate of receptors from the second signaling endosomes to the first	0.001	s-1
'ke2rvegfr2nrp1'	VEGFR2 transport rate from signaling endosome to recycling endosome	48	s-1
'krecvegfr2'	The on rate for the binding of CIB1 to SphK1	17.18	μM-1s-1
'koffvegfr2cd47_r'	The rate of TSP1-CD47 dissociation from VEGFR2	1	s-1
'kofftspcd47_r'	The transition rate of receptors with NRP1 from the second signaling endosomes to the first	0.001	s-1
'kdegvegfr2dpe1'	Degradation rate of unphosphorylated VEGFR2 with no NRP1	2.85	s-1
'kdegvegfr2pe1'	Degradation rate of phosphorylated VEGFR2 with no NRP1	0.00202	s-1
'kdegvegfr2dpe2'	Degradation rate of unphosphorylated receptors from the second signaling endosome	0.416	s-1
'kdegvegfr2pe2'	Degradation rate of phosphorylated receptors that are in the second signaling endosome	243	s-1
'kdegvegfr2dpe1_nrp'	Degradation of unphosphorylated VEGFR2 with NRP1	0.000222	s-1
'kdegvegfr2pe1_nrp'	Degradation rate of phosphorylated VEGFR2 with NRP1	0.00791	s-1
'kdegvegfr2dpe2_nrp'	Degradation rate of unphosphorylated receptors with NRP1 from the second signaling endosome	756	s-1
'kdegvegfr2pe2_nrp'	Degradation rate of phosphorylated receptors with NRP1 from the second signaling endosome	0.0376	s-1
'kse1singlevegfr2'	The internalization rate of single and free VEGFR2 receptors	0.000756	s-1
'ke1ssinglevegfr2'	The recycling rate of single and free VEGFR2 receptors	0.000866	s-1
'kdegsinglevegfr2'	The degradation rate of single and free VEGFR2 receptors	0.000588	s-1
'ksynvegfr2'	The effective synthesis rate of VEGFR2	0.00014	s-1
'f_tspdeg'	The effect of TSP1 on the degradation of receptor complexes from the signaling endosomes	1	-
'f_tspdp'	The effect of TSP1 in recruiting phosphatases to the membrane	1	-
'kpPLCgamma'	The rate of PLCγ activation by the active VEGFR2 population	0.045	μm2#-1s-1
'kdpPLCgamma'	The rate of PLCγ dephosphorylation (inactivation)	0.014	s-1
'kcatPLCgammaDAG'	The catalytic rate of PLCγ	0.1	s-1
'kmPIP2PLCgamma'	PIP2 concentration for half-maximal action of PLCγ	4.34	-
'nDAG'	The Hill coefficient for the action of PLCγ	2.6	-
'kPIP2gen'	The rate of PIP2 generation	4.8e-05	μMs-1
'kSphgen'	Rate of Sphingosine generation	4.8e-05	s-1
'kS1PRasactivation'	Rate constant for the activation of Ras by S1P	1.55642	μMs-1
'KmS1PRasGTP'	The on-rate for the binding of VEGF-NRP1 to VEGFR1	5.89931	μm2#-1s-1
'kRasGAP'	The rate of RasGTP hydrolysis by RasGAP	2.9411	s-1
'kdeg_ip3'	Degradation rate of IP3	0.47	s-1
'kdeg_DAG'	Degradation rate of DAG	0.11	s-1
'konCaPKC'	The on rate for the binding of calcium to PKC	0.3	μM-1s-1
'koffCaPKC'	The off rate for the binding of calcium to PKC	0.01	s-1
'konDAGPKC'	The on rate of DAG binding to PKC	0.0299573	μM-1s-1
'koffDAGPKC'	The off rate of DAG binding to PKC	0.124096	s-1
'konCaCIB1'	The on rate of calcium binding to the first EF-hand domain of CIB1	0.0526316	μM-1s-1
'koffCaCIB1'	The off rate of calcium binding to the first EF-hand domain of CIB1	0.1	s-1
'konCaCIB2'	The on rate of calcium binding to the second EF-hand domain of CIB1	0.185185	μM-1s-1
'koffCaCIB2'	The off rate of calcium binding to the second EF-hand domain of CIB1	0.1	s-1
'konCIB1SK1'		17.6029
'koffCIB1SK1'	The off rate for the binding of CIB1 to SphK1	4.40396	s-1
'kcatERK'	The rate of eNOS unbinding from caveolin-1	7.88274	s-1
'kmERKSK1'	The Michaelis-Menten type constant for the phosphorylation of SphK1 by active ERK1/2	1.19824	μM
'ktSK1'	Translocation rate of CIB1-bound SphK1 from cytoplasm to the membrane	1	s-1
'ktoffSK1'	The off rate of CIB1/SphK1 binding to the plasma membrane	0.000697	s-1
'koffSK1'	The off rate of calcium-free CIB1/SphK1 from the membrane	0.104	s-1
'kcatPKC'	The off-rate for the binding of calcium to the EF hand on the C lobe of CaM	10.208	s-1
'kmPKCRaf'	The Michaelis-Menten type constant for the phosphorylation of Raf by PKC	0.313875	μM
kdpSK1'	Dephosphorylation rate of SphK1	0.0218	s-1
'kdpPKCRaf'	The rate of dephosphorylation of the PKC-phosphorylated serine residue on Raf	0.720296	s-1
'kcatSK1Sph'	The catalytic rate of SphK1	37.2382	s-1
'kmSphSK1'	The Michaelis-Menten type parameter for SphK1 enzymatic activity	0.0294305	μM
'kdpS1P'	Rate of S1P dephosphorylation	1.18802	s-1
'konRasRaf'	The on rate for the binding of activated Ras to Raf	13.1	μM-1s-1
'koffRasRaf'	The off rate for the binding of activated Ras to Raf	0.152	s-1
'kpRaf'	The rate of autophosphorylation of the activating tyrosine residues on Raf	1.68	s-1
'kdpRafs'	The rate of dephosphorylation of	0.894826	s-1
	Raf for the tyrosine residues
'kpMEK12Raf'	The rate of phosphorylation of the first serine residue on MEK1/2 by activated Raf	1.80179	s-1
'kpMEK12Raf2'	The rate of phosphorylation of the second serine residue on MEK1/2 by activated Raf	1.20468	s-1
'kmRafMEK12'	The Michaelis-Menten type parameter for the phosophorylation of MEK1/2 by active Raf	0.807389	μM
'kdpMEK12s_1'	Rate of dephosphorylation of the first serine on MEK1/2	0.112	s-1
'kdpMEK12s_2'	Rate of dephosphorylation of the second serine on MEK1/2	0.139705	s-1
'kpMEK12ERK12'	Phosphorylation rate of ERK1 by active MEK1/2	12.1493	s-1
'kpMEK12ERK12_2'	Phosphorylation rate of ERK2 by active MEK1/2	0.516271	s-1
'kmMEKERK12'	The Michaelis-Menten type parameter for the phosophorylation of ERK by active MEK1/2	0.255461	μM
'kdpERK12cytos_1'	Concentration of S1P for halfmaximal rate of Ras activation	6.06	μM
'kdpERK12cytos_2'	Dephosphorylation rate of ERK2	1.05	s-1
'kactTie1ProteasePI3K'	Activation rate of Tie1 protease by PI3K	0.1	s-1
'kinactTie1Protease'	The off-rate for the binding of CaM to eNOS	10	s-1
'kcleaveTie1Protease'	The cleavage rate of Tie1 protease	0	nM s-1
'kang2release_S1P'	Rate of Ang2 release stimulated by S1P	0.1	nM s-1
'KBon'	The on-rate for the binding of calcium to cytoplasmic calcium buffer	100	μM-1s-1
'KBoff'	The off-rate for the binding of calcium to cytoplasmic calcium buffer	300	s-1
'Kcrac'	ER calcium concentration for half maximal CRAC current	169	μM
'ncrac'	The Hill coefficient for the activation of CRAC channels by ER calcium	4.2	s
'tau_stim'	The time constant for the activation of CRAC current	4	μM-1s-1
'ICracamp'	The rate of calcium entry through the CRAC channels on the plasma membrane	5860	μMs-1
'Iip3Ramp'	The rate of calcium release from IP3 receptors on ER	131000	s-1
'KmIP3R'	Calcium concentration for half maximal activation of IP3R	1.6	μM
'KiCa'	The effect of TSP1 inhibiting transition from the signaling endosomes to the recycling endosomes	1	-
'CSQN_total'	Total concentration of calsequestrin (ER calcium buffer)	15000	μM
'KCSQN'	Dissociation constant for calcium binding to calsequestrin	800	μM
'I_PMCAbar'	The plasma membrane calcium pump rate	2.02	μMs-1
'KmPMCA'	Calcium concentration for half maximal activation of PM calcium pump	0.26	μM
'vSERCA'	The rate of ER calcium pump	0.39	μMs-1
'KmSERCA'	Calcium concentration for half maximal activation of SERCA pump	0.15	μM
'KleakER'	The calcium leak rate out of the ER into the cytoplasm	1e-08	μM-1s-1
'koffCaNCaM1'	The off-rate for binding of calcium to the EF hand on the N lobe of CaM	500	s-1
'kdCaNCaM'	The dissociation constant for the binding of calcium to the EF hand on the N lobe of CaM	24	μM
'koffCaCCaM1'	Dephosphorylation rate of receptors in the recycling endosomes	10	s-1
'kdCaCCaM'	The dissociation constant for the binding of calcium to the EF hand on the C lobe of CaM	3.1	μM
'kactsrcvegfr2'	Rate of Src activation by phosphorylated VEGFR2 population	0.61	μm2#-1s-1
'kactAxlSrc'	Rate of phosphorylation of Axl by Src	3.92	μM
'kactAxlAuto'	Rate of Axl autophosphorylation	0.12	s-1
'kinactAxlSrc'	Rate of Axl dephosphorylation on Src-phosphorylated residues	0.00179	s-1
'kinactAxlAuto'	Rate Axl dephosphorylation on autophosphorylated residues	1291.1	s-1
'kactPI3KAxl'	Rate of PI3K activation by Axl	55.9169	μm2#-1s-1
'kactPI3KTie2'	The activation rate of PI3K by Tie2	300	s-1
'kinactPI3K'	The inactivation rate of PI3K	0.4	s-1
'kmPIP2PI3K'	PIP2 concentration for half-maximal action of PI3K	309.9	μM
'kcatPI3KPIP2'	The catalytic rate of PI3K on PIP2	1764.48	s-1
'kmPIP3PTEN'	Dephosphorylate rate of ERK1	6.27	s-1
'kcatPTENPIP3'	The catalytic rate of PTEN on PIP3	4767.44	s-1
'konPDK1PIP3'	The on-rate for the binding of PDK1 to PIP3	5828.07	μM-1s-1
'koffPDK1PIP3'	The off-rate for the binding of PDK1 to PIP3	0.64	s-1
'konAKTPIP3'	The on-rate for the binding of Akt to PIP3	12.48	μM-1s-1
'koffAKTPIP3'	The off-rate for the binding of Akt to PIP3	0.032	s-1
'kpmTORAKT'	The rate of phosphorylation of Akt by mTOR on S473	2	s-1
'kpAKTPDK1'	The rate of phosphorylation of Akt by activated PDK1 on T308	2	μM-1s-1
'kdp473AKTPPase'	Dephosphorylation of S473 on Akt	0.1	s-1
'kdp308AKTPPase'	Dephosphorylation of T308 on Akt	0.038	s-1
'kactTie2ProteasePI3K'	Activation rate of Tie2 protease by PI3K	0.1	s-1
'kinactTie2Protease'	Inativation rate of Tie2 protease	0.1	s-1
kcleaveTie2Protease'	Rate of Tie2 cleavage by Tie2 protease	0.1	nM s-1
'kprhoa'	The phosphorylation rate of RhoA	500	s-1
'kdprhoa'	Rate of PI3K inactivation	0.608001	s-1
'konrhoamdia'	The association rate of RhoA with mDia	500	nM-1 s-1
'koffrhoamdia'	The off-rate of RhoA-mDia complex	0.0273687	s-1
'konmdiasrc'	The on-rate of binding of mDia to Src	50	nM-1s-1
'koffmdiasrc'	The off rate of mDia Src binding	0.1	s-1
'kdpsrc'	VEGFR2 transport rate from recycling endosome to the surface	13.65	s-1
'kpvecad'	The phosphorylation rate of VE-Cadherin	0.1	s-1
'kdpvecad'	Dephosphorylation of VE-Cadherin	0.1	s-1
'kintvecad'	Internalization rate of VE-Cadherin	0.1	s-1
'krecvecad'	The recycling rate of VE-Cadherin	0.1	s-1
'kdegvecad'	Degradation rate of VE-Cadherin	0.1	s-1
'konCaMeNOS'	The on-rate for the binding of CaM to eNOS	980	μM-1s-1
'koffCaMeNOS'	The initial level of CD47	9.73	#/μm2
'koffeNOScav1'	PIP3 concentration for half-maximal action of PTEN	6.875	μM
'koncaveNOS'	The basal on-rate of eNOS binding to caveoline-1	81.9375	s-1
'kcateNOSAKT'	The rate of eNOS phosphorylation by Akt	1000	μM-1s-1
'kdpeNOS'	Dephosphorylation rate of S1177 on eNOS	0.0517	s-1
kactp38vegfr2'	The activation rate of p38 by VEGFR2	100	s-1
kinactp38'	The inactivation rate of p38	100	s-1
kactTie1Proteasep38'	The activation of Tie1 protease by p38	100	s-1
kactTie2Proteasep38'	Activation rate of Tie2 protease by p38	0.1	s-1
