# Supplementary material for: Promoting vascular stability through Src inhibition and Tie2 activation: A model-based analysis
Source: iScience. 2025 May 9;28(6):112625. doi: 10.1016/j.isci.2025.112625 (PMC12148613; doi:10.1016/j.isci.2025.112625)
Supplement: Data S1. Computational model of the endothelial signaling network formed by VEGF and Ang-Tie pathways, in SBML, related to Figure 1 [file mmc3.xml]

<?xml version="1.0" encoding="UTF-8"?>
<!-- Created by BioNetGen 2.8.2  -->
<sbml xmlns="http://www.sbml.org/sbml/level2/version3" level="2" version="3">
  <model id="Tie2VEGF_230215">
    <listOfUnitDefinitions>
      <unitDefinition id="substance" name="substance">
        <listOfUnits>
          <unit kind="item" exponent="1" multiplier="1"/>
        </listOfUnits>
      </unitDefinition>
    </listOfUnitDefinitions>
    <listOfCompartments>
      <compartment id="cell" size="1"/>
    </listOfCompartments>
    <listOfSpecies>
      <species id="S1" compartment="cell" initialAmount="0.01" name="Tie2(ang1bs,ang2bs,loc~s,pY~dp,tie1bs,veptpbs)"/>
      <species id="S2" compartment="cell" initialAmount="0" name="Ang1_4(tie2bs,tie2bs,tie2bs,tie2bs)"/>
      <species id="S3" compartment="cell" initialAmount="0" name="Ang2_2(antiang2bs,tie2bs,tie2bs)"/>
      <species id="S4" compartment="cell" initialAmount="0" name="Ang2_3(antiang2bs,tie2bs,tie2bs,tie2bs)"/>
      <species id="S5" compartment="cell" initialAmount="0" name="Ang2_4(antiang2bs,tie2bs,tie2bs,tie2bs,tie2bs)"/>
      <species id="S6" compartment="cell" initialAmount="0" name="VEPTP(tie2bs)"/>
      <species id="S7" compartment="cell" initialAmount="0" name="Tie2(ang1bs,ang2bs,loc~sol,pY~dp,tie1bs,veptpbs)"/>
      <species id="S8" compartment="cell" initialAmount="0" name="Tie1(a5bs,loc~sol,pY~dp,tie2bs)"/>
      <species id="S9" compartment="cell" initialAmount="0" name="Tie1(a5bs,loc~s,pY~dp,tie2bs)"/>
      <species id="S10" compartment="cell" initialAmount="0" name="Tie1(a5bs,loc~s,pY~dp,tie2bs!1).Tie2(ang1bs,ang2bs,loc~s,pY~dp,tie1bs!1,veptpbs)"/>
      <species id="S11" compartment="cell" initialAmount="0" name="VEGF(antivegfbs,loc~s,nrp1bs,rbs,rbs)"/>
      <species id="S12" compartment="cell" initialAmount="0" name="VEGFR1(cbs,dimer,loc~s,nrp1bs,vbs)"/>
      <species id="S13" compartment="cell" initialAmount="0" name="VEGFR2(b3bs,cbs,dimer,loc~s,vbs,y1175~dp)"/>
      <species id="S14" compartment="cell" initialAmount="0" name="NRP1(bs,loc~s)"/>
      <species id="S15" compartment="cell" initialAmount="0" name="CD47(loc~s,rbs,tsp1bs,y~dp)"/>
      <species id="S16" compartment="cell" initialAmount="0" name="TSP1(cbs)"/>
      <species id="S17" compartment="cell" initialAmount="0" name="PLCgamma(yplc~dp)"/>
      <species id="S18" compartment="cell" initialAmount="0" name="PKC(CalciumBD,DAGBD)"/>
      <species id="S19" compartment="cell" initialAmount="0" name="CIB1(EF1,EF2,loc~cytosol,sk1bd)"/>
      <species id="S20" compartment="cell" initialAmount="0" name="SphK(CIB1bd,serk~dp,spkc~dp)"/>
      <species id="S21" compartment="cell" initialAmount="0" name="Sph(skbd)"/>
      <species id="S22" compartment="cell" initialAmount="0" name="S1P(bd)"/>
      <species id="S23" compartment="cell" initialAmount="0" name="RasGTP(rafbd)"/>
      <species id="S24" compartment="cell" initialAmount="0" name="Raf(S259~dp,mekbd,rasbd,spkc~dp,y1y2~dp)"/>
      <species id="S25" compartment="cell" initialAmount="0" name="MEK12(bd,s1~dp,s2~dp)"/>
      <species id="S26" compartment="cell" initialAmount="0" name="ERK1(MEK12bd,dimer,s1~dp)"/>
      <species id="S27" compartment="cell" initialAmount="0" name="ERK2(MEK12bd,dimer,s2~dp)"/>
      <species id="S28" compartment="cell" initialAmount="0" name="Tie1Protease(state~inactive)"/>
      <species id="S29" compartment="cell" initialAmount="0" name="Calcium_cyto(bd)"/>
      <species id="S30" compartment="cell" initialAmount="0" name="CaER(bd)"/>
      <species id="S31" compartment="cell" initialAmount="0" name="CaF(cabd)"/>
      <species id="S32" compartment="cell" initialAmount="0" name="CaM(CCaM,CaMtargetbd,NCaM)"/>
      <species id="S33" compartment="cell" initialAmount="0" name="Istim()"/>
      <species id="S34" compartment="cell" initialAmount="0" name="Axl(YAxl~dp,YSrc~dp)"/>
      <species id="S35" compartment="cell" initialAmount="0" name="PTEN(PIP3docking)"/>
      <species id="S36" compartment="cell" initialAmount="0" name="PI(PIsite~3P)"/>
      <species id="S37" compartment="cell" initialAmount="0" name="PI3K(state~inactive)"/>
      <species id="S38" compartment="cell" initialAmount="0" name="Akt(PHakt,S473~dp,T308~dp)"/>
      <species id="S39" compartment="cell" initialAmount="0" name="PDK1(PHpdk1,aktbd)"/>
      <species id="S40" compartment="cell" initialAmount="0" name="Tie2Protease(state~inactive)"/>
      <species id="S41" compartment="cell" initialAmount="0" name="RhoA(G~GDP,mDiabs)"/>
      <species id="S42" compartment="cell" initialAmount="0" name="mDia(RhoAbs,srcbs)"/>
      <species id="S43" compartment="cell" initialAmount="0" name="Src(mDiabs,y1~dp)"/>
      <species id="S44" compartment="cell" initialAmount="0" name="VECadherin(S665~dp,loc~j)"/>
      <species id="S45" compartment="cell" initialAmount="0" name="caveolin1(eNOSbd!1).eNOS(CaMBD,S1177~dp,cav1BD!1)"/>
      <species id="S46" compartment="cell" initialAmount="0" name="p38(state~inactive)"/>
      <species id="S47" compartment="cell" initialAmount="0" name="antiAng2ab(ang2bs)"/>
      <species id="S48" compartment="cell" initialAmount="0" name="antiVEGFab(vegfbs)"/>
      <species id="S49" compartment="cell" initialAmount="1" name="I()"/>
      <species id="S50" compartment="cell" initialAmount="1" name="Trash()"/>
      <species id="S51" compartment="cell" initialAmount="0" name="Ang1_4(tie2bs!1,tie2bs,tie2bs,tie2bs).Tie2(ang1bs!1,ang2bs,loc~s,pY~dp,tie1bs,veptpbs)"/>
      <species id="S52" compartment="cell" initialAmount="0" name="Ang2_2(antiang2bs,tie2bs!1,tie2bs).Tie2(ang1bs,ang2bs!1,loc~s,pY~dp,tie1bs,veptpbs)"/>
      <species id="S53" compartment="cell" initialAmount="0" name="Ang2_3(antiang2bs,tie2bs!1,tie2bs,tie2bs).Tie2(ang1bs,ang2bs!1,loc~s,pY~dp,tie1bs,veptpbs)"/>
      <species id="S54" compartment="cell" initialAmount="0" name="Ang2_4(antiang2bs,tie2bs!1,tie2bs,tie2bs,tie2bs).Tie2(ang1bs,ang2bs!1,loc~s,pY~dp,tie1bs,veptpbs)"/>
      <species id="S55" compartment="cell" initialAmount="0" name="Ang1_4(tie2bs!1,tie2bs,tie2bs,tie2bs).Tie2(ang1bs!1,ang2bs,loc~sol,pY~dp,tie1bs,veptpbs)"/>
      <species id="S56" compartment="cell" initialAmount="0" name="Ang2_2(antiang2bs,tie2bs!1,tie2bs).Tie2(ang1bs,ang2bs!1,loc~sol,pY~dp,tie1bs,veptpbs)"/>
      <species id="S57" compartment="cell" initialAmount="0" name="Ang2_3(antiang2bs,tie2bs!1,tie2bs,tie2bs).Tie2(ang1bs,ang2bs!1,loc~sol,pY~dp,tie1bs,veptpbs)"/>
      <species id="S58" compartment="cell" initialAmount="0" name="Ang2_4(antiang2bs,tie2bs!1,tie2bs,tie2bs,tie2bs).Tie2(ang1bs,ang2bs!1,loc~sol,pY~dp,tie1bs,veptpbs)"/>
      <species id="S59" compartment="cell" initialAmount="0" name="Ang1_4(tie2bs!1,tie2bs,tie2bs,tie2bs).Tie1(a5bs,loc~s,pY~dp,tie2bs!2).Tie2(ang1bs!1,ang2bs,loc~s,pY~dp,tie1bs!2,veptpbs)"/>
      <species id="S60" compartment="cell" initialAmount="0" name="Ang2_2(antiang2bs,tie2bs!1,tie2bs).Tie1(a5bs,loc~s,pY~dp,tie2bs!2).Tie2(ang1bs,ang2bs!1,loc~s,pY~dp,tie1bs!2,veptpbs)"/>
      <species id="S61" compartment="cell" initialAmount="0" name="Ang2_3(antiang2bs,tie2bs!1,tie2bs,tie2bs).Tie1(a5bs,loc~s,pY~dp,tie2bs!2).Tie2(ang1bs,ang2bs!1,loc~s,pY~dp,tie1bs!2,veptpbs)"/>
      <species id="S62" compartment="cell" initialAmount="0" name="Ang2_4(antiang2bs,tie2bs!1,tie2bs,tie2bs,tie2bs).Tie1(a5bs,loc~s,pY~dp,tie2bs!2).Tie2(ang1bs,ang2bs!1,loc~s,pY~dp,tie1bs!2,veptpbs)"/>
      <species id="S63" compartment="cell" initialAmount="0" name="Tie1(a5bs,loc~j,pY~dp,tie2bs)"/>
      <species id="S64" compartment="cell" initialAmount="0" name="NRP1(bs!1,loc~s).VEGF(antivegfbs,loc~s,nrp1bs!1,rbs,rbs)"/>
      <species id="S65" compartment="cell" initialAmount="0" name="NRP1(bs!1,loc~s).VEGFR1(cbs,dimer,loc~s,nrp1bs!1,vbs)"/>
      <species id="S66" compartment="cell" initialAmount="0" name="VEGFR2(b3bs,cbs,dimer!1,loc~s,vbs,y1175~dp).VEGFR2(b3bs,cbs,dimer!1,loc~s,vbs,y1175~dp)"/>
      <species id="S67" compartment="cell" initialAmount="0" name="VEGFR1(cbs,dimer!1,loc~s,nrp1bs,vbs).VEGFR2(b3bs,cbs,dimer!1,loc~s,vbs,y1175~dp)"/>
      <species id="S68" compartment="cell" initialAmount="0" name="VEGFR1(cbs,dimer!1,loc~s,nrp1bs,vbs).VEGFR1(cbs,dimer!1,loc~s,nrp1bs,vbs)"/>
      <species id="S69" compartment="cell" initialAmount="0" name="VEGF(antivegfbs,loc~s,nrp1bs,rbs!1,rbs).VEGFR2(b3bs,cbs,dimer,loc~s,vbs!1,y1175~dp)"/>
      <species id="S70" compartment="cell" initialAmount="0" name="VEGF(antivegfbs,loc~s,nrp1bs,rbs!1,rbs).VEGFR1(cbs,dimer,loc~s,nrp1bs,vbs!1)"/>
      <species id="S71" compartment="cell" initialAmount="0" name="CD47(loc~s,rbs!1,tsp1bs,y~dp).VEGFR2(b3bs,cbs!1,dimer,loc~s,vbs,y1175~dp)"/>
      <species id="S72" compartment="cell" initialAmount="0" name="CD47(loc~s,rbs,tsp1bs!1,y~dp).TSP1(cbs!1)"/>
      <species id="S73" compartment="cell" initialAmount="0" name="VEGFR2(b3bs,cbs,dimer,loc~e1,vbs,y1175~dp)"/>
      <species id="S74" compartment="cell" initialAmount="0" name="Calcium_cyto(bd!1).PKC(CalciumBD!1,DAGBD)"/>
      <species id="S75" compartment="cell" initialAmount="0" name="CIB1(EF1!1,EF2,loc~cytosol,sk1bd).Calcium_cyto(bd!1)"/>
      <species id="S76" compartment="cell" initialAmount="0" name="CIB1(EF1,EF2!1,loc~cytosol,sk1bd).Calcium_cyto(bd!1)"/>
      <species id="S77" compartment="cell" initialAmount="0" name="Raf(S259~dp,mekbd,rasbd!1,spkc~dp,y1y2~dp).RasGTP(rafbd!1)"/>
      <species id="S78" compartment="cell" initialAmount="0" name="CaF(cabd!1).Calcium_cyto(bd!1)"/>
      <species id="S79" compartment="cell" initialAmount="0" name="CaM(CCaM,CaMtargetbd,NCaM!1).Calcium_cyto(bd!1)"/>
      <species id="S80" compartment="cell" initialAmount="0" name="CaM(CCaM!1,CaMtargetbd,NCaM).Calcium_cyto(bd!1)"/>
      <species id="S81" compartment="cell" initialAmount="0" name="Ang2_2(antiang2bs!1,tie2bs,tie2bs).antiAng2ab(ang2bs!1)"/>
      <species id="S82" compartment="cell" initialAmount="0" name="Ang2_3(antiang2bs!1,tie2bs,tie2bs,tie2bs).antiAng2ab(ang2bs!1)"/>
      <species id="S83" compartment="cell" initialAmount="0" name="Ang2_4(antiang2bs!1,tie2bs,tie2bs,tie2bs,tie2bs).antiAng2ab(ang2bs!1)"/>
      <species id="S84" compartment="cell" initialAmount="0" name="VEGF(antivegfbs!1,loc~s,nrp1bs,rbs,rbs).antiVEGFab(vegfbs!1)"/>
      <species id="S85" compartment="cell" initialAmount="0" name="Ang1_4(tie2bs!1,tie2bs!2,tie2bs,tie2bs).Tie2(ang1bs!1,ang2bs,loc~s,pY~dp,tie1bs,veptpbs).Tie2(ang1bs!2,ang2bs,loc~s,pY~dp,tie1bs,veptpbs)"/>
      <species id="S86" compartment="cell" initialAmount="0" name="Ang2_2(antiang2bs,tie2bs!1,tie2bs!2).Tie2(ang1bs,ang2bs!1,loc~s,pY~dp,tie1bs,veptpbs).Tie2(ang1bs,ang2bs!2,loc~s,pY~dp,tie1bs,veptpbs)"/>
      <species id="S87" compartment="cell" initialAmount="0" name="Ang2_3(antiang2bs,tie2bs!1,tie2bs!2,tie2bs).Tie2(ang1bs,ang2bs!1,loc~s,pY~dp,tie1bs,veptpbs).Tie2(ang1bs,ang2bs!2,loc~s,pY~dp,tie1bs,veptpbs)"/>
      <species id="S88" compartment="cell" initialAmount="0" name="Ang2_4(antiang2bs,tie2bs!1,tie2bs!2,tie2bs,tie2bs).Tie2(ang1bs,ang2bs!1,loc~s,pY~dp,tie1bs,veptpbs).Tie2(ang1bs,ang2bs!2,loc~s,pY~dp,tie1bs,veptpbs)"/>
      <species id="S89" compartment="cell" initialAmount="0" name="Tie2(ang1bs,ang2bs,loc~i,pY~dp,tie1bs,veptpbs)"/>
      <species id="S90" compartment="cell" initialAmount="0" name="Ang1_4(tie2bs!1,tie2bs!2,tie2bs,tie2bs).Tie2(ang1bs!1,ang2bs,loc~sol,pY~dp,tie1bs,veptpbs).Tie2(ang1bs!2,ang2bs,loc~sol,pY~dp,tie1bs,veptpbs)"/>
      <species id="S91" compartment="cell" initialAmount="0" name="Ang2_2(antiang2bs,tie2bs!1,tie2bs!2).Tie2(ang1bs,ang2bs!1,loc~sol,pY~dp,tie1bs,veptpbs).Tie2(ang1bs,ang2bs!2,loc~sol,pY~dp,tie1bs,veptpbs)"/>
      <species id="S92" compartment="cell" initialAmount="0" name="Ang2_3(antiang2bs,tie2bs!1,tie2bs!2,tie2bs).Tie2(ang1bs,ang2bs!1,loc~sol,pY~dp,tie1bs,veptpbs).Tie2(ang1bs,ang2bs!2,loc~sol,pY~dp,tie1bs,veptpbs)"/>
      <species id="S93" compartment="cell" initialAmount="0" name="Ang2_4(antiang2bs,tie2bs!1,tie2bs!2,tie2bs,tie2bs).Tie2(ang1bs,ang2bs!1,loc~sol,pY~dp,tie1bs,veptpbs).Tie2(ang1bs,ang2bs!2,loc~sol,pY~dp,tie1bs,veptpbs)"/>
      <species id="S94" compartment="cell" initialAmount="0" name="NRP1(bs!1,loc~s).VEGFR1(cbs,dimer!2,loc~s,nrp1bs!1,vbs).VEGFR2(b3bs,cbs,dimer!2,loc~s,vbs,y1175~dp)"/>
      <species id="S95" compartment="cell" initialAmount="0" name="NRP1(bs!1,loc~s).VEGFR1(cbs,dimer!2,loc~s,nrp1bs!1,vbs).VEGFR1(cbs,dimer!2,loc~s,nrp1bs,vbs)"/>
      <species id="S96" compartment="cell" initialAmount="0" name="NRP1(bs!1,loc~s).VEGF(antivegfbs,loc~s,nrp1bs,rbs!2,rbs).VEGFR1(cbs,dimer,loc~s,nrp1bs!1,vbs!2)"/>
      <species id="S97" compartment="cell" initialAmount="0" name="NRP1(bs!1,loc~s).VEGF(antivegfbs,loc~s,nrp1bs!1,rbs!2,rbs).VEGFR2(b3bs,cbs,dimer,loc~s,vbs!2,y1175~dp)"/>
      <species id="S98" compartment="cell" initialAmount="0" name="NRP1(bs!1,loc~s).VEGF(antivegfbs,loc~s,nrp1bs!1,rbs!2,rbs).VEGFR1(cbs,dimer,loc~s,nrp1bs,vbs!2)"/>
      <species id="S99" compartment="cell" initialAmount="0" name="CD47(loc~s,rbs!1,tsp1bs,y~dp).VEGFR2(b3bs,cbs!1,dimer!2,loc~s,vbs,y1175~dp).VEGFR2(b3bs,cbs,dimer!2,loc~s,vbs,y1175~dp)"/>
      <species id="S100" compartment="cell" initialAmount="0" name="CD47(loc~s,rbs!1,tsp1bs,y~dp).CD47(loc~s,rbs!2,tsp1bs,y~dp).VEGFR2(b3bs,cbs!1,dimer!3,loc~s,vbs,y1175~dp).VEGFR2(b3bs,cbs!2,dimer!3,loc~s,vbs,y1175~dp)"/>
      <species id="S101" compartment="cell" initialAmount="0" name="CD47(loc~s,rbs!1,tsp1bs,y~dp).VEGFR1(cbs,dimer!2,loc~s,nrp1bs,vbs).VEGFR2(b3bs,cbs!1,dimer!2,loc~s,vbs,y1175~dp)"/>
      <species id="S102" compartment="cell" initialAmount="0" name="CD47(loc~s,rbs!1,tsp1bs,y~dp).NRP1(bs!2,loc~s).VEGFR1(cbs,dimer!3,loc~s,nrp1bs!2,vbs).VEGFR2(b3bs,cbs!1,dimer!3,loc~s,vbs,y1175~dp)"/>
      <species id="S103" compartment="cell" initialAmount="0" name="NRP1(bs!1,loc~s).NRP1(bs!2,loc~s).VEGFR1(cbs,dimer!3,loc~s,nrp1bs!1,vbs).VEGFR1(cbs,dimer!3,loc~s,nrp1bs!2,vbs)"/>
      <species id="S104" compartment="cell" initialAmount="0" name="VEGF(antivegfbs,loc~s,nrp1bs,rbs!1,rbs).VEGFR2(b3bs,cbs,dimer!2,loc~s,vbs!1,y1175~dp).VEGFR2(b3bs,cbs,dimer!2,loc~s,vbs,y1175~dp)"/>
      <species id="S105" compartment="cell" initialAmount="0" name="VEGF(antivegfbs,loc~s,nrp1bs,rbs!1,rbs).VEGFR1(cbs,dimer!2,loc~s,nrp1bs,vbs).VEGFR2(b3bs,cbs,dimer!2,loc~s,vbs!1,y1175~dp)"/>
      <species id="S106" compartment="cell" initialAmount="0" name="CD47(loc~s,rbs!1,tsp1bs,y~dp).VEGF(antivegfbs,loc~s,nrp1bs,rbs!2,rbs).VEGFR2(b3bs,cbs!1,dimer,loc~s,vbs!2,y1175~dp)"/>
      <species id="S107" compartment="cell" initialAmount="0" name="CD47(loc~s,rbs!1,tsp1bs,y~dp).NRP1(bs!2,loc~s).VEGF(antivegfbs,loc~s,nrp1bs!2,rbs!3,rbs).VEGFR2(b3bs,cbs!1,dimer,loc~s,vbs!3,y1175~dp)"/>
      <species id="S108" compartment="cell" initialAmount="0" name="VEGF(antivegfbs,loc~s,nrp1bs,rbs!1,rbs).VEGFR1(cbs,dimer!2,loc~s,nrp1bs,vbs!1).VEGFR2(b3bs,cbs,dimer!2,loc~s,vbs,y1175~dp)"/>
      <species id="S109" compartment="cell" initialAmount="0" name="VEGF(antivegfbs,loc~s,nrp1bs,rbs!1,rbs).VEGFR1(cbs,dimer!2,loc~s,nrp1bs,vbs!1).VEGFR1(cbs,dimer!2,loc~s,nrp1bs,vbs)"/>
      <species id="S110" compartment="cell" initialAmount="0" name="NRP1(bs!1,loc~s).NRP1(bs!2,loc~s).VEGF(antivegfbs,loc~s,nrp1bs!1,rbs!3,rbs).VEGFR1(cbs,dimer,loc~s,nrp1bs!2,vbs!3)"/>
      <species id="S111" compartment="cell" initialAmount="0" name="VEGF(antivegfbs,loc~s,nrp1bs,rbs!1,rbs!2).VEGFR2(b3bs,cbs,dimer,loc~s,vbs!1,y1175~dp).VEGFR2(b3bs,cbs,dimer,loc~s,vbs!2,y1175~dp)"/>
      <species id="S112" compartment="cell" initialAmount="0" name="CD47(loc~s,rbs!1,tsp1bs,y~dp).VEGF(antivegfbs,loc~s,nrp1bs,rbs!2,rbs!3).VEGFR2(b3bs,cbs!1,dimer,loc~s,vbs!3,y1175~dp).VEGFR2(b3bs,cbs,dimer,loc~s,vbs!2,y1175~dp)"/>
      <species id="S113" compartment="cell" initialAmount="0" name="NRP1(bs!1,loc~s).VEGF(antivegfbs,loc~s,nrp1bs!1,rbs!2,rbs).VEGFR2(b3bs,cbs,dimer!3,loc~s,vbs!2,y1175~dp).VEGFR2(b3bs,cbs,dimer!3,loc~s,vbs,y1175~dp)"/>
      <species id="S114" compartment="cell" initialAmount="0" name="NRP1(bs!1,loc~s).VEGF(antivegfbs,loc~s,nrp1bs!1,rbs!2,rbs).VEGFR1(cbs,dimer!3,loc~s,nrp1bs,vbs!2).VEGFR1(cbs,dimer!3,loc~s,nrp1bs,vbs)"/>
      <species id="S115" compartment="cell" initialAmount="0" name="VEGF(antivegfbs,loc~s,nrp1bs,rbs!1,rbs!2).VEGFR1(cbs,dimer,loc~s,nrp1bs,vbs!1).VEGFR1(cbs,dimer,loc~s,nrp1bs,vbs!2)"/>
      <species id="S116" compartment="cell" initialAmount="0" name="NRP1(bs!1,loc~s).VEGF(antivegfbs,loc~s,nrp1bs,rbs!2,rbs!3).VEGFR1(cbs,dimer,loc~s,nrp1bs!1,vbs!3).VEGFR1(cbs,dimer,loc~s,nrp1bs,vbs!2)"/>
      <species id="S117" compartment="cell" initialAmount="0" name="NRP1(bs!1,loc~s).VEGF(antivegfbs,loc~s,nrp1bs!1,rbs!2,rbs).VEGFR1(cbs,dimer!3,loc~s,nrp1bs,vbs).VEGFR2(b3bs,cbs,dimer!3,loc~s,vbs!2,y1175~dp)"/>
      <species id="S118" compartment="cell" initialAmount="0" name="NRP1(bs!1,loc~s).VEGF(antivegfbs,loc~s,nrp1bs!1,rbs!2,rbs).VEGFR1(cbs,dimer!3,loc~s,nrp1bs,vbs!2).VEGFR2(b3bs,cbs,dimer!3,loc~s,vbs,y1175~dp)"/>
      <species id="S119" compartment="cell" initialAmount="0" name="VEGF(antivegfbs,loc~s,nrp1bs,rbs!1,rbs!2).VEGFR1(cbs,dimer,loc~s,nrp1bs,vbs!2).VEGFR2(b3bs,cbs,dimer,loc~s,vbs!1,y1175~dp)"/>
      <species id="S120" compartment="cell" initialAmount="0" name="NRP1(bs!1,loc~s).VEGF(antivegfbs,loc~s,nrp1bs,rbs!2,rbs!3).VEGFR1(cbs,dimer,loc~s,nrp1bs!1,vbs!3).VEGFR2(b3bs,cbs,dimer,loc~s,vbs!2,y1175~dp)"/>
      <species id="S121" compartment="cell" initialAmount="0" name="CD47(loc~s,rbs!1,tsp1bs,y~dp).VEGF(antivegfbs,loc~s,nrp1bs,rbs!2,rbs!3).VEGFR1(cbs,dimer,loc~s,nrp1bs,vbs!2).VEGFR2(b3bs,cbs!1,dimer,loc~s,vbs!3,y1175~dp)"/>
      <species id="S122" compartment="cell" initialAmount="0" name="CD47(loc~s,rbs!1,tsp1bs!2,y~dp).TSP1(cbs!2).VEGFR2(b3bs,cbs!1,dimer,loc~s,vbs,y1175~dp)"/>
      <species id="S123" compartment="cell" initialAmount="0" name="CD47(loc~s,rbs!1,tsp1bs!2,y~dp).TSP1(cbs!2).VEGFR2(b3bs,cbs!1,dimer!3,loc~s,vbs,y1175~dp).VEGFR2(b3bs,cbs,dimer!3,loc~s,vbs,y1175~dp)"/>
      <species id="S124" compartment="cell" initialAmount="0" name="CD47(loc~s,rbs!1,tsp1bs!2,y~dp).TSP1(cbs!2).VEGFR1(cbs,dimer!3,loc~s,nrp1bs,vbs).VEGFR2(b3bs,cbs!1,dimer!3,loc~s,vbs,y1175~dp)"/>
      <species id="S125" compartment="cell" initialAmount="0" name="CD47(loc~s,rbs!1,tsp1bs!2,y~dp).TSP1(cbs!2).VEGF(antivegfbs,loc~s,nrp1bs,rbs!3,rbs).VEGFR2(b3bs,cbs!1,dimer,loc~s,vbs!3,y1175~dp)"/>
      <species id="S126" compartment="cell" initialAmount="0" name="CD47(loc~e1,rbs!1,tsp1bs,y~dp).VEGFR2(b3bs,cbs!1,dimer,loc~e1,vbs,y1175~dp)"/>
      <species id="S127" compartment="cell" initialAmount="0" name="VEGFR2(b3bs,cbs,dimer!1,loc~e1,vbs,y1175~dp).VEGFR2(b3bs,cbs,dimer!1,loc~e1,vbs,y1175~dp)"/>
      <species id="S128" compartment="cell" initialAmount="0" name="CIB1(EF1!1,EF2!2,loc~cytosol,sk1bd).Calcium_cyto(bd!2).Calcium_cyto(bd!1)"/>
      <species id="S129" compartment="cell" initialAmount="0" name="Raf(S259~dp,mekbd,rasbd!1,spkc~dp,y1y2~p).RasGTP(rafbd!1)"/>
      <species id="S130" compartment="cell" initialAmount="0" name="CaM(CCaM!1,CaMtargetbd,NCaM!2).Calcium_cyto(bd!1).Calcium_cyto(bd!2)"/>
      <species id="S131" compartment="cell" initialAmount="0" name="Ang1_4(tie2bs!1,tie2bs!2,tie2bs!3,tie2bs).Tie2(ang1bs!1,ang2bs,loc~s,pY~dp,tie1bs,veptpbs).Tie2(ang1bs!2,ang2bs,loc~s,pY~dp,tie1bs,veptpbs).Tie2(ang1bs!3,ang2bs,loc~s,pY~dp,tie1bs,veptpbs)"/>
      <species id="S132" compartment="cell" initialAmount="0" name="Ang2_3(antiang2bs,tie2bs!1,tie2bs!2,tie2bs!3).Tie2(ang1bs,ang2bs!1,loc~s,pY~dp,tie1bs,veptpbs).Tie2(ang1bs,ang2bs!2,loc~s,pY~dp,tie1bs,veptpbs).Tie2(ang1bs,ang2bs!3,loc~s,pY~dp,tie1bs,veptpbs)"/>
      <species id="S133" compartment="cell" initialAmount="0" name="Ang2_4(antiang2bs,tie2bs!1,tie2bs!2,tie2bs!3,tie2bs).Tie2(ang1bs,ang2bs!1,loc~s,pY~dp,tie1bs,veptpbs).Tie2(ang1bs,ang2bs!2,loc~s,pY~dp,tie1bs,veptpbs).Tie2(ang1bs,ang2bs!3,loc~s,pY~dp,tie1bs,veptpbs)"/>
      <species id="S134" compartment="cell" initialAmount="0" name="Ang1_4(tie2bs!1,tie2bs!2,tie2bs!3,tie2bs).Tie2(ang1bs!1,ang2bs,loc~sol,pY~dp,tie1bs,veptpbs).Tie2(ang1bs!2,ang2bs,loc~sol,pY~dp,tie1bs,veptpbs).Tie2(ang1bs!3,ang2bs,loc~sol,pY~dp,tie1bs,veptpbs)"/>
      <species id="S135" compartment="cell" initialAmount="0" name="Ang2_3(antiang2bs,tie2bs!1,tie2bs!2,tie2bs!3).Tie2(ang1bs,ang2bs!1,loc~sol,pY~dp,tie1bs,veptpbs).Tie2(ang1bs,ang2bs!2,loc~sol,pY~dp,tie1bs,veptpbs).Tie2(ang1bs,ang2bs!3,loc~sol,pY~dp,tie1bs,veptpbs)"/>
      <species id="S136" compartment="cell" initialAmount="0" name="Ang2_4(antiang2bs,tie2bs!1,tie2bs!2,tie2bs!3,tie2bs).Tie2(ang1bs,ang2bs!1,loc~sol,pY~dp,tie1bs,veptpbs).Tie2(ang1bs,ang2bs!2,loc~sol,pY~dp,tie1bs,veptpbs).Tie2(ang1bs,ang2bs!3,loc~sol,pY~dp,tie1bs,veptpbs)"/>
      <species id="S137" compartment="cell" initialAmount="0" name="NRP1(bs!1,loc~s).VEGF(antivegfbs,loc~s,nrp1bs,rbs!2,rbs).VEGFR1(cbs,dimer!3,loc~s,nrp1bs!1,vbs).VEGFR2(b3bs,cbs,dimer!3,loc~s,vbs!2,y1175~dp)"/>
      <species id="S138" compartment="cell" initialAmount="0" name="NRP1(bs!1,loc~s).VEGF(antivegfbs,loc~s,nrp1bs,rbs!2,rbs).VEGFR1(cbs,dimer!3,loc~s,nrp1bs!1,vbs!2).VEGFR2(b3bs,cbs,dimer!3,loc~s,vbs,y1175~dp)"/>
      <species id="S139" compartment="cell" initialAmount="0" name="NRP1(bs!1,loc~s).VEGF(antivegfbs,loc~s,nrp1bs,rbs!2,rbs).VEGFR1(cbs,dimer!3,loc~s,nrp1bs!1,vbs!2).VEGFR1(cbs,dimer!3,loc~s,nrp1bs,vbs)"/>
      <species id="S140" compartment="cell" initialAmount="0" name="NRP1(bs!1,loc~s).VEGF(antivegfbs,loc~s,nrp1bs,rbs!2,rbs).VEGFR1(cbs,dimer!3,loc~s,nrp1bs!1,vbs).VEGFR1(cbs,dimer!3,loc~s,nrp1bs,vbs!2)"/>
      <species id="S141" compartment="cell" initialAmount="0" name="NRP1(bs!1,loc~s).NRP1(bs!2,loc~s).VEGF(antivegfbs,loc~s,nrp1bs!1,rbs!3,rbs).VEGFR1(cbs,dimer!4,loc~s,nrp1bs!2,vbs!3).VEGFR1(cbs,dimer!4,loc~s,nrp1bs,vbs)"/>
      <species id="S142" compartment="cell" initialAmount="0" name="NRP1(bs!1,loc~s).NRP1(bs!2,loc~s).VEGF(antivegfbs,loc~s,nrp1bs!1,rbs!3,rbs).VEGFR1(cbs,dimer!4,loc~s,nrp1bs!2,vbs).VEGFR1(cbs,dimer!4,loc~s,nrp1bs,vbs!3)"/>
      <species id="S143" compartment="cell" initialAmount="0" name="NRP1(bs!1,loc~s).NRP1(bs!2,loc~s).VEGF(antivegfbs,loc~s,nrp1bs,rbs!3,rbs!4).VEGFR1(cbs,dimer,loc~s,nrp1bs!1,vbs!4).VEGFR1(cbs,dimer,loc~s,nrp1bs!2,vbs!3)"/>
      <species id="S144" compartment="cell" initialAmount="0" name="NRP1(bs!1,loc~s).NRP1(bs!2,loc~s).VEGF(antivegfbs,loc~s,nrp1bs!1,rbs!3,rbs).VEGFR1(cbs,dimer!4,loc~s,nrp1bs!2,vbs).VEGFR2(b3bs,cbs,dimer!4,loc~s,vbs!3,y1175~dp)"/>
      <species id="S145" compartment="cell" initialAmount="0" name="NRP1(bs!1,loc~s).NRP1(bs!2,loc~s).VEGF(antivegfbs,loc~s,nrp1bs!1,rbs!3,rbs).VEGFR1(cbs,dimer!4,loc~s,nrp1bs!2,vbs!3).VEGFR2(b3bs,cbs,dimer!4,loc~s,vbs,y1175~dp)"/>
      <species id="S146" compartment="cell" initialAmount="0" name="CD47(loc~s,rbs!1,tsp1bs,y~dp).NRP1(bs!2,loc~s).VEGF(antivegfbs,loc~s,nrp1bs,rbs!3,rbs!4).VEGFR1(cbs,dimer,loc~s,nrp1bs!2,vbs!3).VEGFR2(b3bs,cbs!1,dimer,loc~s,vbs!4,y1175~dp)"/>
      <species id="S147" compartment="cell" initialAmount="0" name="CD47(loc~s,rbs!1,tsp1bs!2,y~dp).NRP1(bs!3,loc~s).TSP1(cbs!2).VEGFR1(cbs,dimer!4,loc~s,nrp1bs!3,vbs).VEGFR2(b3bs,cbs!1,dimer!4,loc~s,vbs,y1175~dp)"/>
      <species id="S148" compartment="cell" initialAmount="0" name="CD47(loc~s,rbs!1,tsp1bs!2,y~dp).NRP1(bs!3,loc~s).TSP1(cbs!2).VEGF(antivegfbs,loc~s,nrp1bs!3,rbs!4,rbs).VEGFR2(b3bs,cbs!1,dimer,loc~s,vbs!4,y1175~dp)"/>
      <species id="S149" compartment="cell" initialAmount="0" name="CD47(loc~s,rbs!1,tsp1bs!2,y~dp).CD47(loc~s,rbs!3,tsp1bs,y~dp).TSP1(cbs!2).VEGFR2(b3bs,cbs!3,dimer!4,loc~s,vbs,y1175~dp).VEGFR2(b3bs,cbs!1,dimer!4,loc~s,vbs,y1175~dp)"/>
      <species id="S150" compartment="cell" initialAmount="0" name="CD47(loc~s,rbs!1,tsp1bs!2,y~dp).CD47(loc~s,rbs!3,tsp1bs!4,y~dp).TSP1(cbs!2).TSP1(cbs!4).VEGFR2(b3bs,cbs!1,dimer!5,loc~s,vbs,y1175~dp).VEGFR2(b3bs,cbs!3,dimer!5,loc~s,vbs,y1175~dp)"/>
      <species id="S151" compartment="cell" initialAmount="0" name="VEGF(antivegfbs,loc~s,nrp1bs,rbs!1,rbs!2).VEGFR2(b3bs,cbs,dimer!3,loc~s,vbs!1,y1175~dp).VEGFR2(b3bs,cbs,dimer!3,loc~s,vbs!2,y1175~dp)"/>
      <species id="S152" compartment="cell" initialAmount="0" name="CD47(loc~s,rbs!1,tsp1bs,y~dp).VEGF(antivegfbs,loc~s,nrp1bs,rbs!2,rbs!3).VEGFR2(b3bs,cbs!1,dimer!4,loc~s,vbs!3,y1175~dp).VEGFR2(b3bs,cbs,dimer!4,loc~s,vbs!2,y1175~dp)"/>
      <species id="S153" compartment="cell" initialAmount="0" name="VEGF(antivegfbs,loc~s,nrp1bs,rbs!1,rbs!2).VEGFR1(cbs,dimer!3,loc~s,nrp1bs,vbs!2).VEGFR2(b3bs,cbs,dimer!3,loc~s,vbs!1,y1175~dp)"/>
      <species id="S154" compartment="cell" initialAmount="0" name="NRP1(bs!1,loc~s).VEGF(antivegfbs,loc~s,nrp1bs,rbs!2,rbs!3).VEGFR1(cbs,dimer!4,loc~s,nrp1bs!1,vbs!3).VEGFR2(b3bs,cbs,dimer!4,loc~s,vbs!2,y1175~dp)"/>
      <species id="S155" compartment="cell" initialAmount="0" name="CD47(loc~s,rbs!1,tsp1bs,y~dp).VEGF(antivegfbs,loc~s,nrp1bs,rbs!2,rbs!3).VEGFR1(cbs,dimer!4,loc~s,nrp1bs,vbs!2).VEGFR2(b3bs,cbs!1,dimer!4,loc~s,vbs!3,y1175~dp)"/>
      <species id="S156" compartment="cell" initialAmount="0" name="VEGF(antivegfbs,loc~s,nrp1bs,rbs!1,rbs!2).VEGFR1(cbs,dimer!3,loc~s,nrp1bs,vbs!1).VEGFR1(cbs,dimer!3,loc~s,nrp1bs,vbs!2)"/>
      <species id="S157" compartment="cell" initialAmount="0" name="NRP1(bs!1,loc~s).VEGF(antivegfbs,loc~s,nrp1bs,rbs!2,rbs!3).VEGFR1(cbs,dimer!4,loc~s,nrp1bs!1,vbs!3).VEGFR1(cbs,dimer!4,loc~s,nrp1bs,vbs!2)"/>
      <species id="S158" compartment="cell" initialAmount="0" name="CD47(loc~s,rbs!1,tsp1bs,y~dp).VEGF(antivegfbs,loc~s,nrp1bs,rbs!2,rbs).VEGFR2(b3bs,cbs!1,dimer!3,loc~s,vbs!2,y1175~dp).VEGFR2(b3bs,cbs,dimer!3,loc~s,vbs,y1175~dp)"/>
      <species id="S159" compartment="cell" initialAmount="0" name="CD47(loc~s,rbs!1,tsp1bs,y~dp).VEGF(antivegfbs,loc~s,nrp1bs,rbs!2,rbs).VEGFR2(b3bs,cbs!1,dimer!3,loc~s,vbs,y1175~dp).VEGFR2(b3bs,cbs,dimer!3,loc~s,vbs!2,y1175~dp)"/>
      <species id="S160" compartment="cell" initialAmount="0" name="CD47(loc~s,rbs!1,tsp1bs,y~dp).CD47(loc~s,rbs!2,tsp1bs,y~dp).VEGF(antivegfbs,loc~s,nrp1bs,rbs!3,rbs).VEGFR2(b3bs,cbs!1,dimer!4,loc~s,vbs!3,y1175~dp).VEGFR2(b3bs,cbs!2,dimer!4,loc~s,vbs,y1175~dp)"/>
      <species id="S161" compartment="cell" initialAmount="0" name="CD47(loc~s,rbs!1,tsp1bs,y~dp).VEGF(antivegfbs,loc~s,nrp1bs,rbs!2,rbs).VEGFR1(cbs,dimer!3,loc~s,nrp1bs,vbs).VEGFR2(b3bs,cbs!1,dimer!3,loc~s,vbs!2,y1175~dp)"/>
      <species id="S162" compartment="cell" initialAmount="0" name="CD47(loc~s,rbs!1,tsp1bs,y~dp).NRP1(bs!2,loc~s).VEGF(antivegfbs,loc~s,nrp1bs,rbs!3,rbs).VEGFR1(cbs,dimer!4,loc~s,nrp1bs!2,vbs).VEGFR2(b3bs,cbs!1,dimer!4,loc~s,vbs!3,y1175~dp)"/>
      <species id="S163" compartment="cell" initialAmount="0" name="VEGF(antivegfbs,loc~s,nrp1bs,rbs!1,rbs).VEGF(antivegfbs,loc~s,nrp1bs,rbs!2,rbs).VEGFR2(b3bs,cbs,dimer!3,loc~s,vbs!1,y1175~dp).VEGFR2(b3bs,cbs,dimer!3,loc~s,vbs!2,y1175~dp)"/>
      <species id="S164" compartment="cell" initialAmount="0" name="VEGF(antivegfbs,loc~s,nrp1bs,rbs!1,rbs).VEGF(antivegfbs,loc~s,nrp1bs,rbs!2,rbs).VEGFR1(cbs,dimer!3,loc~s,nrp1bs,vbs!1).VEGFR2(b3bs,cbs,dimer!3,loc~s,vbs!2,y1175~dp)"/>
      <species id="S165" compartment="cell" initialAmount="0" name="NRP1(bs!1,loc~s).VEGF(antivegfbs,loc~s,nrp1bs!1,rbs!2,rbs).VEGF(antivegfbs,loc~s,nrp1bs,rbs!3,rbs).VEGFR2(b3bs,cbs,dimer!4,loc~s,vbs!2,y1175~dp).VEGFR2(b3bs,cbs,dimer!4,loc~s,vbs!3,y1175~dp)"/>
      <species id="S166" compartment="cell" initialAmount="0" name="NRP1(bs!1,loc~s).VEGF(antivegfbs,loc~s,nrp1bs!1,rbs!2,rbs).VEGF(antivegfbs,loc~s,nrp1bs,rbs!3,rbs).VEGFR1(cbs,dimer!4,loc~s,nrp1bs,vbs!2).VEGFR2(b3bs,cbs,dimer!4,loc~s,vbs!3,y1175~dp)"/>
      <species id="S167" compartment="cell" initialAmount="0" name="CD47(loc~s,rbs!1,tsp1bs!2,y~dp).TSP1(cbs!2).VEGF(antivegfbs,loc~s,nrp1bs,rbs!3,rbs).VEGFR2(b3bs,cbs!1,dimer!4,loc~s,vbs!3,y1175~dp).VEGFR2(b3bs,cbs,dimer!4,loc~s,vbs,y1175~dp)"/>
      <species id="S168" compartment="cell" initialAmount="0" name="CD47(loc~s,rbs!1,tsp1bs!2,y~dp).TSP1(cbs!2).VEGF(antivegfbs,loc~s,nrp1bs,rbs!3,rbs).VEGFR2(b3bs,cbs!1,dimer!4,loc~s,vbs,y1175~dp).VEGFR2(b3bs,cbs,dimer!4,loc~s,vbs!3,y1175~dp)"/>
      <species id="S169" compartment="cell" initialAmount="0" name="CD47(loc~s,rbs!1,tsp1bs!2,y~dp).TSP1(cbs!2).VEGF(antivegfbs,loc~s,nrp1bs,rbs!3,rbs).VEGFR1(cbs,dimer!4,loc~s,nrp1bs,vbs).VEGFR2(b3bs,cbs!1,dimer!4,loc~s,vbs!3,y1175~dp)"/>
      <species id="S170" compartment="cell" initialAmount="0" name="CD47(loc~s,rbs!1,tsp1bs,y~dp).VEGF(antivegfbs,loc~s,nrp1bs,rbs!2,rbs).VEGFR1(cbs,dimer!3,loc~s,nrp1bs,vbs!2).VEGFR2(b3bs,cbs!1,dimer!3,loc~s,vbs,y1175~dp)"/>
      <species id="S171" compartment="cell" initialAmount="0" name="CD47(loc~s,rbs!1,tsp1bs,y~dp).NRP1(bs!2,loc~s).VEGF(antivegfbs,loc~s,nrp1bs,rbs!3,rbs).VEGFR1(cbs,dimer!4,loc~s,nrp1bs!2,vbs!3).VEGFR2(b3bs,cbs!1,dimer!4,loc~s,vbs,y1175~dp)"/>
      <species id="S172" compartment="cell" initialAmount="0" name="NRP1(bs!1,loc~s).NRP1(bs!2,loc~s).VEGF(antivegfbs,loc~s,nrp1bs,rbs!3,rbs).VEGFR1(cbs,dimer!4,loc~s,nrp1bs!1,vbs!3).VEGFR1(cbs,dimer!4,loc~s,nrp1bs!2,vbs)"/>
      <species id="S173" compartment="cell" initialAmount="0" name="VEGF(antivegfbs,loc~s,nrp1bs,rbs!1,rbs).VEGF(antivegfbs,loc~s,nrp1bs,rbs!2,rbs).VEGFR1(cbs,dimer!3,loc~s,nrp1bs,vbs!1).VEGFR1(cbs,dimer!3,loc~s,nrp1bs,vbs!2)"/>
      <species id="S174" compartment="cell" initialAmount="0" name="NRP1(bs!1,loc~s).VEGF(antivegfbs,loc~s,nrp1bs!1,rbs!2,rbs).VEGF(antivegfbs,loc~s,nrp1bs,rbs!3,rbs).VEGFR1(cbs,dimer!4,loc~s,nrp1bs,vbs!2).VEGFR1(cbs,dimer!4,loc~s,nrp1bs,vbs!3)"/>
      <species id="S175" compartment="cell" initialAmount="0" name="NRP1(bs!1,loc~s).VEGF(antivegfbs,loc~s,nrp1bs!1,rbs!2,rbs).VEGF(antivegfbs,loc~s,nrp1bs,rbs!3,rbs).VEGFR1(cbs,dimer!4,loc~s,nrp1bs,vbs!3).VEGFR2(b3bs,cbs,dimer!4,loc~s,vbs!2,y1175~dp)"/>
      <species id="S176" compartment="cell" initialAmount="0" name="CD47(loc~s,rbs!1,tsp1bs!2,y~dp).TSP1(cbs!2).VEGF(antivegfbs,loc~s,nrp1bs,rbs!3,rbs).VEGFR1(cbs,dimer!4,loc~s,nrp1bs,vbs!3).VEGFR2(b3bs,cbs!1,dimer!4,loc~s,vbs,y1175~dp)"/>
      <species id="S177" compartment="cell" initialAmount="0" name="CD47(loc~s,rbs!1,tsp1bs!2,y~dp).TSP1(cbs!2).VEGF(antivegfbs,loc~s,nrp1bs,rbs!3,rbs!4).VEGFR2(b3bs,cbs!1,dimer,loc~s,vbs!4,y1175~dp).VEGFR2(b3bs,cbs,dimer,loc~s,vbs!3,y1175~dp)"/>
      <species id="S178" compartment="cell" initialAmount="0" name="CD47(loc~s,rbs!1,tsp1bs,y~dp).CD47(loc~s,rbs!2,tsp1bs,y~dp).VEGF(antivegfbs,loc~s,nrp1bs,rbs!3,rbs!4).VEGFR2(b3bs,cbs!1,dimer,loc~s,vbs!3,y1175~dp).VEGFR2(b3bs,cbs!2,dimer,loc~s,vbs!4,y1175~dp)"/>
      <species id="S179" compartment="cell" initialAmount="0" name="CD47(loc~s,rbs!1,tsp1bs!2,y~dp).CD47(loc~s,rbs!3,tsp1bs,y~dp).TSP1(cbs!2).VEGF(antivegfbs,loc~s,nrp1bs,rbs!4,rbs!5).VEGFR2(b3bs,cbs!3,dimer,loc~s,vbs!4,y1175~dp).VEGFR2(b3bs,cbs!1,dimer,loc~s,vbs!5,y1175~dp)"/>
      <species id="S180" compartment="cell" initialAmount="0" name="CD47(loc~s,rbs!1,tsp1bs!2,y~dp).CD47(loc~s,rbs!3,tsp1bs!4,y~dp).TSP1(cbs!2).TSP1(cbs!4).VEGF(antivegfbs,loc~s,nrp1bs,rbs!5,rbs!6).VEGFR2(b3bs,cbs!1,dimer,loc~s,vbs!5,y1175~dp).VEGFR2(b3bs,cbs!3,dimer,loc~s,vbs!6,y1175~dp)"/>
      <species id="S181" compartment="cell" initialAmount="0" name="CD47(loc~s,rbs!1,tsp1bs,y~dp).NRP1(bs!2,loc~s).VEGF(antivegfbs,loc~s,nrp1bs!2,rbs!3,rbs).VEGFR2(b3bs,cbs!1,dimer!4,loc~s,vbs!3,y1175~dp).VEGFR2(b3bs,cbs,dimer!4,loc~s,vbs,y1175~dp)"/>
      <species id="S182" compartment="cell" initialAmount="0" name="CD47(loc~s,rbs!1,tsp1bs,y~dp).NRP1(bs!2,loc~s).VEGF(antivegfbs,loc~s,nrp1bs!2,rbs!3,rbs).VEGFR2(b3bs,cbs!1,dimer!4,loc~s,vbs,y1175~dp).VEGFR2(b3bs,cbs,dimer!4,loc~s,vbs!3,y1175~dp)"/>
      <species id="S183" compartment="cell" initialAmount="0" name="CD47(loc~s,rbs!1,tsp1bs,y~dp).CD47(loc~s,rbs!2,tsp1bs,y~dp).NRP1(bs!3,loc~s).VEGF(antivegfbs,loc~s,nrp1bs!3,rbs!4,rbs).VEGFR2(b3bs,cbs!1,dimer!5,loc~s,vbs!4,y1175~dp).VEGFR2(b3bs,cbs!2,dimer!5,loc~s,vbs,y1175~dp)"/>
      <species id="S184" compartment="cell" initialAmount="0" name="CD47(loc~s,rbs!1,tsp1bs!2,y~dp).NRP1(bs!3,loc~s).TSP1(cbs!2).VEGF(antivegfbs,loc~s,nrp1bs!3,rbs!4,rbs).VEGFR2(b3bs,cbs!1,dimer!5,loc~s,vbs!4,y1175~dp).VEGFR2(b3bs,cbs,dimer!5,loc~s,vbs,y1175~dp)"/>
      <species id="S185" compartment="cell" initialAmount="0" name="CD47(loc~s,rbs!1,tsp1bs!2,y~dp).NRP1(bs!3,loc~s).TSP1(cbs!2).VEGF(antivegfbs,loc~s,nrp1bs!3,rbs!4,rbs).VEGFR2(b3bs,cbs!1,dimer!5,loc~s,vbs,y1175~dp).VEGFR2(b3bs,cbs,dimer!5,loc~s,vbs!4,y1175~dp)"/>
      <species id="S186" compartment="cell" initialAmount="0" name="NRP1(bs!1,loc~s).VEGF(antivegfbs,loc~s,nrp1bs!1,rbs!2,rbs!3).VEGFR2(b3bs,cbs,dimer,loc~s,vbs!2,y1175~dp).VEGFR2(b3bs,cbs,dimer,loc~s,vbs!3,y1175~dp)"/>
      <species id="S187" compartment="cell" initialAmount="0" name="CD47(loc~s,rbs!1,tsp1bs,y~dp).NRP1(bs!2,loc~s).VEGF(antivegfbs,loc~s,nrp1bs!2,rbs!3,rbs!4).VEGFR2(b3bs,cbs!1,dimer,loc~s,vbs!4,y1175~dp).VEGFR2(b3bs,cbs,dimer,loc~s,vbs!3,y1175~dp)"/>
      <species id="S188" compartment="cell" initialAmount="0" name="CD47(loc~s,rbs!1,tsp1bs!2,y~dp).NRP1(bs!3,loc~s).TSP1(cbs!2).VEGF(antivegfbs,loc~s,nrp1bs!3,rbs!4,rbs!5).VEGFR2(b3bs,cbs!1,dimer,loc~s,vbs!5,y1175~dp).VEGFR2(b3bs,cbs,dimer,loc~s,vbs!4,y1175~dp)"/>
      <species id="S189" compartment="cell" initialAmount="0" name="CD47(loc~s,rbs!1,tsp1bs,y~dp).CD47(loc~s,rbs!2,tsp1bs,y~dp).NRP1(bs!3,loc~s).VEGF(antivegfbs,loc~s,nrp1bs!3,rbs!4,rbs!5).VEGFR2(b3bs,cbs!1,dimer,loc~s,vbs!4,y1175~dp).VEGFR2(b3bs,cbs!2,dimer,loc~s,vbs!5,y1175~dp)"/>
      <species id="S190" compartment="cell" initialAmount="0" name="CD47(loc~s,rbs!1,tsp1bs!2,y~dp).CD47(loc~s,rbs!3,tsp1bs,y~dp).NRP1(bs!4,loc~s).TSP1(cbs!2).VEGF(antivegfbs,loc~s,nrp1bs!4,rbs!5,rbs!6).VEGFR2(b3bs,cbs!3,dimer,loc~s,vbs!5,y1175~dp).VEGFR2(b3bs,cbs!1,dimer,loc~s,vbs!6,y1175~dp)"/>
      <species id="S191" compartment="cell" initialAmount="0" name="NRP1(bs!1,loc~s).VEGF(antivegfbs,loc~s,nrp1bs!1,rbs!2,rbs!3).VEGFR2(b3bs,cbs,dimer!4,loc~s,vbs!2,y1175~dp).VEGFR2(b3bs,cbs,dimer!4,loc~s,vbs!3,y1175~dp)"/>
      <species id="S192" compartment="cell" initialAmount="0" name="NRP1(bs!1,loc~s).NRP1(bs!2,loc~s).NRP1(bs!3,loc~s).VEGF(antivegfbs,loc~s,nrp1bs!1,rbs!4,rbs).VEGFR1(cbs,dimer!5,loc~s,nrp1bs!2,vbs!4).VEGFR1(cbs,dimer!5,loc~s,nrp1bs!3,vbs)"/>
      <species id="S193" compartment="cell" initialAmount="0" name="NRP1(bs!1,loc~s).VEGF(antivegfbs,loc~s,nrp1bs!1,rbs!2,rbs!3).VEGFR1(cbs,dimer,loc~s,nrp1bs,vbs!2).VEGFR1(cbs,dimer,loc~s,nrp1bs,vbs!3)"/>
      <species id="S194" compartment="cell" initialAmount="0" name="NRP1(bs!1,loc~s).NRP1(bs!2,loc~s).VEGF(antivegfbs,loc~s,nrp1bs!1,rbs!3,rbs!4).VEGFR1(cbs,dimer,loc~s,nrp1bs!2,vbs!4).VEGFR1(cbs,dimer,loc~s,nrp1bs,vbs!3)"/>
      <species id="S195" compartment="cell" initialAmount="0" name="NRP1(bs!1,loc~s).NRP1(bs!2,loc~s).NRP1(bs!3,loc~s).VEGF(antivegfbs,loc~s,nrp1bs!1,rbs!4,rbs!5).VEGFR1(cbs,dimer,loc~s,nrp1bs!2,vbs!4).VEGFR1(cbs,dimer,loc~s,nrp1bs!3,vbs!5)"/>
      <species id="S196" compartment="cell" initialAmount="0" name="NRP1(bs!1,loc~s).VEGF(antivegfbs,loc~s,nrp1bs!1,rbs!2,rbs!3).VEGFR1(cbs,dimer!4,loc~s,nrp1bs,vbs!2).VEGFR1(cbs,dimer!4,loc~s,nrp1bs,vbs!3)"/>
      <species id="S197" compartment="cell" initialAmount="0" name="CD47(loc~s,rbs!1,tsp1bs,y~dp).NRP1(bs!2,loc~s).VEGF(antivegfbs,loc~s,nrp1bs!2,rbs!3,rbs).VEGFR1(cbs,dimer!4,loc~s,nrp1bs,vbs).VEGFR2(b3bs,cbs!1,dimer!4,loc~s,vbs!3,y1175~dp)"/>
      <species id="S198" compartment="cell" initialAmount="0" name="CD47(loc~s,rbs!1,tsp1bs,y~dp).NRP1(bs!2,loc~s).NRP1(bs!3,loc~s).VEGF(antivegfbs,loc~s,nrp1bs!2,rbs!4,rbs).VEGFR1(cbs,dimer!5,loc~s,nrp1bs!3,vbs).VEGFR2(b3bs,cbs!1,dimer!5,loc~s,vbs!4,y1175~dp)"/>
      <species id="S199" compartment="cell" initialAmount="0" name="CD47(loc~s,rbs!1,tsp1bs!2,y~dp).NRP1(bs!3,loc~s).TSP1(cbs!2).VEGF(antivegfbs,loc~s,nrp1bs!3,rbs!4,rbs).VEGFR1(cbs,dimer!5,loc~s,nrp1bs,vbs).VEGFR2(b3bs,cbs!1,dimer!5,loc~s,vbs!4,y1175~dp)"/>
      <species id="S200" compartment="cell" initialAmount="0" name="CD47(loc~s,rbs!1,tsp1bs,y~dp).NRP1(bs!2,loc~s).VEGF(antivegfbs,loc~s,nrp1bs!2,rbs!3,rbs).VEGFR1(cbs,dimer!4,loc~s,nrp1bs,vbs!3).VEGFR2(b3bs,cbs!1,dimer!4,loc~s,vbs,y1175~dp)"/>
      <species id="S201" compartment="cell" initialAmount="0" name="CD47(loc~s,rbs!1,tsp1bs,y~dp).NRP1(bs!2,loc~s).NRP1(bs!3,loc~s).VEGF(antivegfbs,loc~s,nrp1bs!2,rbs!4,rbs).VEGFR1(cbs,dimer!5,loc~s,nrp1bs!3,vbs!4).VEGFR2(b3bs,cbs!1,dimer!5,loc~s,vbs,y1175~dp)"/>
      <species id="S202" compartment="cell" initialAmount="0" name="CD47(loc~s,rbs!1,tsp1bs!2,y~dp).NRP1(bs!3,loc~s).TSP1(cbs!2).VEGF(antivegfbs,loc~s,nrp1bs!3,rbs!4,rbs).VEGFR1(cbs,dimer!5,loc~s,nrp1bs,vbs!4).VEGFR2(b3bs,cbs!1,dimer!5,loc~s,vbs,y1175~dp)"/>
      <species id="S203" compartment="cell" initialAmount="0" name="NRP1(bs!1,loc~s).VEGF(antivegfbs,loc~s,nrp1bs!1,rbs!2,rbs!3).VEGFR1(cbs,dimer,loc~s,nrp1bs,vbs!3).VEGFR2(b3bs,cbs,dimer,loc~s,vbs!2,y1175~dp)"/>
      <species id="S204" compartment="cell" initialAmount="0" name="NRP1(bs!1,loc~s).NRP1(bs!2,loc~s).VEGF(antivegfbs,loc~s,nrp1bs!1,rbs!3,rbs!4).VEGFR1(cbs,dimer,loc~s,nrp1bs!2,vbs!4).VEGFR2(b3bs,cbs,dimer,loc~s,vbs!3,y1175~dp)"/>
      <species id="S205" compartment="cell" initialAmount="0" name="CD47(loc~s,rbs!1,tsp1bs,y~dp).NRP1(bs!2,loc~s).VEGF(antivegfbs,loc~s,nrp1bs!2,rbs!3,rbs!4).VEGFR1(cbs,dimer,loc~s,nrp1bs,vbs!4).VEGFR2(b3bs,cbs!1,dimer,loc~s,vbs!3,y1175~dp)"/>
      <species id="S206" compartment="cell" initialAmount="0" name="CD47(loc~s,rbs!1,tsp1bs,y~dp).NRP1(bs!2,loc~s).NRP1(bs!3,loc~s).VEGF(antivegfbs,loc~s,nrp1bs!2,rbs!4,rbs!5).VEGFR1(cbs,dimer,loc~s,nrp1bs!3,vbs!5).VEGFR2(b3bs,cbs!1,dimer,loc~s,vbs!4,y1175~dp)"/>
      <species id="S207" compartment="cell" initialAmount="0" name="CD47(loc~s,rbs!1,tsp1bs!2,y~dp).TSP1(cbs!2).VEGF(antivegfbs,loc~s,nrp1bs,rbs!3,rbs!4).VEGFR1(cbs,dimer,loc~s,nrp1bs,vbs!4).VEGFR2(b3bs,cbs!1,dimer,loc~s,vbs!3,y1175~dp)"/>
      <species id="S208" compartment="cell" initialAmount="0" name="CD47(loc~s,rbs!1,tsp1bs!2,y~dp).NRP1(bs!3,loc~s).TSP1(cbs!2).VEGF(antivegfbs,loc~s,nrp1bs,rbs!4,rbs!5).VEGFR1(cbs,dimer,loc~s,nrp1bs!3,vbs!5).VEGFR2(b3bs,cbs!1,dimer,loc~s,vbs!4,y1175~dp)"/>
      <species id="S209" compartment="cell" initialAmount="0" name="CD47(loc~s,rbs!1,tsp1bs!2,y~dp).NRP1(bs!3,loc~s).TSP1(cbs!2).VEGF(antivegfbs,loc~s,nrp1bs!3,rbs!4,rbs!5).VEGFR1(cbs,dimer,loc~s,nrp1bs,vbs!4).VEGFR2(b3bs,cbs!1,dimer,loc~s,vbs!5,y1175~dp)"/>
      <species id="S210" compartment="cell" initialAmount="0" name="CD47(loc~s,rbs!1,tsp1bs!2,y~dp).NRP1(bs!3,loc~s).NRP1(bs!4,loc~s).TSP1(cbs!2).VEGF(antivegfbs,loc~s,nrp1bs!3,rbs!5,rbs!6).VEGFR1(cbs,dimer,loc~s,nrp1bs!4,vbs!5).VEGFR2(b3bs,cbs!1,dimer,loc~s,vbs!6,y1175~dp)"/>
      <species id="S211" compartment="cell" initialAmount="0" name="NRP1(bs!1,loc~s).VEGF(antivegfbs,loc~s,nrp1bs!1,rbs!2,rbs!3).VEGFR1(cbs,dimer!4,loc~s,nrp1bs,vbs!3).VEGFR2(b3bs,cbs,dimer!4,loc~s,vbs!2,y1175~dp)"/>
      <species id="S212" compartment="cell" initialAmount="0" name="VEGF(antivegfbs,loc~s,nrp1bs,rbs!1,rbs!2).VEGFR2(b3bs,cbs,dimer,loc~s,vbs!1,y1175~dp).VEGFR2(b3bs,cbs,dimer,loc~s,vbs!2,y1175~p)"/>
      <species id="S213" compartment="cell" initialAmount="0" name="CD47(loc~s,rbs!1,tsp1bs,y~dp).VEGF(antivegfbs,loc~s,nrp1bs,rbs!2,rbs!3).VEGFR2(b3bs,cbs!1,dimer,loc~s,vbs!3,y1175~p).VEGFR2(b3bs,cbs,dimer,loc~s,vbs!2,y1175~dp)"/>
      <species id="S214" compartment="cell" initialAmount="0" name="CD47(loc~s,rbs!1,tsp1bs,y~dp).VEGF(antivegfbs,loc~s,nrp1bs,rbs!2,rbs!3).VEGFR2(b3bs,cbs!1,dimer,loc~s,vbs!3,y1175~dp).VEGFR2(b3bs,cbs,dimer,loc~s,vbs!2,y1175~p)"/>
      <species id="S215" compartment="cell" initialAmount="0" name="VEGF(antivegfbs,loc~e1,nrp1bs,rbs!1,rbs!2).VEGFR2(b3bs,cbs,dimer,loc~e1,vbs!1,y1175~dp).VEGFR2(b3bs,cbs,dimer,loc~e1,vbs!2,y1175~dp)"/>
      <species id="S216" compartment="cell" initialAmount="0" name="CD47(loc~e1,rbs!1,tsp1bs,y~dp).VEGF(antivegfbs,loc~e1,nrp1bs,rbs!2,rbs!3).VEGFR2(b3bs,cbs!1,dimer,loc~e1,vbs!3,y1175~dp).VEGFR2(b3bs,cbs,dimer,loc~e1,vbs!2,y1175~dp)"/>
      <species id="S217" compartment="cell" initialAmount="0" name="CD47(loc~e1,rbs!1,tsp1bs!2,y~dp).TSP1(cbs!2).VEGFR2(b3bs,cbs!1,dimer,loc~e1,vbs,y1175~dp)"/>
      <species id="S218" compartment="cell" initialAmount="0" name="CD47(loc~e1,rbs!1,tsp1bs,y~dp).VEGFR2(b3bs,cbs!1,dimer!2,loc~e1,vbs,y1175~dp).VEGFR2(b3bs,cbs,dimer!2,loc~e1,vbs,y1175~dp)"/>
      <species id="S219" compartment="cell" initialAmount="0" name="CD47(loc~e1,rbs!1,tsp1bs!2,y~dp).TSP1(cbs!2).VEGFR2(b3bs,cbs!1,dimer!3,loc~e1,vbs,y1175~dp).VEGFR2(b3bs,cbs,dimer!3,loc~e1,vbs,y1175~dp)"/>
      <species id="S220" compartment="cell" initialAmount="0" name="CD47(loc~e1,rbs!1,tsp1bs,y~dp).CD47(loc~e1,rbs!2,tsp1bs,y~dp).VEGFR2(b3bs,cbs!1,dimer!3,loc~e1,vbs,y1175~dp).VEGFR2(b3bs,cbs!2,dimer!3,loc~e1,vbs,y1175~dp)"/>
      <species id="S221" compartment="cell" initialAmount="0" name="Raf(S259~dp,mekbd,rasbd,spkc~dp,y1y2~p)"/>
      <species id="S222" compartment="cell" initialAmount="0" name="MEK12(bd,s1~p,s2~dp)"/>
      <species id="S223" compartment="cell" initialAmount="0" name="MEK12(bd,s1~dp,s2~p)"/>
      <species id="S224" compartment="cell" initialAmount="0" name="CaM(CCaM!1,CaMtargetbd!2,NCaM!3).Calcium_cyto(bd!1).Calcium_cyto(bd!3).caveolin1(eNOSbd!4).eNOS(CaMBD!2,S1177~dp,cav1BD!4)"/>
      <species id="S225" compartment="cell" initialAmount="0" name="Ang1_4(tie2bs!1,tie2bs!2,tie2bs!3,tie2bs!4).Tie2(ang1bs!1,ang2bs,loc~s,pY~dp,tie1bs,veptpbs).Tie2(ang1bs!2,ang2bs,loc~s,pY~dp,tie1bs,veptpbs).Tie2(ang1bs!3,ang2bs,loc~s,pY~dp,tie1bs,veptpbs).Tie2(ang1bs!4,ang2bs,loc~s,pY~dp,tie1bs,veptpbs)"/>
      <species id="S226" compartment="cell" initialAmount="0" name="Ang2_4(antiang2bs,tie2bs!1,tie2bs!2,tie2bs!3,tie2bs!4).Tie2(ang1bs,ang2bs!1,loc~s,pY~dp,tie1bs,veptpbs).Tie2(ang1bs,ang2bs!2,loc~s,pY~dp,tie1bs,veptpbs).Tie2(ang1bs,ang2bs!3,loc~s,pY~dp,tie1bs,veptpbs).Tie2(ang1bs,ang2bs!4,loc~s,pY~dp,tie1bs,veptpbs)"/>
      <species id="S227" compartment="cell" initialAmount="0" name="Ang1_4(tie2bs!1,tie2bs!2,tie2bs!3,tie2bs!4).Tie2(ang1bs!1,ang2bs,loc~sol,pY~dp,tie1bs,veptpbs).Tie2(ang1bs!2,ang2bs,loc~sol,pY~dp,tie1bs,veptpbs).Tie2(ang1bs!3,ang2bs,loc~sol,pY~dp,tie1bs,veptpbs).Tie2(ang1bs!4,ang2bs,loc~sol,pY~dp,tie1bs,veptpbs)"/>
      <species id="S228" compartment="cell" initialAmount="0" name="Ang2_4(antiang2bs,tie2bs!1,tie2bs!2,tie2bs!3,tie2bs!4).Tie2(ang1bs,ang2bs!1,loc~sol,pY~dp,tie1bs,veptpbs).Tie2(ang1bs,ang2bs!2,loc~sol,pY~dp,tie1bs,veptpbs).Tie2(ang1bs,ang2bs!3,loc~sol,pY~dp,tie1bs,veptpbs).Tie2(ang1bs,ang2bs!4,loc~sol,pY~dp,tie1bs,veptpbs)"/>
      <species id="S229" compartment="cell" initialAmount="0" name="CD47(loc~s,rbs!1,tsp1bs,y~dp).NRP1(bs!2,loc~s).VEGF(antivegfbs,loc~s,nrp1bs,rbs!3,rbs!4).VEGFR1(cbs,dimer!5,loc~s,nrp1bs!2,vbs!3).VEGFR2(b3bs,cbs!1,dimer!5,loc~s,vbs!4,y1175~dp)"/>
      <species id="S230" compartment="cell" initialAmount="0" name="NRP1(bs!1,loc~s).NRP1(bs!2,loc~s).VEGF(antivegfbs,loc~s,nrp1bs,rbs!3,rbs!4).VEGFR1(cbs,dimer!5,loc~s,nrp1bs!1,vbs!4).VEGFR1(cbs,dimer!5,loc~s,nrp1bs!2,vbs!3)"/>
      <species id="S231" compartment="cell" initialAmount="0" name="NRP1(bs!1,loc~s).VEGF(antivegfbs,loc~s,nrp1bs,rbs!2,rbs).VEGF(antivegfbs,loc~s,nrp1bs,rbs!3,rbs).VEGFR1(cbs,dimer!4,loc~s,nrp1bs!1,vbs!2).VEGFR2(b3bs,cbs,dimer!4,loc~s,vbs!3,y1175~dp)"/>
      <species id="S232" compartment="cell" initialAmount="0" name="NRP1(bs!1,loc~s).NRP1(bs!2,loc~s).VEGF(antivegfbs,loc~s,nrp1bs!1,rbs!3,rbs).VEGF(antivegfbs,loc~s,nrp1bs,rbs!4,rbs).VEGFR1(cbs,dimer!5,loc~s,nrp1bs!2,vbs!3).VEGFR2(b3bs,cbs,dimer!5,loc~s,vbs!4,y1175~dp)"/>
      <species id="S233" compartment="cell" initialAmount="0" name="CD47(loc~s,rbs!1,tsp1bs!2,y~dp).NRP1(bs!3,loc~s).TSP1(cbs!2).VEGF(antivegfbs,loc~s,nrp1bs,rbs!4,rbs).VEGFR1(cbs,dimer!5,loc~s,nrp1bs!3,vbs).VEGFR2(b3bs,cbs!1,dimer!5,loc~s,vbs!4,y1175~dp)"/>
      <species id="S234" compartment="cell" initialAmount="0" name="NRP1(bs!1,loc~s).VEGF(antivegfbs,loc~s,nrp1bs,rbs!2,rbs).VEGF(antivegfbs,loc~s,nrp1bs,rbs!3,rbs).VEGFR1(cbs,dimer!4,loc~s,nrp1bs!1,vbs!2).VEGFR1(cbs,dimer!4,loc~s,nrp1bs,vbs!3)"/>
      <species id="S235" compartment="cell" initialAmount="0" name="NRP1(bs!1,loc~s).NRP1(bs!2,loc~s).VEGF(antivegfbs,loc~s,nrp1bs!1,rbs!3,rbs).VEGF(antivegfbs,loc~s,nrp1bs,rbs!4,rbs).VEGFR1(cbs,dimer!5,loc~s,nrp1bs!2,vbs!3).VEGFR1(cbs,dimer!5,loc~s,nrp1bs,vbs!4)"/>
      <species id="S236" compartment="cell" initialAmount="0" name="NRP1(bs!1,loc~s).NRP1(bs!2,loc~s).VEGF(antivegfbs,loc~s,nrp1bs!1,rbs!3,rbs).VEGF(antivegfbs,loc~s,nrp1bs,rbs!4,rbs).VEGFR1(cbs,dimer!5,loc~s,nrp1bs!2,vbs!4).VEGFR1(cbs,dimer!5,loc~s,nrp1bs,vbs!3)"/>
      <species id="S237" compartment="cell" initialAmount="0" name="NRP1(bs!1,loc~s).NRP1(bs!2,loc~s).VEGF(antivegfbs,loc~s,nrp1bs!1,rbs!3,rbs).VEGF(antivegfbs,loc~s,nrp1bs,rbs!4,rbs).VEGFR1(cbs,dimer!5,loc~s,nrp1bs!2,vbs!4).VEGFR2(b3bs,cbs,dimer!5,loc~s,vbs!3,y1175~dp)"/>
      <species id="S238" compartment="cell" initialAmount="0" name="CD47(loc~s,rbs!1,tsp1bs!2,y~dp).NRP1(bs!3,loc~s).TSP1(cbs!2).VEGF(antivegfbs,loc~s,nrp1bs,rbs!4,rbs).VEGFR1(cbs,dimer!5,loc~s,nrp1bs!3,vbs!4).VEGFR2(b3bs,cbs!1,dimer!5,loc~s,vbs,y1175~dp)"/>
      <species id="S239" compartment="cell" initialAmount="0" name="NRP1(bs!1,loc~s).NRP1(bs!2,loc~s).VEGF(antivegfbs,loc~s,nrp1bs!1,rbs!3,rbs!4).VEGFR1(cbs,dimer!5,loc~s,nrp1bs!2,vbs!3).VEGFR1(cbs,dimer!5,loc~s,nrp1bs,vbs!4)"/>
      <species id="S240" compartment="cell" initialAmount="0" name="CD47(loc~s,rbs!1,tsp1bs!2,y~dp).NRP1(bs!3,loc~s).NRP1(bs!4,loc~s).TSP1(cbs!2).VEGF(antivegfbs,loc~s,nrp1bs!3,rbs!5,rbs).VEGFR1(cbs,dimer!6,loc~s,nrp1bs!4,vbs).VEGFR2(b3bs,cbs!1,dimer!6,loc~s,vbs!5,y1175~dp)"/>
      <species id="S241" compartment="cell" initialAmount="0" name="CD47(loc~s,rbs!1,tsp1bs!2,y~dp).NRP1(bs!3,loc~s).NRP1(bs!4,loc~s).TSP1(cbs!2).VEGF(antivegfbs,loc~s,nrp1bs!3,rbs!5,rbs).VEGFR1(cbs,dimer!6,loc~s,nrp1bs!4,vbs!5).VEGFR2(b3bs,cbs!1,dimer!6,loc~s,vbs,y1175~dp)"/>
      <species id="S242" compartment="cell" initialAmount="0" name="NRP1(bs!1,loc~s).NRP1(bs!2,loc~s).VEGF(antivegfbs,loc~s,nrp1bs!1,rbs!3,rbs!4).VEGFR1(cbs,dimer!5,loc~s,nrp1bs!2,vbs!4).VEGFR2(b3bs,cbs,dimer!5,loc~s,vbs!3,y1175~dp)"/>
      <species id="S243" compartment="cell" initialAmount="0" name="NRP1(bs!1,loc~s).NRP1(bs!2,loc~s).VEGF(antivegfbs,loc~s,nrp1bs!1,rbs!3,rbs).VEGF(antivegfbs,loc~s,nrp1bs!2,rbs!4,rbs).VEGFR2(b3bs,cbs,dimer!5,loc~s,vbs!3,y1175~dp).VEGFR2(b3bs,cbs,dimer!5,loc~s,vbs!4,y1175~dp)"/>
      <species id="S244" compartment="cell" initialAmount="0" name="NRP1(bs!1,loc~s).NRP1(bs!2,loc~s).VEGF(antivegfbs,loc~s,nrp1bs!1,rbs!3,rbs).VEGF(antivegfbs,loc~s,nrp1bs!2,rbs!4,rbs).VEGFR1(cbs,dimer!5,loc~s,nrp1bs,vbs!3).VEGFR2(b3bs,cbs,dimer!5,loc~s,vbs!4,y1175~dp)"/>
      <species id="S245" compartment="cell" initialAmount="0" name="NRP1(bs!1,loc~s).NRP1(bs!2,loc~s).VEGF(antivegfbs,loc~s,nrp1bs!1,rbs!3,rbs).VEGF(antivegfbs,loc~s,nrp1bs!2,rbs!4,rbs).VEGFR1(cbs,dimer!5,loc~s,nrp1bs,vbs!3).VEGFR1(cbs,dimer!5,loc~s,nrp1bs,vbs!4)"/>
      <species id="S246" compartment="cell" initialAmount="0" name="CD47(loc~s,rbs!1,tsp1bs,y~dp).NRP1(bs!2,loc~s).VEGF(antivegfbs,loc~s,nrp1bs!2,rbs!3,rbs!4).VEGFR2(b3bs,cbs!1,dimer!5,loc~s,vbs!4,y1175~dp).VEGFR2(b3bs,cbs,dimer!5,loc~s,vbs!3,y1175~dp)"/>
      <species id="S247" compartment="cell" initialAmount="0" name="CD47(loc~s,rbs!1,tsp1bs,y~dp).NRP1(bs!2,loc~s).VEGF(antivegfbs,loc~s,nrp1bs!2,rbs!3,rbs!4).VEGFR1(cbs,dimer!5,loc~s,nrp1bs,vbs!3).VEGFR2(b3bs,cbs!1,dimer!5,loc~s,vbs!4,y1175~dp)"/>
      <species id="S248" compartment="cell" initialAmount="0" name="CD47(loc~s,rbs!1,tsp1bs!2,y~dp).TSP1(cbs!2).VEGF(antivegfbs,loc~s,nrp1bs,rbs!3,rbs!4).VEGFR2(b3bs,cbs!1,dimer!5,loc~s,vbs!4,y1175~dp).VEGFR2(b3bs,cbs,dimer!5,loc~s,vbs!3,y1175~dp)"/>
      <species id="S249" compartment="cell" initialAmount="0" name="CD47(loc~s,rbs!1,tsp1bs,y~dp).CD47(loc~s,rbs!2,tsp1bs,y~dp).VEGF(antivegfbs,loc~s,nrp1bs,rbs!3,rbs!4).VEGFR2(b3bs,cbs!1,dimer!5,loc~s,vbs!3,y1175~dp).VEGFR2(b3bs,cbs!2,dimer!5,loc~s,vbs!4,y1175~dp)"/>
      <species id="S250" compartment="cell" initialAmount="0" name="CD47(loc~s,rbs!1,tsp1bs!2,y~dp).CD47(loc~s,rbs!3,tsp1bs,y~dp).TSP1(cbs!2).VEGF(antivegfbs,loc~s,nrp1bs,rbs!4,rbs!5).VEGFR2(b3bs,cbs!3,dimer!6,loc~s,vbs!4,y1175~dp).VEGFR2(b3bs,cbs!1,dimer!6,loc~s,vbs!5,y1175~dp)"/>
      <species id="S251" compartment="cell" initialAmount="0" name="CD47(loc~s,rbs!1,tsp1bs!2,y~dp).CD47(loc~s,rbs!3,tsp1bs!4,y~dp).TSP1(cbs!2).TSP1(cbs!4).VEGF(antivegfbs,loc~s,nrp1bs,rbs!5,rbs!6).VEGFR2(b3bs,cbs!1,dimer!7,loc~s,vbs!5,y1175~dp).VEGFR2(b3bs,cbs!3,dimer!7,loc~s,vbs!6,y1175~dp)"/>
      <species id="S252" compartment="cell" initialAmount="0" name="CD47(loc~s,rbs!1,tsp1bs!2,y~dp).NRP1(bs!3,loc~s).TSP1(cbs!2).VEGF(antivegfbs,loc~s,nrp1bs!3,rbs!4,rbs!5).VEGFR2(b3bs,cbs!1,dimer!6,loc~s,vbs!5,y1175~dp).VEGFR2(b3bs,cbs,dimer!6,loc~s,vbs!4,y1175~dp)"/>
      <species id="S253" compartment="cell" initialAmount="0" name="CD47(loc~s,rbs!1,tsp1bs,y~dp).CD47(loc~s,rbs!2,tsp1bs,y~dp).NRP1(bs!3,loc~s).VEGF(antivegfbs,loc~s,nrp1bs!3,rbs!4,rbs!5).VEGFR2(b3bs,cbs!1,dimer!6,loc~s,vbs!4,y1175~dp).VEGFR2(b3bs,cbs!2,dimer!6,loc~s,vbs!5,y1175~dp)"/>
      <species id="S254" compartment="cell" initialAmount="0" name="CD47(loc~s,rbs!1,tsp1bs!2,y~dp).CD47(loc~s,rbs!3,tsp1bs,y~dp).NRP1(bs!4,loc~s).TSP1(cbs!2).VEGF(antivegfbs,loc~s,nrp1bs!4,rbs!5,rbs!6).VEGFR2(b3bs,cbs!3,dimer!7,loc~s,vbs!5,y1175~dp).VEGFR2(b3bs,cbs!1,dimer!7,loc~s,vbs!6,y1175~dp)"/>
      <species id="S255" compartment="cell" initialAmount="0" name="VEGF(antivegfbs,loc~s,nrp1bs,rbs!1,rbs!2).VEGFR2(b3bs,cbs,dimer!3,loc~s,vbs!1,y1175~dp).VEGFR2(b3bs,cbs,dimer!3,loc~s,vbs!2,y1175~p)"/>
      <species id="S256" compartment="cell" initialAmount="0" name="CD47(loc~s,rbs!1,tsp1bs,y~dp).VEGF(antivegfbs,loc~s,nrp1bs,rbs!2,rbs!3).VEGFR2(b3bs,cbs!1,dimer!4,loc~s,vbs!3,y1175~p).VEGFR2(b3bs,cbs,dimer!4,loc~s,vbs!2,y1175~dp)"/>
      <species id="S257" compartment="cell" initialAmount="0" name="CD47(loc~s,rbs!1,tsp1bs,y~dp).VEGF(antivegfbs,loc~s,nrp1bs,rbs!2,rbs!3).VEGFR2(b3bs,cbs!1,dimer!4,loc~s,vbs!3,y1175~dp).VEGFR2(b3bs,cbs,dimer!4,loc~s,vbs!2,y1175~p)"/>
      <species id="S258" compartment="cell" initialAmount="0" name="CD47(loc~s,rbs!1,tsp1bs,y~dp).NRP1(bs!2,loc~s).NRP1(bs!3,loc~s).VEGF(antivegfbs,loc~s,nrp1bs!2,rbs!4,rbs!5).VEGFR1(cbs,dimer!6,loc~s,nrp1bs!3,vbs!5).VEGFR2(b3bs,cbs!1,dimer!6,loc~s,vbs!4,y1175~dp)"/>
      <species id="S259" compartment="cell" initialAmount="0" name="CD47(loc~s,rbs!1,tsp1bs!2,y~dp).TSP1(cbs!2).VEGF(antivegfbs,loc~s,nrp1bs,rbs!3,rbs!4).VEGFR1(cbs,dimer!5,loc~s,nrp1bs,vbs!4).VEGFR2(b3bs,cbs!1,dimer!5,loc~s,vbs!3,y1175~dp)"/>
      <species id="S260" compartment="cell" initialAmount="0" name="CD47(loc~s,rbs!1,tsp1bs!2,y~dp).NRP1(bs!3,loc~s).TSP1(cbs!2).VEGF(antivegfbs,loc~s,nrp1bs,rbs!4,rbs!5).VEGFR1(cbs,dimer!6,loc~s,nrp1bs!3,vbs!5).VEGFR2(b3bs,cbs!1,dimer!6,loc~s,vbs!4,y1175~dp)"/>
      <species id="S261" compartment="cell" initialAmount="0" name="CD47(loc~s,rbs!1,tsp1bs!2,y~dp).NRP1(bs!3,loc~s).TSP1(cbs!2).VEGF(antivegfbs,loc~s,nrp1bs!3,rbs!4,rbs!5).VEGFR1(cbs,dimer!6,loc~s,nrp1bs,vbs!4).VEGFR2(b3bs,cbs!1,dimer!6,loc~s,vbs!5,y1175~dp)"/>
      <species id="S262" compartment="cell" initialAmount="0" name="CD47(loc~s,rbs!1,tsp1bs!2,y~dp).NRP1(bs!3,loc~s).NRP1(bs!4,loc~s).TSP1(cbs!2).VEGF(antivegfbs,loc~s,nrp1bs!3,rbs!5,rbs!6).VEGFR1(cbs,dimer!7,loc~s,nrp1bs!4,vbs!5).VEGFR2(b3bs,cbs!1,dimer!7,loc~s,vbs!6,y1175~dp)"/>
      <species id="S263" compartment="cell" initialAmount="0" name="NRP1(bs!1,loc~s).NRP1(bs!2,loc~s).NRP1(bs!3,loc~s).VEGF(antivegfbs,loc~s,nrp1bs!1,rbs!4,rbs!5).VEGFR1(cbs,dimer!6,loc~s,nrp1bs!2,vbs!4).VEGFR1(cbs,dimer!6,loc~s,nrp1bs!3,vbs!5)"/>
      <species id="S264" compartment="cell" initialAmount="0" name="CD47(loc~s,rbs!1,tsp1bs!2,y~dp).CD47(loc~s,rbs!3,tsp1bs,y~dp).TSP1(cbs!2).VEGF(antivegfbs,loc~s,nrp1bs,rbs!4,rbs).VEGFR2(b3bs,cbs!3,dimer!5,loc~s,vbs!4,y1175~dp).VEGFR2(b3bs,cbs!1,dimer!5,loc~s,vbs,y1175~dp)"/>
      <species id="S265" compartment="cell" initialAmount="0" name="CD47(loc~s,rbs!1,tsp1bs!2,y~dp).CD47(loc~s,rbs!3,tsp1bs,y~dp).TSP1(cbs!2).VEGF(antivegfbs,loc~s,nrp1bs,rbs!4,rbs).VEGFR2(b3bs,cbs!1,dimer!5,loc~s,vbs!4,y1175~dp).VEGFR2(b3bs,cbs!3,dimer!5,loc~s,vbs,y1175~dp)"/>
      <species id="S266" compartment="cell" initialAmount="0" name="CD47(loc~s,rbs!1,tsp1bs!2,y~dp).CD47(loc~s,rbs!3,tsp1bs!4,y~dp).TSP1(cbs!2).TSP1(cbs!4).VEGF(antivegfbs,loc~s,nrp1bs,rbs!5,rbs).VEGFR2(b3bs,cbs!1,dimer!6,loc~s,vbs!5,y1175~dp).VEGFR2(b3bs,cbs!3,dimer!6,loc~s,vbs,y1175~dp)"/>
      <species id="S267" compartment="cell" initialAmount="0" name="CD47(loc~s,rbs!1,tsp1bs,y~dp).VEGF(antivegfbs,loc~s,nrp1bs,rbs!2,rbs).VEGF(antivegfbs,loc~s,nrp1bs,rbs!3,rbs).VEGFR2(b3bs,cbs!1,dimer!4,loc~s,vbs!2,y1175~dp).VEGFR2(b3bs,cbs,dimer!4,loc~s,vbs!3,y1175~dp)"/>
      <species id="S268" compartment="cell" initialAmount="0" name="CD47(loc~s,rbs!1,tsp1bs,y~dp).CD47(loc~s,rbs!2,tsp1bs,y~dp).VEGF(antivegfbs,loc~s,nrp1bs,rbs!3,rbs).VEGF(antivegfbs,loc~s,nrp1bs,rbs!4,rbs).VEGFR2(b3bs,cbs!1,dimer!5,loc~s,vbs!3,y1175~dp).VEGFR2(b3bs,cbs!2,dimer!5,loc~s,vbs!4,y1175~dp)"/>
      <species id="S269" compartment="cell" initialAmount="0" name="CD47(loc~s,rbs!1,tsp1bs!2,y~dp).TSP1(cbs!2).VEGF(antivegfbs,loc~s,nrp1bs,rbs!3,rbs).VEGF(antivegfbs,loc~s,nrp1bs,rbs!4,rbs).VEGFR2(b3bs,cbs!1,dimer!5,loc~s,vbs!3,y1175~dp).VEGFR2(b3bs,cbs,dimer!5,loc~s,vbs!4,y1175~dp)"/>
      <species id="S270" compartment="cell" initialAmount="0" name="CD47(loc~s,rbs!1,tsp1bs,y~dp).VEGF(antivegfbs,loc~s,nrp1bs,rbs!2,rbs).VEGF(antivegfbs,loc~s,nrp1bs,rbs!3,rbs).VEGFR1(cbs,dimer!4,loc~s,nrp1bs,vbs!2).VEGFR2(b3bs,cbs!1,dimer!4,loc~s,vbs!3,y1175~dp)"/>
      <species id="S271" compartment="cell" initialAmount="0" name="CD47(loc~s,rbs!1,tsp1bs,y~dp).NRP1(bs!2,loc~s).VEGF(antivegfbs,loc~s,nrp1bs,rbs!3,rbs).VEGF(antivegfbs,loc~s,nrp1bs,rbs!4,rbs).VEGFR1(cbs,dimer!5,loc~s,nrp1bs!2,vbs!3).VEGFR2(b3bs,cbs!1,dimer!5,loc~s,vbs!4,y1175~dp)"/>
      <species id="S272" compartment="cell" initialAmount="0" name="CD47(loc~s,rbs!1,tsp1bs!2,y~dp).TSP1(cbs!2).VEGF(antivegfbs,loc~s,nrp1bs,rbs!3,rbs).VEGF(antivegfbs,loc~s,nrp1bs,rbs!4,rbs).VEGFR1(cbs,dimer!5,loc~s,nrp1bs,vbs!3).VEGFR2(b3bs,cbs!1,dimer!5,loc~s,vbs!4,y1175~dp)"/>
      <species id="S273" compartment="cell" initialAmount="0" name="CD47(loc~s,rbs!1,tsp1bs,y~dp).NRP1(bs!2,loc~s).VEGF(antivegfbs,loc~s,nrp1bs!2,rbs!3,rbs).VEGF(antivegfbs,loc~s,nrp1bs,rbs!4,rbs).VEGFR2(b3bs,cbs!1,dimer!5,loc~s,vbs!3,y1175~dp).VEGFR2(b3bs,cbs,dimer!5,loc~s,vbs!4,y1175~dp)"/>
      <species id="S274" compartment="cell" initialAmount="0" name="CD47(loc~s,rbs!1,tsp1bs,y~dp).NRP1(bs!2,loc~s).VEGF(antivegfbs,loc~s,nrp1bs!2,rbs!3,rbs).VEGF(antivegfbs,loc~s,nrp1bs,rbs!4,rbs).VEGFR2(b3bs,cbs!1,dimer!5,loc~s,vbs!4,y1175~dp).VEGFR2(b3bs,cbs,dimer!5,loc~s,vbs!3,y1175~dp)"/>
      <species id="S275" compartment="cell" initialAmount="0" name="CD47(loc~s,rbs!1,tsp1bs,y~dp).CD47(loc~s,rbs!2,tsp1bs,y~dp).NRP1(bs!3,loc~s).VEGF(antivegfbs,loc~s,nrp1bs!3,rbs!4,rbs).VEGF(antivegfbs,loc~s,nrp1bs,rbs!5,rbs).VEGFR2(b3bs,cbs!1,dimer!6,loc~s,vbs!4,y1175~dp).VEGFR2(b3bs,cbs!2,dimer!6,loc~s,vbs!5,y1175~dp)"/>
      <species id="S276" compartment="cell" initialAmount="0" name="CD47(loc~s,rbs!1,tsp1bs!2,y~dp).NRP1(bs!3,loc~s).TSP1(cbs!2).VEGF(antivegfbs,loc~s,nrp1bs!3,rbs!4,rbs).VEGF(antivegfbs,loc~s,nrp1bs,rbs!5,rbs).VEGFR2(b3bs,cbs!1,dimer!6,loc~s,vbs!4,y1175~dp).VEGFR2(b3bs,cbs,dimer!6,loc~s,vbs!5,y1175~dp)"/>
      <species id="S277" compartment="cell" initialAmount="0" name="CD47(loc~s,rbs!1,tsp1bs!2,y~dp).NRP1(bs!3,loc~s).TSP1(cbs!2).VEGF(antivegfbs,loc~s,nrp1bs!3,rbs!4,rbs).VEGF(antivegfbs,loc~s,nrp1bs,rbs!5,rbs).VEGFR2(b3bs,cbs!1,dimer!6,loc~s,vbs!5,y1175~dp).VEGFR2(b3bs,cbs,dimer!6,loc~s,vbs!4,y1175~dp)"/>
      <species id="S278" compartment="cell" initialAmount="0" name="CD47(loc~s,rbs!1,tsp1bs,y~dp).NRP1(bs!2,loc~s).VEGF(antivegfbs,loc~s,nrp1bs!2,rbs!3,rbs).VEGF(antivegfbs,loc~s,nrp1bs,rbs!4,rbs).VEGFR1(cbs,dimer!5,loc~s,nrp1bs,vbs!3).VEGFR2(b3bs,cbs!1,dimer!5,loc~s,vbs!4,y1175~dp)"/>
      <species id="S279" compartment="cell" initialAmount="0" name="CD47(loc~s,rbs!1,tsp1bs,y~dp).NRP1(bs!2,loc~s).NRP1(bs!3,loc~s).VEGF(antivegfbs,loc~s,nrp1bs!2,rbs!4,rbs).VEGF(antivegfbs,loc~s,nrp1bs,rbs!5,rbs).VEGFR1(cbs,dimer!6,loc~s,nrp1bs!3,vbs!4).VEGFR2(b3bs,cbs!1,dimer!6,loc~s,vbs!5,y1175~dp)"/>
      <species id="S280" compartment="cell" initialAmount="0" name="CD47(loc~s,rbs!1,tsp1bs!2,y~dp).NRP1(bs!3,loc~s).TSP1(cbs!2).VEGF(antivegfbs,loc~s,nrp1bs!3,rbs!4,rbs).VEGF(antivegfbs,loc~s,nrp1bs,rbs!5,rbs).VEGFR1(cbs,dimer!6,loc~s,nrp1bs,vbs!4).VEGFR2(b3bs,cbs!1,dimer!6,loc~s,vbs!5,y1175~dp)"/>
      <species id="S281" compartment="cell" initialAmount="0" name="NRP1(bs!1,loc~s).NRP1(bs!2,loc~s).VEGF(antivegfbs,loc~s,nrp1bs,rbs!3,rbs).VEGF(antivegfbs,loc~s,nrp1bs,rbs!4,rbs).VEGFR1(cbs,dimer!5,loc~s,nrp1bs!1,vbs!3).VEGFR1(cbs,dimer!5,loc~s,nrp1bs!2,vbs!4)"/>
      <species id="S282" compartment="cell" initialAmount="0" name="NRP1(bs!1,loc~s).NRP1(bs!2,loc~s).NRP1(bs!3,loc~s).VEGF(antivegfbs,loc~s,nrp1bs!1,rbs!4,rbs).VEGF(antivegfbs,loc~s,nrp1bs,rbs!5,rbs).VEGFR1(cbs,dimer!6,loc~s,nrp1bs!2,vbs!4).VEGFR1(cbs,dimer!6,loc~s,nrp1bs!3,vbs!5)"/>
      <species id="S283" compartment="cell" initialAmount="0" name="CD47(loc~s,rbs!1,tsp1bs,y~dp).NRP1(bs!2,loc~s).VEGF(antivegfbs,loc~s,nrp1bs!2,rbs!3,rbs).VEGF(antivegfbs,loc~s,nrp1bs,rbs!4,rbs).VEGFR1(cbs,dimer!5,loc~s,nrp1bs,vbs!4).VEGFR2(b3bs,cbs!1,dimer!5,loc~s,vbs!3,y1175~dp)"/>
      <species id="S284" compartment="cell" initialAmount="0" name="CD47(loc~s,rbs!1,tsp1bs,y~dp).NRP1(bs!2,loc~s).NRP1(bs!3,loc~s).VEGF(antivegfbs,loc~s,nrp1bs!2,rbs!4,rbs).VEGF(antivegfbs,loc~s,nrp1bs,rbs!5,rbs).VEGFR1(cbs,dimer!6,loc~s,nrp1bs!3,vbs!5).VEGFR2(b3bs,cbs!1,dimer!6,loc~s,vbs!4,y1175~dp)"/>
      <species id="S285" compartment="cell" initialAmount="0" name="CD47(loc~s,rbs!1,tsp1bs!2,y~dp).NRP1(bs!3,loc~s).TSP1(cbs!2).VEGF(antivegfbs,loc~s,nrp1bs!3,rbs!4,rbs).VEGF(antivegfbs,loc~s,nrp1bs,rbs!5,rbs).VEGFR1(cbs,dimer!6,loc~s,nrp1bs,vbs!5).VEGFR2(b3bs,cbs!1,dimer!6,loc~s,vbs!4,y1175~dp)"/>
      <species id="S286" compartment="cell" initialAmount="0" name="VEGFR2(b3bs,cbs,dimer,loc~s,vbs,y1175~p)"/>
      <species id="S287" compartment="cell" initialAmount="0" name="VEGF(antivegfbs,loc~s,nrp1bs,rbs!1,rbs).VEGFR2(b3bs,cbs,dimer,loc~s,vbs!1,y1175~p)"/>
      <species id="S288" compartment="cell" initialAmount="0" name="CD47(loc~s,rbs!1,tsp1bs,y~dp).VEGFR2(b3bs,cbs!1,dimer,loc~s,vbs,y1175~p)"/>
      <species id="S289" compartment="cell" initialAmount="0" name="CD47(loc~s,rbs!1,tsp1bs,y~dp).VEGF(antivegfbs,loc~s,nrp1bs,rbs!2,rbs).VEGFR2(b3bs,cbs!1,dimer,loc~s,vbs!2,y1175~p)"/>
      <species id="S290" compartment="cell" initialAmount="0" name="CD47(loc~s,rbs!1,tsp1bs!2,y~dp).CD47(loc~s,rbs!3,tsp1bs,y~dp).NRP1(bs!4,loc~s).TSP1(cbs!2).VEGF(antivegfbs,loc~s,nrp1bs!4,rbs!5,rbs).VEGFR2(b3bs,cbs!3,dimer!6,loc~s,vbs!5,y1175~dp).VEGFR2(b3bs,cbs!1,dimer!6,loc~s,vbs,y1175~dp)"/>
      <species id="S291" compartment="cell" initialAmount="0" name="CD47(loc~s,rbs!1,tsp1bs!2,y~dp).CD47(loc~s,rbs!3,tsp1bs,y~dp).NRP1(bs!4,loc~s).TSP1(cbs!2).VEGF(antivegfbs,loc~s,nrp1bs!4,rbs!5,rbs).VEGFR2(b3bs,cbs!1,dimer!6,loc~s,vbs!5,y1175~dp).VEGFR2(b3bs,cbs!3,dimer!6,loc~s,vbs,y1175~dp)"/>
      <species id="S292" compartment="cell" initialAmount="0" name="CD47(loc~s,rbs!1,tsp1bs!2,y~dp).CD47(loc~s,rbs!3,tsp1bs!4,y~dp).NRP1(bs!5,loc~s).TSP1(cbs!2).TSP1(cbs!4).VEGF(antivegfbs,loc~s,nrp1bs!5,rbs!6,rbs).VEGFR2(b3bs,cbs!1,dimer!7,loc~s,vbs!6,y1175~dp).VEGFR2(b3bs,cbs!3,dimer!7,loc~s,vbs,y1175~dp)"/>
      <species id="S293" compartment="cell" initialAmount="0" name="CD47(loc~s,rbs!1,tsp1bs!2,y~dp).CD47(loc~s,rbs!3,tsp1bs!4,y~dp).NRP1(bs!5,loc~s).TSP1(cbs!2).TSP1(cbs!4).VEGF(antivegfbs,loc~s,nrp1bs!5,rbs!6,rbs!7).VEGFR2(b3bs,cbs!1,dimer,loc~s,vbs!6,y1175~dp).VEGFR2(b3bs,cbs!3,dimer,loc~s,vbs!7,y1175~dp)"/>
      <species id="S294" compartment="cell" initialAmount="0" name="CD47(loc~s,rbs!1,tsp1bs!2,y~dp).TSP1(cbs!2).VEGF(antivegfbs,loc~s,nrp1bs,rbs!3,rbs!4).VEGFR2(b3bs,cbs!1,dimer,loc~s,vbs!3,y1175~dp).VEGFR2(b3bs,cbs,dimer,loc~s,vbs!4,y1175~p)"/>
      <species id="S295" compartment="cell" initialAmount="0" name="CD47(loc~s,rbs!1,tsp1bs!2,y~dp).TSP1(cbs!2).VEGF(antivegfbs,loc~s,nrp1bs,rbs!3,rbs!4).VEGFR2(b3bs,cbs!1,dimer,loc~s,vbs!4,y1175~p).VEGFR2(b3bs,cbs,dimer,loc~s,vbs!3,y1175~dp)"/>
      <species id="S296" compartment="cell" initialAmount="0" name="CD47(loc~s,rbs!1,tsp1bs,y~dp).CD47(loc~s,rbs!2,tsp1bs,y~dp).VEGF(antivegfbs,loc~s,nrp1bs,rbs!3,rbs!4).VEGFR2(b3bs,cbs!2,dimer,loc~s,vbs!3,y1175~dp).VEGFR2(b3bs,cbs!1,dimer,loc~s,vbs!4,y1175~p)"/>
      <species id="S297" compartment="cell" initialAmount="0" name="CD47(loc~s,rbs!1,tsp1bs!2,y~dp).CD47(loc~s,rbs!3,tsp1bs,y~dp).TSP1(cbs!2).VEGF(antivegfbs,loc~s,nrp1bs,rbs!4,rbs!5).VEGFR2(b3bs,cbs!1,dimer,loc~s,vbs!4,y1175~dp).VEGFR2(b3bs,cbs!3,dimer,loc~s,vbs!5,y1175~p)"/>
      <species id="S298" compartment="cell" initialAmount="0" name="CD47(loc~s,rbs!1,tsp1bs!2,y~dp).CD47(loc~s,rbs!3,tsp1bs,y~dp).TSP1(cbs!2).VEGF(antivegfbs,loc~s,nrp1bs,rbs!4,rbs!5).VEGFR2(b3bs,cbs!3,dimer,loc~s,vbs!5,y1175~dp).VEGFR2(b3bs,cbs!1,dimer,loc~s,vbs!4,y1175~p)"/>
      <species id="S299" compartment="cell" initialAmount="0" name="CD47(loc~s,rbs!1,tsp1bs!2,y~dp).CD47(loc~s,rbs!3,tsp1bs!4,y~dp).TSP1(cbs!2).TSP1(cbs!4).VEGF(antivegfbs,loc~s,nrp1bs,rbs!5,rbs!6).VEGFR2(b3bs,cbs!1,dimer,loc~s,vbs!5,y1175~dp).VEGFR2(b3bs,cbs!3,dimer,loc~s,vbs!6,y1175~p)"/>
      <species id="S300" compartment="cell" initialAmount="0" name="NRP1(bs!1,loc~s).VEGF(antivegfbs,loc~s,nrp1bs!1,rbs!2,rbs!3).VEGFR2(b3bs,cbs,dimer,loc~s,vbs!2,y1175~dp).VEGFR2(b3bs,cbs,dimer,loc~s,vbs!3,y1175~p)"/>
      <species id="S301" compartment="cell" initialAmount="0" name="CD47(loc~s,rbs!1,tsp1bs,y~dp).NRP1(bs!2,loc~s).VEGF(antivegfbs,loc~s,nrp1bs!2,rbs!3,rbs!4).VEGFR2(b3bs,cbs!1,dimer,loc~s,vbs!4,y1175~p).VEGFR2(b3bs,cbs,dimer,loc~s,vbs!3,y1175~dp)"/>
      <species id="S302" compartment="cell" initialAmount="0" name="CD47(loc~s,rbs!1,tsp1bs,y~dp).NRP1(bs!2,loc~s).VEGF(antivegfbs,loc~s,nrp1bs!2,rbs!3,rbs!4).VEGFR2(b3bs,cbs!1,dimer,loc~s,vbs!4,y1175~dp).VEGFR2(b3bs,cbs,dimer,loc~s,vbs!3,y1175~p)"/>
      <species id="S303" compartment="cell" initialAmount="0" name="CD47(loc~s,rbs!1,tsp1bs!2,y~dp).NRP1(bs!3,loc~s).TSP1(cbs!2).VEGF(antivegfbs,loc~s,nrp1bs!3,rbs!4,rbs!5).VEGFR2(b3bs,cbs!1,dimer,loc~s,vbs!5,y1175~p).VEGFR2(b3bs,cbs,dimer,loc~s,vbs!4,y1175~dp)"/>
      <species id="S304" compartment="cell" initialAmount="0" name="CD47(loc~s,rbs!1,tsp1bs!2,y~dp).NRP1(bs!3,loc~s).TSP1(cbs!2).VEGF(antivegfbs,loc~s,nrp1bs!3,rbs!4,rbs!5).VEGFR2(b3bs,cbs!1,dimer,loc~s,vbs!5,y1175~dp).VEGFR2(b3bs,cbs,dimer,loc~s,vbs!4,y1175~p)"/>
      <species id="S305" compartment="cell" initialAmount="0" name="CD47(loc~s,rbs!1,tsp1bs,y~dp).CD47(loc~s,rbs!2,tsp1bs,y~dp).NRP1(bs!3,loc~s).VEGF(antivegfbs,loc~s,nrp1bs!3,rbs!4,rbs!5).VEGFR2(b3bs,cbs!1,dimer,loc~s,vbs!4,y1175~dp).VEGFR2(b3bs,cbs!2,dimer,loc~s,vbs!5,y1175~p)"/>
      <species id="S306" compartment="cell" initialAmount="0" name="CD47(loc~s,rbs!1,tsp1bs!2,y~dp).CD47(loc~s,rbs!3,tsp1bs,y~dp).NRP1(bs!4,loc~s).TSP1(cbs!2).VEGF(antivegfbs,loc~s,nrp1bs!4,rbs!5,rbs!6).VEGFR2(b3bs,cbs!3,dimer,loc~s,vbs!5,y1175~dp).VEGFR2(b3bs,cbs!1,dimer,loc~s,vbs!6,y1175~p)"/>
      <species id="S307" compartment="cell" initialAmount="0" name="CD47(loc~s,rbs!1,tsp1bs!2,y~dp).CD47(loc~s,rbs!3,tsp1bs,y~dp).NRP1(bs!4,loc~s).TSP1(cbs!2).VEGF(antivegfbs,loc~s,nrp1bs!4,rbs!5,rbs!6).VEGFR2(b3bs,cbs!1,dimer,loc~s,vbs!6,y1175~dp).VEGFR2(b3bs,cbs!3,dimer,loc~s,vbs!5,y1175~p)"/>
      <species id="S308" compartment="cell" initialAmount="0" name="NRP1(bs!1,loc~s).VEGF(antivegfbs,loc~s,nrp1bs!1,rbs!2,rbs!3).VEGFR2(b3bs,cbs,dimer!4,loc~s,vbs!2,y1175~dp).VEGFR2(b3bs,cbs,dimer!4,loc~s,vbs!3,y1175~p)"/>
      <species id="S309" compartment="cell" initialAmount="0" name="VEGF(antivegfbs,loc~s,nrp1bs,rbs!1,rbs!2).VEGFR2(b3bs,cbs,dimer,loc~s,vbs!1,y1175~p).VEGFR2(b3bs,cbs,dimer,loc~s,vbs!2,y1175~p)"/>
      <species id="S310" compartment="cell" initialAmount="0" name="CD47(loc~s,rbs!1,tsp1bs,y~dp).VEGF(antivegfbs,loc~s,nrp1bs,rbs!2,rbs!3).VEGFR2(b3bs,cbs!1,dimer,loc~s,vbs!3,y1175~p).VEGFR2(b3bs,cbs,dimer,loc~s,vbs!2,y1175~p)"/>
      <species id="S311" compartment="cell" initialAmount="0" name="VEGF(antivegfbs,loc~e1,nrp1bs,rbs!1,rbs!2).VEGFR2(b3bs,cbs,dimer,loc~e1,vbs!1,y1175~dp).VEGFR2(b3bs,cbs,dimer,loc~e1,vbs!2,y1175~p)"/>
      <species id="S312" compartment="cell" initialAmount="0" name="CD47(loc~e1,rbs!1,tsp1bs,y~dp).VEGF(antivegfbs,loc~e1,nrp1bs,rbs!2,rbs!3).VEGFR2(b3bs,cbs!1,dimer,loc~e1,vbs!3,y1175~p).VEGFR2(b3bs,cbs,dimer,loc~e1,vbs!2,y1175~dp)"/>
      <species id="S313" compartment="cell" initialAmount="0" name="CD47(loc~e1,rbs!1,tsp1bs,y~dp).VEGF(antivegfbs,loc~e1,nrp1bs,rbs!2,rbs!3).VEGFR2(b3bs,cbs!1,dimer,loc~e1,vbs!3,y1175~dp).VEGFR2(b3bs,cbs,dimer,loc~e1,vbs!2,y1175~p)"/>
      <species id="S314" compartment="cell" initialAmount="0" name="NRP1(bs!1,loc~e1).VEGF(antivegfbs,loc~e1,nrp1bs!1,rbs!2,rbs!3).VEGFR2(b3bs,cbs,dimer,loc~e1,vbs!2,y1175~dp).VEGFR2(b3bs,cbs,dimer,loc~e1,vbs!3,y1175~dp)"/>
      <species id="S315" compartment="cell" initialAmount="0" name="CD47(loc~e1,rbs!1,tsp1bs!2,y~dp).TSP1(cbs!2).VEGF(antivegfbs,loc~e1,nrp1bs,rbs!3,rbs!4).VEGFR2(b3bs,cbs!1,dimer,loc~e1,vbs!4,y1175~dp).VEGFR2(b3bs,cbs,dimer,loc~e1,vbs!3,y1175~dp)"/>
      <species id="S316" compartment="cell" initialAmount="0" name="CD47(loc~e1,rbs!1,tsp1bs,y~dp).NRP1(bs!2,loc~e1).VEGF(antivegfbs,loc~e1,nrp1bs!2,rbs!3,rbs!4).VEGFR2(b3bs,cbs!1,dimer,loc~e1,vbs!4,y1175~dp).VEGFR2(b3bs,cbs,dimer,loc~e1,vbs!3,y1175~dp)"/>
      <species id="S317" compartment="cell" initialAmount="0" name="CD47(loc~e1,rbs!1,tsp1bs!2,y~dp).NRP1(bs!3,loc~e1).TSP1(cbs!2).VEGF(antivegfbs,loc~e1,nrp1bs!3,rbs!4,rbs!5).VEGFR2(b3bs,cbs!1,dimer,loc~e1,vbs!5,y1175~dp).VEGFR2(b3bs,cbs,dimer,loc~e1,vbs!4,y1175~dp)"/>
      <species id="S318" compartment="cell" initialAmount="0" name="CD47(loc~e1,rbs!1,tsp1bs,y~dp).CD47(loc~e1,rbs!2,tsp1bs,y~dp).VEGF(antivegfbs,loc~e1,nrp1bs,rbs!3,rbs!4).VEGFR2(b3bs,cbs!1,dimer,loc~e1,vbs!3,y1175~dp).VEGFR2(b3bs,cbs!2,dimer,loc~e1,vbs!4,y1175~dp)"/>
      <species id="S319" compartment="cell" initialAmount="0" name="CD47(loc~e1,rbs!1,tsp1bs!2,y~dp).CD47(loc~e1,rbs!3,tsp1bs,y~dp).TSP1(cbs!2).VEGF(antivegfbs,loc~e1,nrp1bs,rbs!4,rbs!5).VEGFR2(b3bs,cbs!3,dimer,loc~e1,vbs!4,y1175~dp).VEGFR2(b3bs,cbs!1,dimer,loc~e1,vbs!5,y1175~dp)"/>
      <species id="S320" compartment="cell" initialAmount="0" name="CD47(loc~e1,rbs!1,tsp1bs!2,y~dp).CD47(loc~e1,rbs!3,tsp1bs!4,y~dp).TSP1(cbs!2).TSP1(cbs!4).VEGF(antivegfbs,loc~e1,nrp1bs,rbs!5,rbs!6).VEGFR2(b3bs,cbs!1,dimer,loc~e1,vbs!5,y1175~dp).VEGFR2(b3bs,cbs!3,dimer,loc~e1,vbs!6,y1175~dp)"/>
      <species id="S321" compartment="cell" initialAmount="0" name="CD47(loc~e1,rbs!1,tsp1bs,y~dp).CD47(loc~e1,rbs!2,tsp1bs,y~dp).NRP1(bs!3,loc~e1).VEGF(antivegfbs,loc~e1,nrp1bs!3,rbs!4,rbs!5).VEGFR2(b3bs,cbs!1,dimer,loc~e1,vbs!4,y1175~dp).VEGFR2(b3bs,cbs!2,dimer,loc~e1,vbs!5,y1175~dp)"/>
      <species id="S322" compartment="cell" initialAmount="0" name="CD47(loc~e1,rbs!1,tsp1bs!2,y~dp).CD47(loc~e1,rbs!3,tsp1bs,y~dp).NRP1(bs!4,loc~e1).TSP1(cbs!2).VEGF(antivegfbs,loc~e1,nrp1bs!4,rbs!5,rbs!6).VEGFR2(b3bs,cbs!3,dimer,loc~e1,vbs!5,y1175~dp).VEGFR2(b3bs,cbs!1,dimer,loc~e1,vbs!6,y1175~dp)"/>
      <species id="S323" compartment="cell" initialAmount="0" name="VEGF(antivegfbs,loc~e1,nrp1bs,rbs!1,rbs!2).VEGFR2(b3bs,cbs,dimer!3,loc~e1,vbs!1,y1175~dp).VEGFR2(b3bs,cbs,dimer!3,loc~e1,vbs!2,y1175~dp)"/>
      <species id="S324" compartment="cell" initialAmount="0" name="NRP1(bs!1,loc~e1).VEGF(antivegfbs,loc~e1,nrp1bs!1,rbs!2,rbs!3).VEGFR2(b3bs,cbs,dimer!4,loc~e1,vbs!2,y1175~dp).VEGFR2(b3bs,cbs,dimer!4,loc~e1,vbs!3,y1175~dp)"/>
      <species id="S325" compartment="cell" initialAmount="0" name="CD47(loc~e1,rbs!1,tsp1bs,y~dp).VEGF(antivegfbs,loc~e1,nrp1bs,rbs!2,rbs!3).VEGFR2(b3bs,cbs!1,dimer!4,loc~e1,vbs!3,y1175~dp).VEGFR2(b3bs,cbs,dimer!4,loc~e1,vbs!2,y1175~dp)"/>
      <species id="S326" compartment="cell" initialAmount="0" name="VEGF(antivegfbs,loc~e2,nrp1bs,rbs!1,rbs!2).VEGFR2(b3bs,cbs,dimer,loc~e2,vbs!1,y1175~dp).VEGFR2(b3bs,cbs,dimer,loc~e2,vbs!2,y1175~dp)"/>
      <species id="S327" compartment="cell" initialAmount="0" name="CD47(loc~e2,rbs!1,tsp1bs,y~dp).VEGF(antivegfbs,loc~e2,nrp1bs,rbs!2,rbs!3).VEGFR2(b3bs,cbs!1,dimer,loc~e2,vbs!3,y1175~dp).VEGFR2(b3bs,cbs,dimer,loc~e2,vbs!2,y1175~dp)"/>
      <species id="S328" compartment="cell" initialAmount="0" name="CD47(loc~e1,rbs!1,tsp1bs!2,y~dp).CD47(loc~e1,rbs!3,tsp1bs,y~dp).TSP1(cbs!2).VEGFR2(b3bs,cbs!3,dimer!4,loc~e1,vbs,y1175~dp).VEGFR2(b3bs,cbs!1,dimer!4,loc~e1,vbs,y1175~dp)"/>
      <species id="S329" compartment="cell" initialAmount="0" name="CD47(loc~e1,rbs!1,tsp1bs!2,y~dp).CD47(loc~e1,rbs!3,tsp1bs!4,y~dp).TSP1(cbs!2).TSP1(cbs!4).VEGFR2(b3bs,cbs!1,dimer!5,loc~e1,vbs,y1175~dp).VEGFR2(b3bs,cbs!3,dimer!5,loc~e1,vbs,y1175~dp)"/>
      <species id="S330" compartment="cell" initialAmount="0" name="PLCgamma(yplc~p)"/>
      <species id="S331" compartment="cell" initialAmount="0" name="MEK12(bd,s1~p,s2~p)"/>
      <species id="S332" compartment="cell" initialAmount="0" name="CaM(CCaM!1,CaMtargetbd!2,NCaM).Calcium_cyto(bd!1).caveolin1(eNOSbd!3).eNOS(CaMBD!2,S1177~dp,cav1BD!3)"/>
      <species id="S333" compartment="cell" initialAmount="0" name="CaM(CCaM,CaMtargetbd!1,NCaM!2).Calcium_cyto(bd!2).caveolin1(eNOSbd!3).eNOS(CaMBD!1,S1177~dp,cav1BD!3)"/>
      <species id="S334" compartment="cell" initialAmount="0" name="Src(mDiabs,y1~p)"/>
      <species id="S335" compartment="cell" initialAmount="0" name="CaM(CCaM!1,CaMtargetbd!2,NCaM!3).Calcium_cyto(bd!1).Calcium_cyto(bd!3).eNOS(CaMBD!2,S1177~dp,cav1BD)"/>
      <species id="S336" compartment="cell" initialAmount="0" name="caveolin1(eNOSbd)"/>
      <species id="S337" compartment="cell" initialAmount="0" name="p38(state~active)"/>
      <species id="S338" compartment="cell" initialAmount="0" name="Ang1_4(tie2bs!1,tie2bs!2,tie2bs!3,tie2bs!4).Tie2(ang1bs!2,ang2bs,loc~s,pY~dp,tie1bs,veptpbs).Tie2(ang1bs!3,ang2bs,loc~s,pY~dp,tie1bs,veptpbs).Tie2(ang1bs!4,ang2bs,loc~s,pY~dp,tie1bs,veptpbs).Tie2(ang1bs!1,ang2bs,loc~s,pY~p,tie1bs,veptpbs)"/>
      <species id="S339" compartment="cell" initialAmount="0" name="Ang2_4(antiang2bs,tie2bs!1,tie2bs!2,tie2bs!3,tie2bs!4).Tie2(ang1bs,ang2bs!2,loc~s,pY~dp,tie1bs,veptpbs).Tie2(ang1bs,ang2bs!3,loc~s,pY~dp,tie1bs,veptpbs).Tie2(ang1bs,ang2bs!4,loc~s,pY~dp,tie1bs,veptpbs).Tie2(ang1bs,ang2bs!1,loc~s,pY~p,tie1bs,veptpbs)"/>
      <species id="S340" compartment="cell" initialAmount="0" name="NRP1(bs!1,loc~s).NRP1(bs!2,loc~s).NRP1(bs!3,loc~s).VEGF(antivegfbs,loc~s,nrp1bs!1,rbs!4,rbs).VEGF(antivegfbs,loc~s,nrp1bs!2,rbs!5,rbs).VEGFR1(cbs,dimer!6,loc~s,nrp1bs!3,vbs!4).VEGFR2(b3bs,cbs,dimer!6,loc~s,vbs!5,y1175~dp)"/>
      <species id="S341" compartment="cell" initialAmount="0" name="NRP1(bs!1,loc~s).NRP1(bs!2,loc~s).NRP1(bs!3,loc~s).VEGF(antivegfbs,loc~s,nrp1bs!1,rbs!4,rbs).VEGF(antivegfbs,loc~s,nrp1bs!2,rbs!5,rbs).VEGFR1(cbs,dimer!6,loc~s,nrp1bs!3,vbs!4).VEGFR1(cbs,dimer!6,loc~s,nrp1bs,vbs!5)"/>
      <species id="S342" compartment="cell" initialAmount="0" name="CD47(loc~s,rbs!1,tsp1bs!2,y~dp).NRP1(bs!3,loc~s).TSP1(cbs!2).VEGF(antivegfbs,loc~s,nrp1bs,rbs!4,rbs).VEGF(antivegfbs,loc~s,nrp1bs,rbs!5,rbs).VEGFR1(cbs,dimer!6,loc~s,nrp1bs!3,vbs!4).VEGFR2(b3bs,cbs!1,dimer!6,loc~s,vbs!5,y1175~dp)"/>
      <species id="S343" compartment="cell" initialAmount="0" name="CD47(loc~s,rbs!1,tsp1bs!2,y~dp).NRP1(bs!3,loc~s).NRP1(bs!4,loc~s).TSP1(cbs!2).VEGF(antivegfbs,loc~s,nrp1bs!3,rbs!5,rbs).VEGF(antivegfbs,loc~s,nrp1bs,rbs!6,rbs).VEGFR1(cbs,dimer!7,loc~s,nrp1bs!4,vbs!5).VEGFR2(b3bs,cbs!1,dimer!7,loc~s,vbs!6,y1175~dp)"/>
      <species id="S344" compartment="cell" initialAmount="0" name="CD47(loc~s,rbs!1,tsp1bs!2,y~dp).NRP1(bs!3,loc~s).NRP1(bs!4,loc~s).TSP1(cbs!2).VEGF(antivegfbs,loc~s,nrp1bs!3,rbs!5,rbs).VEGF(antivegfbs,loc~s,nrp1bs,rbs!6,rbs).VEGFR1(cbs,dimer!7,loc~s,nrp1bs!4,vbs!6).VEGFR2(b3bs,cbs!1,dimer!7,loc~s,vbs!5,y1175~dp)"/>
      <species id="S345" compartment="cell" initialAmount="0" name="CD47(loc~s,rbs!1,tsp1bs,y~dp).NRP1(bs!2,loc~s).NRP1(bs!3,loc~s).VEGF(antivegfbs,loc~s,nrp1bs!2,rbs!4,rbs).VEGF(antivegfbs,loc~s,nrp1bs!3,rbs!5,rbs).VEGFR2(b3bs,cbs!1,dimer!6,loc~s,vbs!4,y1175~dp).VEGFR2(b3bs,cbs,dimer!6,loc~s,vbs!5,y1175~dp)"/>
      <species id="S346" compartment="cell" initialAmount="0" name="CD47(loc~s,rbs!1,tsp1bs,y~dp).CD47(loc~s,rbs!2,tsp1bs,y~dp).NRP1(bs!3,loc~s).NRP1(bs!4,loc~s).VEGF(antivegfbs,loc~s,nrp1bs!3,rbs!5,rbs).VEGF(antivegfbs,loc~s,nrp1bs!4,rbs!6,rbs).VEGFR2(b3bs,cbs!1,dimer!7,loc~s,vbs!5,y1175~dp).VEGFR2(b3bs,cbs!2,dimer!7,loc~s,vbs!6,y1175~dp)"/>
      <species id="S347" compartment="cell" initialAmount="0" name="CD47(loc~s,rbs!1,tsp1bs!2,y~dp).NRP1(bs!3,loc~s).NRP1(bs!4,loc~s).TSP1(cbs!2).VEGF(antivegfbs,loc~s,nrp1bs!3,rbs!5,rbs).VEGF(antivegfbs,loc~s,nrp1bs!4,rbs!6,rbs).VEGFR2(b3bs,cbs!1,dimer!7,loc~s,vbs!5,y1175~dp).VEGFR2(b3bs,cbs,dimer!7,loc~s,vbs!6,y1175~dp)"/>
      <species id="S348" compartment="cell" initialAmount="0" name="CD47(loc~s,rbs!1,tsp1bs,y~dp).NRP1(bs!2,loc~s).NRP1(bs!3,loc~s).VEGF(antivegfbs,loc~s,nrp1bs!2,rbs!4,rbs).VEGF(antivegfbs,loc~s,nrp1bs!3,rbs!5,rbs).VEGFR1(cbs,dimer!6,loc~s,nrp1bs,vbs!4).VEGFR2(b3bs,cbs!1,dimer!6,loc~s,vbs!5,y1175~dp)"/>
      <species id="S349" compartment="cell" initialAmount="0" name="CD47(loc~s,rbs!1,tsp1bs,y~dp).NRP1(bs!2,loc~s).NRP1(bs!3,loc~s).NRP1(bs!4,loc~s).VEGF(antivegfbs,loc~s,nrp1bs!2,rbs!5,rbs).VEGF(antivegfbs,loc~s,nrp1bs!4,rbs!6,rbs).VEGFR1(cbs,dimer!7,loc~s,nrp1bs!3,vbs!5).VEGFR2(b3bs,cbs!1,dimer!7,loc~s,vbs!6,y1175~dp)"/>
      <species id="S350" compartment="cell" initialAmount="0" name="CD47(loc~s,rbs!1,tsp1bs!2,y~dp).NRP1(bs!3,loc~s).NRP1(bs!4,loc~s).TSP1(cbs!2).VEGF(antivegfbs,loc~s,nrp1bs!3,rbs!5,rbs).VEGF(antivegfbs,loc~s,nrp1bs!4,rbs!6,rbs).VEGFR1(cbs,dimer!7,loc~s,nrp1bs,vbs!5).VEGFR2(b3bs,cbs!1,dimer!7,loc~s,vbs!6,y1175~dp)"/>
      <species id="S351" compartment="cell" initialAmount="0" name="NRP1(bs!1,loc~s).VEGF(antivegfbs,loc~s,nrp1bs!1,rbs!2,rbs).VEGFR2(b3bs,cbs,dimer,loc~s,vbs!2,y1175~p)"/>
      <species id="S352" compartment="cell" initialAmount="0" name="CD47(loc~s,rbs!1,tsp1bs,y~dp).NRP1(bs!2,loc~s).VEGF(antivegfbs,loc~s,nrp1bs!2,rbs!3,rbs).VEGFR2(b3bs,cbs!1,dimer,loc~s,vbs!3,y1175~p)"/>
      <species id="S353" compartment="cell" initialAmount="0" name="NRP1(bs!1,loc~s).NRP1(bs!2,loc~s).NRP1(bs!3,loc~s).NRP1(bs!4,loc~s).VEGF(antivegfbs,loc~s,nrp1bs!1,rbs!5,rbs).VEGF(antivegfbs,loc~s,nrp1bs!4,rbs!6,rbs).VEGFR1(cbs,dimer!7,loc~s,nrp1bs!2,vbs!5).VEGFR1(cbs,dimer!7,loc~s,nrp1bs!3,vbs!6)"/>
      <species id="S354" compartment="cell" initialAmount="0" name="CD47(loc~s,rbs!1,tsp1bs!2,y~dp).CD47(loc~s,rbs!3,tsp1bs!4,y~dp).NRP1(bs!5,loc~s).TSP1(cbs!2).TSP1(cbs!4).VEGF(antivegfbs,loc~s,nrp1bs!5,rbs!6,rbs!7).VEGFR2(b3bs,cbs!1,dimer!8,loc~s,vbs!6,y1175~dp).VEGFR2(b3bs,cbs!3,dimer!8,loc~s,vbs!7,y1175~dp)"/>
      <species id="S355" compartment="cell" initialAmount="0" name="CD47(loc~s,rbs!1,tsp1bs,y~dp).NRP1(bs!2,loc~s).VEGF(antivegfbs,loc~s,nrp1bs!2,rbs!3,rbs!4).VEGFR2(b3bs,cbs!1,dimer!5,loc~s,vbs!4,y1175~p).VEGFR2(b3bs,cbs,dimer!5,loc~s,vbs!3,y1175~dp)"/>
      <species id="S356" compartment="cell" initialAmount="0" name="CD47(loc~s,rbs!1,tsp1bs,y~dp).NRP1(bs!2,loc~s).VEGF(antivegfbs,loc~s,nrp1bs!2,rbs!3,rbs!4).VEGFR2(b3bs,cbs!1,dimer!5,loc~s,vbs!4,y1175~dp).VEGFR2(b3bs,cbs,dimer!5,loc~s,vbs!3,y1175~p)"/>
      <species id="S357" compartment="cell" initialAmount="0" name="VEGFR2(b3bs,cbs,dimer!1,loc~s,vbs,y1175~dp).VEGFR2(b3bs,cbs,dimer!1,loc~s,vbs,y1175~p)"/>
      <species id="S358" compartment="cell" initialAmount="0" name="CD47(loc~s,rbs!1,tsp1bs,y~dp).VEGFR2(b3bs,cbs!1,dimer!2,loc~s,vbs,y1175~p).VEGFR2(b3bs,cbs,dimer!2,loc~s,vbs,y1175~dp)"/>
      <species id="S359" compartment="cell" initialAmount="0" name="CD47(loc~s,rbs!1,tsp1bs,y~dp).VEGFR2(b3bs,cbs!1,dimer!2,loc~s,vbs,y1175~dp).VEGFR2(b3bs,cbs,dimer!2,loc~s,vbs,y1175~p)"/>
      <species id="S360" compartment="cell" initialAmount="0" name="CD47(loc~s,rbs!1,tsp1bs,y~dp).CD47(loc~s,rbs!2,tsp1bs,y~dp).VEGFR2(b3bs,cbs!1,dimer!3,loc~s,vbs,y1175~dp).VEGFR2(b3bs,cbs!2,dimer!3,loc~s,vbs,y1175~p)"/>
      <species id="S361" compartment="cell" initialAmount="0" name="CD47(loc~s,rbs!1,tsp1bs!2,y~dp).TSP1(cbs!2).VEGFR2(b3bs,cbs!1,dimer!3,loc~s,vbs,y1175~dp).VEGFR2(b3bs,cbs,dimer!3,loc~s,vbs,y1175~p)"/>
      <species id="S362" compartment="cell" initialAmount="0" name="CD47(loc~s,rbs!1,tsp1bs!2,y~dp).CD47(loc~s,rbs!3,tsp1bs,y~dp).TSP1(cbs!2).VEGFR2(b3bs,cbs!1,dimer!4,loc~s,vbs,y1175~dp).VEGFR2(b3bs,cbs!3,dimer!4,loc~s,vbs,y1175~p)"/>
      <species id="S363" compartment="cell" initialAmount="0" name="VEGFR2(b3bs,cbs,dimer!1,loc~s,vbs,y1175~p).VEGFR2(b3bs,cbs,dimer!1,loc~s,vbs,y1175~p)"/>
      <species id="S364" compartment="cell" initialAmount="0" name="CD47(loc~s,rbs!1,tsp1bs,y~dp).VEGFR2(b3bs,cbs!1,dimer!2,loc~s,vbs,y1175~p).VEGFR2(b3bs,cbs,dimer!2,loc~s,vbs,y1175~p)"/>
      <species id="S365" compartment="cell" initialAmount="0" name="CD47(loc~s,rbs!1,tsp1bs,y~dp).CD47(loc~s,rbs!2,tsp1bs,y~dp).VEGFR2(b3bs,cbs!1,dimer!3,loc~s,vbs,y1175~p).VEGFR2(b3bs,cbs!2,dimer!3,loc~s,vbs,y1175~p)"/>
      <species id="S366" compartment="cell" initialAmount="0" name="VEGFR1(cbs,dimer!1,loc~s,nrp1bs,vbs).VEGFR2(b3bs,cbs,dimer!1,loc~s,vbs,y1175~p)"/>
      <species id="S367" compartment="cell" initialAmount="0" name="CD47(loc~s,rbs!1,tsp1bs,y~dp).VEGFR1(cbs,dimer!2,loc~s,nrp1bs,vbs).VEGFR2(b3bs,cbs!1,dimer!2,loc~s,vbs,y1175~p)"/>
      <species id="S368" compartment="cell" initialAmount="0" name="NRP1(bs!1,loc~s).VEGFR1(cbs,dimer!2,loc~s,nrp1bs!1,vbs).VEGFR2(b3bs,cbs,dimer!2,loc~s,vbs,y1175~p)"/>
      <species id="S369" compartment="cell" initialAmount="0" name="CD47(loc~s,rbs!1,tsp1bs,y~dp).NRP1(bs!2,loc~s).VEGFR1(cbs,dimer!3,loc~s,nrp1bs!2,vbs).VEGFR2(b3bs,cbs!1,dimer!3,loc~s,vbs,y1175~p)"/>
      <species id="S370" compartment="cell" initialAmount="0" name="CD47(loc~s,rbs!1,tsp1bs!2,y~dp).TSP1(cbs!2).VEGF(antivegfbs,loc~s,nrp1bs,rbs!3,rbs!4).VEGFR2(b3bs,cbs!1,dimer!5,loc~s,vbs!3,y1175~dp).VEGFR2(b3bs,cbs,dimer!5,loc~s,vbs!4,y1175~p)"/>
      <species id="S371" compartment="cell" initialAmount="0" name="CD47(loc~s,rbs!1,tsp1bs!2,y~dp).TSP1(cbs!2).VEGF(antivegfbs,loc~s,nrp1bs,rbs!3,rbs!4).VEGFR2(b3bs,cbs!1,dimer!5,loc~s,vbs!4,y1175~p).VEGFR2(b3bs,cbs,dimer!5,loc~s,vbs!3,y1175~dp)"/>
      <species id="S372" compartment="cell" initialAmount="0" name="CD47(loc~s,rbs!1,tsp1bs,y~dp).CD47(loc~s,rbs!2,tsp1bs,y~dp).VEGF(antivegfbs,loc~s,nrp1bs,rbs!3,rbs!4).VEGFR2(b3bs,cbs!2,dimer!5,loc~s,vbs!3,y1175~dp).VEGFR2(b3bs,cbs!1,dimer!5,loc~s,vbs!4,y1175~p)"/>
      <species id="S373" compartment="cell" initialAmount="0" name="CD47(loc~s,rbs!1,tsp1bs!2,y~dp).CD47(loc~s,rbs!3,tsp1bs,y~dp).TSP1(cbs!2).VEGF(antivegfbs,loc~s,nrp1bs,rbs!4,rbs!5).VEGFR2(b3bs,cbs!1,dimer!6,loc~s,vbs!4,y1175~dp).VEGFR2(b3bs,cbs!3,dimer!6,loc~s,vbs!5,y1175~p)"/>
      <species id="S374" compartment="cell" initialAmount="0" name="CD47(loc~s,rbs!1,tsp1bs!2,y~dp).CD47(loc~s,rbs!3,tsp1bs,y~dp).TSP1(cbs!2).VEGF(antivegfbs,loc~s,nrp1bs,rbs!4,rbs!5).VEGFR2(b3bs,cbs!3,dimer!6,loc~s,vbs!5,y1175~dp).VEGFR2(b3bs,cbs!1,dimer!6,loc~s,vbs!4,y1175~p)"/>
      <species id="S375" compartment="cell" initialAmount="0" name="CD47(loc~s,rbs!1,tsp1bs!2,y~dp).CD47(loc~s,rbs!3,tsp1bs!4,y~dp).TSP1(cbs!2).TSP1(cbs!4).VEGF(antivegfbs,loc~s,nrp1bs,rbs!5,rbs!6).VEGFR2(b3bs,cbs!1,dimer!7,loc~s,vbs!5,y1175~dp).VEGFR2(b3bs,cbs!3,dimer!7,loc~s,vbs!6,y1175~p)"/>
      <species id="S376" compartment="cell" initialAmount="0" name="CD47(loc~s,rbs!1,tsp1bs!2,y~dp).NRP1(bs!3,loc~s).TSP1(cbs!2).VEGF(antivegfbs,loc~s,nrp1bs!3,rbs!4,rbs!5).VEGFR2(b3bs,cbs!1,dimer!6,loc~s,vbs!5,y1175~p).VEGFR2(b3bs,cbs,dimer!6,loc~s,vbs!4,y1175~dp)"/>
      <species id="S377" compartment="cell" initialAmount="0" name="CD47(loc~s,rbs!1,tsp1bs!2,y~dp).NRP1(bs!3,loc~s).TSP1(cbs!2).VEGF(antivegfbs,loc~s,nrp1bs!3,rbs!4,rbs!5).VEGFR2(b3bs,cbs!1,dimer!6,loc~s,vbs!5,y1175~dp).VEGFR2(b3bs,cbs,dimer!6,loc~s,vbs!4,y1175~p)"/>
      <species id="S378" compartment="cell" initialAmount="0" name="CD47(loc~s,rbs!1,tsp1bs,y~dp).CD47(loc~s,rbs!2,tsp1bs,y~dp).NRP1(bs!3,loc~s).VEGF(antivegfbs,loc~s,nrp1bs!3,rbs!4,rbs!5).VEGFR2(b3bs,cbs!1,dimer!6,loc~s,vbs!4,y1175~dp).VEGFR2(b3bs,cbs!2,dimer!6,loc~s,vbs!5,y1175~p)"/>
      <species id="S379" compartment="cell" initialAmount="0" name="CD47(loc~s,rbs!1,tsp1bs!2,y~dp).CD47(loc~s,rbs!3,tsp1bs,y~dp).NRP1(bs!4,loc~s).TSP1(cbs!2).VEGF(antivegfbs,loc~s,nrp1bs!4,rbs!5,rbs!6).VEGFR2(b3bs,cbs!3,dimer!7,loc~s,vbs!5,y1175~dp).VEGFR2(b3bs,cbs!1,dimer!7,loc~s,vbs!6,y1175~p)"/>
      <species id="S380" compartment="cell" initialAmount="0" name="CD47(loc~s,rbs!1,tsp1bs!2,y~dp).CD47(loc~s,rbs!3,tsp1bs,y~dp).NRP1(bs!4,loc~s).TSP1(cbs!2).VEGF(antivegfbs,loc~s,nrp1bs!4,rbs!5,rbs!6).VEGFR2(b3bs,cbs!1,dimer!7,loc~s,vbs!6,y1175~dp).VEGFR2(b3bs,cbs!3,dimer!7,loc~s,vbs!5,y1175~p)"/>
      <species id="S381" compartment="cell" initialAmount="0" name="VEGF(antivegfbs,loc~s,nrp1bs,rbs!1,rbs!2).VEGFR2(b3bs,cbs,dimer!3,loc~s,vbs!1,y1175~p).VEGFR2(b3bs,cbs,dimer!3,loc~s,vbs!2,y1175~p)"/>
      <species id="S382" compartment="cell" initialAmount="0" name="CD47(loc~s,rbs!1,tsp1bs,y~dp).VEGF(antivegfbs,loc~s,nrp1bs,rbs!2,rbs!3).VEGFR2(b3bs,cbs!1,dimer!4,loc~s,vbs!3,y1175~p).VEGFR2(b3bs,cbs,dimer!4,loc~s,vbs!2,y1175~p)"/>
      <species id="S383" compartment="cell" initialAmount="0" name="CD47(loc~s,rbs!1,tsp1bs!2,y~dp).CD47(loc~s,rbs!3,tsp1bs,y~dp).TSP1(cbs!2).VEGF(antivegfbs,loc~s,nrp1bs,rbs!4,rbs).VEGF(antivegfbs,loc~s,nrp1bs,rbs!5,rbs).VEGFR2(b3bs,cbs!3,dimer!6,loc~s,vbs!4,y1175~dp).VEGFR2(b3bs,cbs!1,dimer!6,loc~s,vbs!5,y1175~dp)"/>
      <species id="S384" compartment="cell" initialAmount="0" name="CD47(loc~s,rbs!1,tsp1bs!2,y~dp).CD47(loc~s,rbs!3,tsp1bs!4,y~dp).TSP1(cbs!2).TSP1(cbs!4).VEGF(antivegfbs,loc~s,nrp1bs,rbs!5,rbs).VEGF(antivegfbs,loc~s,nrp1bs,rbs!6,rbs).VEGFR2(b3bs,cbs!1,dimer!7,loc~s,vbs!5,y1175~dp).VEGFR2(b3bs,cbs!3,dimer!7,loc~s,vbs!6,y1175~dp)"/>
      <species id="S385" compartment="cell" initialAmount="0" name="CD47(loc~s,rbs!1,tsp1bs!2,y~dp).CD47(loc~s,rbs!3,tsp1bs,y~dp).NRP1(bs!4,loc~s).TSP1(cbs!2).VEGF(antivegfbs,loc~s,nrp1bs!4,rbs!5,rbs).VEGF(antivegfbs,loc~s,nrp1bs,rbs!6,rbs).VEGFR2(b3bs,cbs!3,dimer!7,loc~s,vbs!5,y1175~dp).VEGFR2(b3bs,cbs!1,dimer!7,loc~s,vbs!6,y1175~dp)"/>
      <species id="S386" compartment="cell" initialAmount="0" name="CD47(loc~s,rbs!1,tsp1bs!2,y~dp).CD47(loc~s,rbs!3,tsp1bs,y~dp).NRP1(bs!4,loc~s).TSP1(cbs!2).VEGF(antivegfbs,loc~s,nrp1bs!4,rbs!5,rbs).VEGF(antivegfbs,loc~s,nrp1bs,rbs!6,rbs).VEGFR2(b3bs,cbs!1,dimer!7,loc~s,vbs!5,y1175~dp).VEGFR2(b3bs,cbs!3,dimer!7,loc~s,vbs!6,y1175~dp)"/>
      <species id="S387" compartment="cell" initialAmount="0" name="CD47(loc~s,rbs!1,tsp1bs!2,y~dp).CD47(loc~s,rbs!3,tsp1bs!4,y~dp).NRP1(bs!5,loc~s).TSP1(cbs!2).TSP1(cbs!4).VEGF(antivegfbs,loc~s,nrp1bs!5,rbs!6,rbs).VEGF(antivegfbs,loc~s,nrp1bs,rbs!7,rbs).VEGFR2(b3bs,cbs!1,dimer!8,loc~s,vbs!6,y1175~dp).VEGFR2(b3bs,cbs!3,dimer!8,loc~s,vbs!7,y1175~dp)"/>
      <species id="S388" compartment="cell" initialAmount="0" name="CD47(loc~s,rbs!1,tsp1bs,y~dp).CD47(loc~s,rbs!2,tsp1bs,y~dp).VEGF(antivegfbs,loc~s,nrp1bs,rbs!3,rbs!4).VEGFR2(b3bs,cbs!1,dimer,loc~s,vbs!3,y1175~p).VEGFR2(b3bs,cbs!2,dimer,loc~s,vbs!4,y1175~p)"/>
      <species id="S389" compartment="cell" initialAmount="0" name="CD47(loc~s,rbs!1,tsp1bs!2,y~dp).TSP1(cbs!2).VEGFR2(b3bs,cbs!1,dimer,loc~s,vbs,y1175~p)"/>
      <species id="S390" compartment="cell" initialAmount="0" name="CD47(loc~s,rbs!1,tsp1bs!2,y~dp).TSP1(cbs!2).VEGF(antivegfbs,loc~s,nrp1bs,rbs!3,rbs).VEGFR2(b3bs,cbs!1,dimer,loc~s,vbs!3,y1175~p)"/>
      <species id="S391" compartment="cell" initialAmount="0" name="VEGF(antivegfbs,loc~s,nrp1bs,rbs!1,rbs).VEGFR2(b3bs,cbs,dimer!2,loc~s,vbs!1,y1175~dp).VEGFR2(b3bs,cbs,dimer!2,loc~s,vbs,y1175~p)"/>
      <species id="S392" compartment="cell" initialAmount="0" name="VEGF(antivegfbs,loc~s,nrp1bs,rbs!1,rbs).VEGFR2(b3bs,cbs,dimer!2,loc~s,vbs!1,y1175~p).VEGFR2(b3bs,cbs,dimer!2,loc~s,vbs,y1175~dp)"/>
      <species id="S393" compartment="cell" initialAmount="0" name="CD47(loc~s,rbs!1,tsp1bs,y~dp).VEGF(antivegfbs,loc~s,nrp1bs,rbs!2,rbs).VEGFR2(b3bs,cbs!1,dimer!3,loc~s,vbs,y1175~p).VEGFR2(b3bs,cbs,dimer!3,loc~s,vbs!2,y1175~dp)"/>
      <species id="S394" compartment="cell" initialAmount="0" name="CD47(loc~s,rbs!1,tsp1bs,y~dp).VEGF(antivegfbs,loc~s,nrp1bs,rbs!2,rbs).VEGFR2(b3bs,cbs!1,dimer!3,loc~s,vbs!2,y1175~p).VEGFR2(b3bs,cbs,dimer!3,loc~s,vbs,y1175~dp)"/>
      <species id="S395" compartment="cell" initialAmount="0" name="CD47(loc~s,rbs!1,tsp1bs,y~dp).VEGF(antivegfbs,loc~s,nrp1bs,rbs!2,rbs).VEGFR2(b3bs,cbs!1,dimer!3,loc~s,vbs,y1175~dp).VEGFR2(b3bs,cbs,dimer!3,loc~s,vbs!2,y1175~p)"/>
      <species id="S396" compartment="cell" initialAmount="0" name="CD47(loc~s,rbs!1,tsp1bs,y~dp).VEGF(antivegfbs,loc~s,nrp1bs,rbs!2,rbs).VEGFR2(b3bs,cbs!1,dimer!3,loc~s,vbs!2,y1175~dp).VEGFR2(b3bs,cbs,dimer!3,loc~s,vbs,y1175~p)"/>
      <species id="S397" compartment="cell" initialAmount="0" name="CD47(loc~s,rbs!1,tsp1bs!2,y~dp).NRP1(bs!3,loc~s).TSP1(cbs!2).VEGF(antivegfbs,loc~s,nrp1bs!3,rbs!4,rbs).VEGFR2(b3bs,cbs!1,dimer,loc~s,vbs!4,y1175~p)"/>
      <species id="S398" compartment="cell" initialAmount="0" name="NRP1(bs!1,loc~s).VEGF(antivegfbs,loc~s,nrp1bs!1,rbs!2,rbs).VEGFR2(b3bs,cbs,dimer!3,loc~s,vbs!2,y1175~dp).VEGFR2(b3bs,cbs,dimer!3,loc~s,vbs,y1175~p)"/>
      <species id="S399" compartment="cell" initialAmount="0" name="NRP1(bs!1,loc~s).VEGF(antivegfbs,loc~s,nrp1bs!1,rbs!2,rbs).VEGFR2(b3bs,cbs,dimer!3,loc~s,vbs!2,y1175~p).VEGFR2(b3bs,cbs,dimer!3,loc~s,vbs,y1175~dp)"/>
      <species id="S400" compartment="cell" initialAmount="0" name="VEGF(antivegfbs,loc~s,nrp1bs,rbs!1,rbs!2).VEGFR1(cbs,dimer,loc~s,nrp1bs,vbs!2).VEGFR2(b3bs,cbs,dimer,loc~s,vbs!1,y1175~p)"/>
      <species id="S401" compartment="cell" initialAmount="0" name="NRP1(bs!1,loc~s).VEGF(antivegfbs,loc~s,nrp1bs,rbs!2,rbs!3).VEGFR1(cbs,dimer,loc~s,nrp1bs!1,vbs!3).VEGFR2(b3bs,cbs,dimer,loc~s,vbs!2,y1175~p)"/>
      <species id="S402" compartment="cell" initialAmount="0" name="CD47(loc~s,rbs!1,tsp1bs,y~dp).VEGF(antivegfbs,loc~s,nrp1bs,rbs!2,rbs!3).VEGFR1(cbs,dimer,loc~s,nrp1bs,vbs!3).VEGFR2(b3bs,cbs!1,dimer,loc~s,vbs!2,y1175~p)"/>
      <species id="S403" compartment="cell" initialAmount="0" name="CD47(loc~s,rbs!1,tsp1bs,y~dp).NRP1(bs!2,loc~s).VEGF(antivegfbs,loc~s,nrp1bs,rbs!3,rbs!4).VEGFR1(cbs,dimer,loc~s,nrp1bs!2,vbs!4).VEGFR2(b3bs,cbs!1,dimer,loc~s,vbs!3,y1175~p)"/>
      <species id="S404" compartment="cell" initialAmount="0" name="NRP1(bs!1,loc~s).VEGF(antivegfbs,loc~s,nrp1bs!1,rbs!2,rbs!3).VEGFR1(cbs,dimer,loc~s,nrp1bs,vbs!2).VEGFR2(b3bs,cbs,dimer,loc~s,vbs!3,y1175~p)"/>
      <species id="S405" compartment="cell" initialAmount="0" name="CD47(loc~s,rbs!1,tsp1bs,y~dp).NRP1(bs!2,loc~s).VEGF(antivegfbs,loc~s,nrp1bs!2,rbs!3,rbs!4).VEGFR1(cbs,dimer,loc~s,nrp1bs,vbs!3).VEGFR2(b3bs,cbs!1,dimer,loc~s,vbs!4,y1175~p)"/>
      <species id="S406" compartment="cell" initialAmount="0" name="NRP1(bs!1,loc~s).NRP1(bs!2,loc~s).VEGF(antivegfbs,loc~s,nrp1bs!1,rbs!3,rbs!4).VEGFR1(cbs,dimer,loc~s,nrp1bs!2,vbs!3).VEGFR2(b3bs,cbs,dimer,loc~s,vbs!4,y1175~p)"/>
      <species id="S407" compartment="cell" initialAmount="0" name="CD47(loc~s,rbs!1,tsp1bs,y~dp).NRP1(bs!2,loc~s).NRP1(bs!3,loc~s).VEGF(antivegfbs,loc~s,nrp1bs!2,rbs!4,rbs!5).VEGFR1(cbs,dimer,loc~s,nrp1bs!3,vbs!4).VEGFR2(b3bs,cbs!1,dimer,loc~s,vbs!5,y1175~p)"/>
      <species id="S408" compartment="cell" initialAmount="0" name="CD47(loc~s,rbs!1,tsp1bs!2,y~dp).CD47(loc~s,rbs!3,tsp1bs!4,y~dp).NRP1(bs!5,loc~s).TSP1(cbs!2).TSP1(cbs!4).VEGF(antivegfbs,loc~s,nrp1bs!5,rbs!6,rbs!7).VEGFR2(b3bs,cbs!3,dimer,loc~s,vbs!6,y1175~dp).VEGFR2(b3bs,cbs!1,dimer,loc~s,vbs!7,y1175~p)"/>
      <species id="S409" compartment="cell" initialAmount="0" name="CD47(loc~s,rbs!1,tsp1bs!2,y~dp).TSP1(cbs!2).VEGF(antivegfbs,loc~s,nrp1bs,rbs!3,rbs!4).VEGFR2(b3bs,cbs!1,dimer,loc~s,vbs!3,y1175~p).VEGFR2(b3bs,cbs,dimer,loc~s,vbs!4,y1175~p)"/>
      <species id="S410" compartment="cell" initialAmount="0" name="CD47(loc~s,rbs!1,tsp1bs!2,y~dp).CD47(loc~s,rbs!3,tsp1bs,y~dp).TSP1(cbs!2).VEGF(antivegfbs,loc~s,nrp1bs,rbs!4,rbs!5).VEGFR2(b3bs,cbs!3,dimer,loc~s,vbs!5,y1175~p).VEGFR2(b3bs,cbs!1,dimer,loc~s,vbs!4,y1175~p)"/>
      <species id="S411" compartment="cell" initialAmount="0" name="CD47(loc~s,rbs!1,tsp1bs!2,y~dp).CD47(loc~s,rbs!3,tsp1bs!4,y~dp).TSP1(cbs!2).TSP1(cbs!4).VEGF(antivegfbs,loc~s,nrp1bs,rbs!5,rbs!6).VEGFR2(b3bs,cbs!1,dimer,loc~s,vbs!5,y1175~p).VEGFR2(b3bs,cbs!3,dimer,loc~s,vbs!6,y1175~p)"/>
      <species id="S412" compartment="cell" initialAmount="0" name="NRP1(bs!1,loc~s).VEGF(antivegfbs,loc~s,nrp1bs!1,rbs!2,rbs!3).VEGFR2(b3bs,cbs,dimer,loc~s,vbs!2,y1175~p).VEGFR2(b3bs,cbs,dimer,loc~s,vbs!3,y1175~p)"/>
      <species id="S413" compartment="cell" initialAmount="0" name="CD47(loc~s,rbs!1,tsp1bs,y~dp).NRP1(bs!2,loc~s).VEGF(antivegfbs,loc~s,nrp1bs!2,rbs!3,rbs!4).VEGFR2(b3bs,cbs!1,dimer,loc~s,vbs!4,y1175~p).VEGFR2(b3bs,cbs,dimer,loc~s,vbs!3,y1175~p)"/>
      <species id="S414" compartment="cell" initialAmount="0" name="CD47(loc~s,rbs!1,tsp1bs!2,y~dp).NRP1(bs!3,loc~s).TSP1(cbs!2).VEGF(antivegfbs,loc~s,nrp1bs!3,rbs!4,rbs!5).VEGFR2(b3bs,cbs!1,dimer,loc~s,vbs!5,y1175~p).VEGFR2(b3bs,cbs,dimer,loc~s,vbs!4,y1175~p)"/>
      <species id="S415" compartment="cell" initialAmount="0" name="CD47(loc~s,rbs!1,tsp1bs,y~dp).CD47(loc~s,rbs!2,tsp1bs,y~dp).NRP1(bs!3,loc~s).VEGF(antivegfbs,loc~s,nrp1bs!3,rbs!4,rbs!5).VEGFR2(b3bs,cbs!1,dimer,loc~s,vbs!4,y1175~p).VEGFR2(b3bs,cbs!2,dimer,loc~s,vbs!5,y1175~p)"/>
      <species id="S416" compartment="cell" initialAmount="0" name="CD47(loc~s,rbs!1,tsp1bs!2,y~dp).CD47(loc~s,rbs!3,tsp1bs,y~dp).NRP1(bs!4,loc~s).TSP1(cbs!2).VEGF(antivegfbs,loc~s,nrp1bs!4,rbs!5,rbs!6).VEGFR2(b3bs,cbs!3,dimer,loc~s,vbs!5,y1175~p).VEGFR2(b3bs,cbs!1,dimer,loc~s,vbs!6,y1175~p)"/>
      <species id="S417" compartment="cell" initialAmount="0" name="NRP1(bs!1,loc~s).VEGF(antivegfbs,loc~s,nrp1bs!1,rbs!2,rbs!3).VEGFR2(b3bs,cbs,dimer!4,loc~s,vbs!2,y1175~p).VEGFR2(b3bs,cbs,dimer!4,loc~s,vbs!3,y1175~p)"/>
      <species id="S418" compartment="cell" initialAmount="0" name="VEGF(antivegfbs,loc~e1,nrp1bs,rbs!1,rbs!2).VEGFR2(b3bs,cbs,dimer,loc~e1,vbs!1,y1175~p).VEGFR2(b3bs,cbs,dimer,loc~e1,vbs!2,y1175~p)"/>
      <species id="S419" compartment="cell" initialAmount="0" name="CD47(loc~e1,rbs!1,tsp1bs,y~dp).VEGF(antivegfbs,loc~e1,nrp1bs,rbs!2,rbs!3).VEGFR2(b3bs,cbs!1,dimer,loc~e1,vbs!3,y1175~p).VEGFR2(b3bs,cbs,dimer,loc~e1,vbs!2,y1175~p)"/>
      <species id="S420" compartment="cell" initialAmount="0" name="NRP1(bs!1,loc~e1).VEGF(antivegfbs,loc~e1,nrp1bs!1,rbs!2,rbs!3).VEGFR2(b3bs,cbs,dimer,loc~e1,vbs!2,y1175~dp).VEGFR2(b3bs,cbs,dimer,loc~e1,vbs!3,y1175~p)"/>
      <species id="S421" compartment="cell" initialAmount="0" name="CD47(loc~e1,rbs!1,tsp1bs!2,y~dp).TSP1(cbs!2).VEGF(antivegfbs,loc~e1,nrp1bs,rbs!3,rbs!4).VEGFR2(b3bs,cbs!1,dimer,loc~e1,vbs!4,y1175~p).VEGFR2(b3bs,cbs,dimer,loc~e1,vbs!3,y1175~dp)"/>
      <species id="S422" compartment="cell" initialAmount="0" name="CD47(loc~e1,rbs!1,tsp1bs!2,y~dp).TSP1(cbs!2).VEGF(antivegfbs,loc~e1,nrp1bs,rbs!3,rbs!4).VEGFR2(b3bs,cbs!1,dimer,loc~e1,vbs!4,y1175~dp).VEGFR2(b3bs,cbs,dimer,loc~e1,vbs!3,y1175~p)"/>
      <species id="S423" compartment="cell" initialAmount="0" name="CD47(loc~e1,rbs!1,tsp1bs,y~dp).NRP1(bs!2,loc~e1).VEGF(antivegfbs,loc~e1,nrp1bs!2,rbs!3,rbs!4).VEGFR2(b3bs,cbs!1,dimer,loc~e1,vbs!4,y1175~p).VEGFR2(b3bs,cbs,dimer,loc~e1,vbs!3,y1175~dp)"/>
      <species id="S424" compartment="cell" initialAmount="0" name="CD47(loc~e1,rbs!1,tsp1bs,y~dp).NRP1(bs!2,loc~e1).VEGF(antivegfbs,loc~e1,nrp1bs!2,rbs!3,rbs!4).VEGFR2(b3bs,cbs!1,dimer,loc~e1,vbs!4,y1175~dp).VEGFR2(b3bs,cbs,dimer,loc~e1,vbs!3,y1175~p)"/>
      <species id="S425" compartment="cell" initialAmount="0" name="CD47(loc~e1,rbs!1,tsp1bs!2,y~dp).NRP1(bs!3,loc~e1).TSP1(cbs!2).VEGF(antivegfbs,loc~e1,nrp1bs!3,rbs!4,rbs!5).VEGFR2(b3bs,cbs!1,dimer,loc~e1,vbs!5,y1175~p).VEGFR2(b3bs,cbs,dimer,loc~e1,vbs!4,y1175~dp)"/>
      <species id="S426" compartment="cell" initialAmount="0" name="CD47(loc~e1,rbs!1,tsp1bs!2,y~dp).NRP1(bs!3,loc~e1).TSP1(cbs!2).VEGF(antivegfbs,loc~e1,nrp1bs!3,rbs!4,rbs!5).VEGFR2(b3bs,cbs!1,dimer,loc~e1,vbs!5,y1175~dp).VEGFR2(b3bs,cbs,dimer,loc~e1,vbs!4,y1175~p)"/>
      <species id="S427" compartment="cell" initialAmount="0" name="CD47(loc~e1,rbs!1,tsp1bs,y~dp).CD47(loc~e1,rbs!2,tsp1bs,y~dp).VEGF(antivegfbs,loc~e1,nrp1bs,rbs!3,rbs!4).VEGFR2(b3bs,cbs!1,dimer,loc~e1,vbs!3,y1175~dp).VEGFR2(b3bs,cbs!2,dimer,loc~e1,vbs!4,y1175~p)"/>
      <species id="S428" compartment="cell" initialAmount="0" name="CD47(loc~e1,rbs!1,tsp1bs!2,y~dp).CD47(loc~e1,rbs!3,tsp1bs,y~dp).TSP1(cbs!2).VEGF(antivegfbs,loc~e1,nrp1bs,rbs!4,rbs!5).VEGFR2(b3bs,cbs!3,dimer,loc~e1,vbs!4,y1175~dp).VEGFR2(b3bs,cbs!1,dimer,loc~e1,vbs!5,y1175~p)"/>
      <species id="S429" compartment="cell" initialAmount="0" name="CD47(loc~e1,rbs!1,tsp1bs!2,y~dp).CD47(loc~e1,rbs!3,tsp1bs,y~dp).TSP1(cbs!2).VEGF(antivegfbs,loc~e1,nrp1bs,rbs!4,rbs!5).VEGFR2(b3bs,cbs!1,dimer,loc~e1,vbs!5,y1175~dp).VEGFR2(b3bs,cbs!3,dimer,loc~e1,vbs!4,y1175~p)"/>
      <species id="S430" compartment="cell" initialAmount="0" name="CD47(loc~e1,rbs!1,tsp1bs!2,y~dp).CD47(loc~e1,rbs!3,tsp1bs!4,y~dp).TSP1(cbs!2).TSP1(cbs!4).VEGF(antivegfbs,loc~e1,nrp1bs,rbs!5,rbs!6).VEGFR2(b3bs,cbs!1,dimer,loc~e1,vbs!5,y1175~dp).VEGFR2(b3bs,cbs!3,dimer,loc~e1,vbs!6,y1175~p)"/>
      <species id="S431" compartment="cell" initialAmount="0" name="CD47(loc~e1,rbs!1,tsp1bs,y~dp).CD47(loc~e1,rbs!2,tsp1bs,y~dp).NRP1(bs!3,loc~e1).VEGF(antivegfbs,loc~e1,nrp1bs!3,rbs!4,rbs!5).VEGFR2(b3bs,cbs!1,dimer,loc~e1,vbs!4,y1175~dp).VEGFR2(b3bs,cbs!2,dimer,loc~e1,vbs!5,y1175~p)"/>
      <species id="S432" compartment="cell" initialAmount="0" name="CD47(loc~e1,rbs!1,tsp1bs!2,y~dp).CD47(loc~e1,rbs!3,tsp1bs,y~dp).NRP1(bs!4,loc~e1).TSP1(cbs!2).VEGF(antivegfbs,loc~e1,nrp1bs!4,rbs!5,rbs!6).VEGFR2(b3bs,cbs!3,dimer,loc~e1,vbs!5,y1175~dp).VEGFR2(b3bs,cbs!1,dimer,loc~e1,vbs!6,y1175~p)"/>
      <species id="S433" compartment="cell" initialAmount="0" name="CD47(loc~e1,rbs!1,tsp1bs!2,y~dp).CD47(loc~e1,rbs!3,tsp1bs,y~dp).NRP1(bs!4,loc~e1).TSP1(cbs!2).VEGF(antivegfbs,loc~e1,nrp1bs!4,rbs!5,rbs!6).VEGFR2(b3bs,cbs!1,dimer,loc~e1,vbs!6,y1175~dp).VEGFR2(b3bs,cbs!3,dimer,loc~e1,vbs!5,y1175~p)"/>
      <species id="S434" compartment="cell" initialAmount="0" name="VEGF(antivegfbs,loc~e1,nrp1bs,rbs!1,rbs!2).VEGFR2(b3bs,cbs,dimer!3,loc~e1,vbs!1,y1175~dp).VEGFR2(b3bs,cbs,dimer!3,loc~e1,vbs!2,y1175~p)"/>
      <species id="S435" compartment="cell" initialAmount="0" name="NRP1(bs!1,loc~e1).VEGF(antivegfbs,loc~e1,nrp1bs!1,rbs!2,rbs!3).VEGFR2(b3bs,cbs,dimer!4,loc~e1,vbs!2,y1175~dp).VEGFR2(b3bs,cbs,dimer!4,loc~e1,vbs!3,y1175~p)"/>
      <species id="S436" compartment="cell" initialAmount="0" name="CD47(loc~e1,rbs!1,tsp1bs,y~dp).VEGF(antivegfbs,loc~e1,nrp1bs,rbs!2,rbs!3).VEGFR2(b3bs,cbs!1,dimer!4,loc~e1,vbs!3,y1175~p).VEGFR2(b3bs,cbs,dimer!4,loc~e1,vbs!2,y1175~dp)"/>
      <species id="S437" compartment="cell" initialAmount="0" name="CD47(loc~e1,rbs!1,tsp1bs,y~dp).VEGF(antivegfbs,loc~e1,nrp1bs,rbs!2,rbs!3).VEGFR2(b3bs,cbs!1,dimer!4,loc~e1,vbs!3,y1175~dp).VEGFR2(b3bs,cbs,dimer!4,loc~e1,vbs!2,y1175~p)"/>
      <species id="S438" compartment="cell" initialAmount="0" name="VEGF(antivegfbs,loc~e2,nrp1bs,rbs!1,rbs!2).VEGFR2(b3bs,cbs,dimer,loc~e2,vbs!1,y1175~dp).VEGFR2(b3bs,cbs,dimer,loc~e2,vbs!2,y1175~p)"/>
      <species id="S439" compartment="cell" initialAmount="0" name="CD47(loc~e2,rbs!1,tsp1bs,y~dp).VEGF(antivegfbs,loc~e2,nrp1bs,rbs!2,rbs!3).VEGFR2(b3bs,cbs!1,dimer,loc~e2,vbs!3,y1175~p).VEGFR2(b3bs,cbs,dimer,loc~e2,vbs!2,y1175~dp)"/>
      <species id="S440" compartment="cell" initialAmount="0" name="CD47(loc~e2,rbs!1,tsp1bs,y~dp).VEGF(antivegfbs,loc~e2,nrp1bs,rbs!2,rbs!3).VEGFR2(b3bs,cbs!1,dimer,loc~e2,vbs!3,y1175~dp).VEGFR2(b3bs,cbs,dimer,loc~e2,vbs!2,y1175~p)"/>
      <species id="S441" compartment="cell" initialAmount="0" name="CD47(loc~e1,rbs!1,tsp1bs!2,y~dp).CD47(loc~e1,rbs!3,tsp1bs!4,y~dp).NRP1(bs!5,loc~e1).TSP1(cbs!2).TSP1(cbs!4).VEGF(antivegfbs,loc~e1,nrp1bs!5,rbs!6,rbs!7).VEGFR2(b3bs,cbs!1,dimer,loc~e1,vbs!6,y1175~dp).VEGFR2(b3bs,cbs!3,dimer,loc~e1,vbs!7,y1175~dp)"/>
      <species id="S442" compartment="cell" initialAmount="0" name="CD47(loc~e1,rbs!1,tsp1bs!2,y~dp).TSP1(cbs!2).VEGF(antivegfbs,loc~e1,nrp1bs,rbs!3,rbs!4).VEGFR2(b3bs,cbs!1,dimer!5,loc~e1,vbs!4,y1175~dp).VEGFR2(b3bs,cbs,dimer!5,loc~e1,vbs!3,y1175~dp)"/>
      <species id="S443" compartment="cell" initialAmount="0" name="CD47(loc~e1,rbs!1,tsp1bs,y~dp).NRP1(bs!2,loc~e1).VEGF(antivegfbs,loc~e1,nrp1bs!2,rbs!3,rbs!4).VEGFR2(b3bs,cbs!1,dimer!5,loc~e1,vbs!4,y1175~dp).VEGFR2(b3bs,cbs,dimer!5,loc~e1,vbs!3,y1175~dp)"/>
      <species id="S444" compartment="cell" initialAmount="0" name="CD47(loc~e1,rbs!1,tsp1bs!2,y~dp).NRP1(bs!3,loc~e1).TSP1(cbs!2).VEGF(antivegfbs,loc~e1,nrp1bs!3,rbs!4,rbs!5).VEGFR2(b3bs,cbs!1,dimer!6,loc~e1,vbs!5,y1175~dp).VEGFR2(b3bs,cbs,dimer!6,loc~e1,vbs!4,y1175~dp)"/>
      <species id="S445" compartment="cell" initialAmount="0" name="CD47(loc~e1,rbs!1,tsp1bs,y~dp).CD47(loc~e1,rbs!2,tsp1bs,y~dp).VEGF(antivegfbs,loc~e1,nrp1bs,rbs!3,rbs!4).VEGFR2(b3bs,cbs!1,dimer!5,loc~e1,vbs!3,y1175~dp).VEGFR2(b3bs,cbs!2,dimer!5,loc~e1,vbs!4,y1175~dp)"/>
      <species id="S446" compartment="cell" initialAmount="0" name="CD47(loc~e1,rbs!1,tsp1bs!2,y~dp).CD47(loc~e1,rbs!3,tsp1bs,y~dp).TSP1(cbs!2).VEGF(antivegfbs,loc~e1,nrp1bs,rbs!4,rbs!5).VEGFR2(b3bs,cbs!3,dimer!6,loc~e1,vbs!4,y1175~dp).VEGFR2(b3bs,cbs!1,dimer!6,loc~e1,vbs!5,y1175~dp)"/>
      <species id="S447" compartment="cell" initialAmount="0" name="CD47(loc~e1,rbs!1,tsp1bs!2,y~dp).CD47(loc~e1,rbs!3,tsp1bs!4,y~dp).TSP1(cbs!2).TSP1(cbs!4).VEGF(antivegfbs,loc~e1,nrp1bs,rbs!5,rbs!6).VEGFR2(b3bs,cbs!1,dimer!7,loc~e1,vbs!5,y1175~dp).VEGFR2(b3bs,cbs!3,dimer!7,loc~e1,vbs!6,y1175~dp)"/>
      <species id="S448" compartment="cell" initialAmount="0" name="CD47(loc~e1,rbs!1,tsp1bs,y~dp).CD47(loc~e1,rbs!2,tsp1bs,y~dp).NRP1(bs!3,loc~e1).VEGF(antivegfbs,loc~e1,nrp1bs!3,rbs!4,rbs!5).VEGFR2(b3bs,cbs!1,dimer!6,loc~e1,vbs!4,y1175~dp).VEGFR2(b3bs,cbs!2,dimer!6,loc~e1,vbs!5,y1175~dp)"/>
      <species id="S449" compartment="cell" initialAmount="0" name="CD47(loc~e1,rbs!1,tsp1bs!2,y~dp).CD47(loc~e1,rbs!3,tsp1bs,y~dp).NRP1(bs!4,loc~e1).TSP1(cbs!2).VEGF(antivegfbs,loc~e1,nrp1bs!4,rbs!5,rbs!6).VEGFR2(b3bs,cbs!3,dimer!7,loc~e1,vbs!5,y1175~dp).VEGFR2(b3bs,cbs!1,dimer!7,loc~e1,vbs!6,y1175~dp)"/>
      <species id="S450" compartment="cell" initialAmount="0" name="VEGF(antivegfbs,loc~e2,nrp1bs,rbs!1,rbs!2).VEGFR2(b3bs,cbs,dimer!3,loc~e2,vbs!1,y1175~dp).VEGFR2(b3bs,cbs,dimer!3,loc~e2,vbs!2,y1175~dp)"/>
      <species id="S451" compartment="cell" initialAmount="0" name="NRP1(bs!1,loc~e2).VEGF(antivegfbs,loc~e2,nrp1bs!1,rbs!2,rbs!3).VEGFR2(b3bs,cbs,dimer,loc~e2,vbs!2,y1175~dp).VEGFR2(b3bs,cbs,dimer,loc~e2,vbs!3,y1175~dp)"/>
      <species id="S452" compartment="cell" initialAmount="0" name="NRP1(bs!1,loc~e2).VEGF(antivegfbs,loc~e2,nrp1bs!1,rbs!2,rbs!3).VEGFR2(b3bs,cbs,dimer!4,loc~e2,vbs!2,y1175~dp).VEGFR2(b3bs,cbs,dimer!4,loc~e2,vbs!3,y1175~dp)"/>
      <species id="S453" compartment="cell" initialAmount="0" name="CD47(loc~e2,rbs!1,tsp1bs,y~dp).CD47(loc~e2,rbs!2,tsp1bs,y~dp).VEGF(antivegfbs,loc~e2,nrp1bs,rbs!3,rbs!4).VEGFR2(b3bs,cbs!1,dimer,loc~e2,vbs!3,y1175~dp).VEGFR2(b3bs,cbs!2,dimer,loc~e2,vbs!4,y1175~dp)"/>
      <species id="S454" compartment="cell" initialAmount="0" name="CD47(loc~e2,rbs!1,tsp1bs!2,y~dp).CD47(loc~e2,rbs!3,tsp1bs,y~dp).TSP1(cbs!2).VEGF(antivegfbs,loc~e2,nrp1bs,rbs!4,rbs!5).VEGFR2(b3bs,cbs!3,dimer,loc~e2,vbs!4,y1175~dp).VEGFR2(b3bs,cbs!1,dimer,loc~e2,vbs!5,y1175~dp)"/>
      <species id="S455" compartment="cell" initialAmount="0" name="CD47(loc~e2,rbs!1,tsp1bs!2,y~dp).CD47(loc~e2,rbs!3,tsp1bs!4,y~dp).TSP1(cbs!2).TSP1(cbs!4).VEGF(antivegfbs,loc~e2,nrp1bs,rbs!5,rbs!6).VEGFR2(b3bs,cbs!1,dimer,loc~e2,vbs!5,y1175~dp).VEGFR2(b3bs,cbs!3,dimer,loc~e2,vbs!6,y1175~dp)"/>
      <species id="S456" compartment="cell" initialAmount="0" name="CD47(loc~e2,rbs!1,tsp1bs,y~dp).CD47(loc~e2,rbs!2,tsp1bs,y~dp).NRP1(bs!3,loc~e2).VEGF(antivegfbs,loc~e2,nrp1bs!3,rbs!4,rbs!5).VEGFR2(b3bs,cbs!1,dimer,loc~e2,vbs!4,y1175~dp).VEGFR2(b3bs,cbs!2,dimer,loc~e2,vbs!5,y1175~dp)"/>
      <species id="S457" compartment="cell" initialAmount="0" name="CD47(loc~e2,rbs!1,tsp1bs!2,y~dp).CD47(loc~e2,rbs!3,tsp1bs,y~dp).NRP1(bs!4,loc~e2).TSP1(cbs!2).VEGF(antivegfbs,loc~e2,nrp1bs!4,rbs!5,rbs!6).VEGFR2(b3bs,cbs!3,dimer,loc~e2,vbs!5,y1175~dp).VEGFR2(b3bs,cbs!1,dimer,loc~e2,vbs!6,y1175~dp)"/>
      <species id="S458" compartment="cell" initialAmount="0" name="CD47(loc~e2,rbs!1,tsp1bs!2,y~dp).TSP1(cbs!2).VEGF(antivegfbs,loc~e2,nrp1bs,rbs!3,rbs!4).VEGFR2(b3bs,cbs!1,dimer,loc~e2,vbs!4,y1175~dp).VEGFR2(b3bs,cbs,dimer,loc~e2,vbs!3,y1175~dp)"/>
      <species id="S459" compartment="cell" initialAmount="0" name="CD47(loc~e2,rbs!1,tsp1bs,y~dp).VEGF(antivegfbs,loc~e2,nrp1bs,rbs!2,rbs!3).VEGFR2(b3bs,cbs!1,dimer!4,loc~e2,vbs!3,y1175~dp).VEGFR2(b3bs,cbs,dimer!4,loc~e2,vbs!2,y1175~dp)"/>
      <species id="S460" compartment="cell" initialAmount="0" name="CD47(loc~e2,rbs!1,tsp1bs,y~dp).NRP1(bs!2,loc~e2).VEGF(antivegfbs,loc~e2,nrp1bs!2,rbs!3,rbs!4).VEGFR2(b3bs,cbs!1,dimer,loc~e2,vbs!4,y1175~dp).VEGFR2(b3bs,cbs,dimer,loc~e2,vbs!3,y1175~dp)"/>
      <species id="S461" compartment="cell" initialAmount="0" name="CD47(loc~e2,rbs!1,tsp1bs!2,y~dp).NRP1(bs!3,loc~e2).TSP1(cbs!2).VEGF(antivegfbs,loc~e2,nrp1bs!3,rbs!4,rbs!5).VEGFR2(b3bs,cbs!1,dimer,loc~e2,vbs!5,y1175~dp).VEGFR2(b3bs,cbs,dimer,loc~e2,vbs!4,y1175~dp)"/>
      <species id="S462" compartment="cell" initialAmount="0" name="VEGFR2(b3bs,cbs,dimer,loc~e1,vbs,y1175~p)"/>
      <species id="S463" compartment="cell" initialAmount="0" name="CD47(loc~e1,rbs!1,tsp1bs,y~dp).VEGFR2(b3bs,cbs!1,dimer,loc~e1,vbs,y1175~p)"/>
      <species id="S464" compartment="cell" initialAmount="0" name="IP3_cyto(ip3rbd)"/>
      <species id="S465" compartment="cell" initialAmount="0" name="DAG(pkcbd)"/>
      <species id="S466" compartment="cell" initialAmount="0" name="ERK1(MEK12bd,dimer,s1~p)"/>
      <species id="S467" compartment="cell" initialAmount="0" name="ERK2(MEK12bd,dimer,s2~p)"/>
      <species id="S468" compartment="cell" initialAmount="0" name="CaM(CCaM,CaMtargetbd!1,NCaM).caveolin1(eNOSbd!2).eNOS(CaMBD!1,S1177~dp,cav1BD!2)"/>
      <species id="S469" compartment="cell" initialAmount="0" name="CaM(CCaM!1,CaMtargetbd!2,NCaM).Calcium_cyto(bd!1).eNOS(CaMBD!2,S1177~dp,cav1BD)"/>
      <species id="S470" compartment="cell" initialAmount="0" name="CaM(CCaM,CaMtargetbd!1,NCaM!2).Calcium_cyto(bd!2).eNOS(CaMBD!1,S1177~dp,cav1BD)"/>
      <species id="S471" compartment="cell" initialAmount="0" name="Axl(YAxl~dp,YSrc~p)"/>
      <species id="S472" compartment="cell" initialAmount="0" name="VECadherin(S665~p,loc~j)"/>
      <species id="S473" compartment="cell" initialAmount="0" name="eNOS(CaMBD,S1177~dp,cav1BD)"/>
      <species id="S474" compartment="cell" initialAmount="0" name="Tie1Protease(state~active)"/>
      <species id="S475" compartment="cell" initialAmount="0" name="Tie2Protease(state~active)"/>
      <species id="S476" compartment="cell" initialAmount="0" name="Ang1_4(tie2bs!1,tie2bs!2,tie2bs!3,tie2bs!4).Tie2(ang1bs!3,ang2bs,loc~s,pY~dp,tie1bs,veptpbs).Tie2(ang1bs!4,ang2bs,loc~s,pY~dp,tie1bs,veptpbs).Tie2(ang1bs!2,ang2bs,loc~s,pY~p,tie1bs,veptpbs).Tie2(ang1bs!1,ang2bs,loc~s,pY~p,tie1bs,veptpbs)"/>
      <species id="S477" compartment="cell" initialAmount="0" name="Ang2_4(antiang2bs,tie2bs!1,tie2bs!2,tie2bs!3,tie2bs!4).Tie2(ang1bs,ang2bs!3,loc~s,pY~dp,tie1bs,veptpbs).Tie2(ang1bs,ang2bs!4,loc~s,pY~dp,tie1bs,veptpbs).Tie2(ang1bs,ang2bs!2,loc~s,pY~p,tie1bs,veptpbs).Tie2(ang1bs,ang2bs!1,loc~s,pY~p,tie1bs,veptpbs)"/>
      <species id="S478" compartment="cell" initialAmount="0" name="Tie2(ang1bs,ang2bs,loc~i,pY~p,tie1bs,veptpbs)"/>
      <species id="S479" compartment="cell" initialAmount="0" name="CD47(loc~s,rbs!1,tsp1bs!2,y~dp).NRP1(bs!3,loc~s).NRP1(bs!4,loc~s).NRP1(bs!5,loc~s).TSP1(cbs!2).VEGF(antivegfbs,loc~s,nrp1bs!3,rbs!6,rbs).VEGF(antivegfbs,loc~s,nrp1bs!4,rbs!7,rbs).VEGFR1(cbs,dimer!8,loc~s,nrp1bs!5,vbs!6).VEGFR2(b3bs,cbs!1,dimer!8,loc~s,vbs!7,y1175~dp)"/>
      <species id="S480" compartment="cell" initialAmount="0" name="CD47(loc~s,rbs!1,tsp1bs!2,y~dp).CD47(loc~s,rbs!3,tsp1bs,y~dp).NRP1(bs!4,loc~s).NRP1(bs!5,loc~s).TSP1(cbs!2).VEGF(antivegfbs,loc~s,nrp1bs!4,rbs!6,rbs).VEGF(antivegfbs,loc~s,nrp1bs!5,rbs!7,rbs).VEGFR2(b3bs,cbs!3,dimer!8,loc~s,vbs!6,y1175~dp).VEGFR2(b3bs,cbs!1,dimer!8,loc~s,vbs!7,y1175~dp)"/>
      <species id="S481" compartment="cell" initialAmount="0" name="CD47(loc~s,rbs!1,tsp1bs!2,y~dp).CD47(loc~s,rbs!3,tsp1bs!4,y~dp).NRP1(bs!5,loc~s).NRP1(bs!6,loc~s).TSP1(cbs!2).TSP1(cbs!4).VEGF(antivegfbs,loc~s,nrp1bs!5,rbs!7,rbs).VEGF(antivegfbs,loc~s,nrp1bs!6,rbs!8,rbs).VEGFR2(b3bs,cbs!1,dimer!9,loc~s,vbs!7,y1175~dp).VEGFR2(b3bs,cbs!3,dimer!9,loc~s,vbs!8,y1175~dp)"/>
      <species id="S482" compartment="cell" initialAmount="0" name="CD47(loc~s,rbs!1,tsp1bs,y~dp).NRP1(bs!2,loc~s).VEGF(antivegfbs,loc~s,nrp1bs!2,rbs!3,rbs).VEGFR2(b3bs,cbs!1,dimer!4,loc~s,vbs,y1175~p).VEGFR2(b3bs,cbs,dimer!4,loc~s,vbs!3,y1175~dp)"/>
      <species id="S483" compartment="cell" initialAmount="0" name="CD47(loc~s,rbs!1,tsp1bs,y~dp).NRP1(bs!2,loc~s).VEGF(antivegfbs,loc~s,nrp1bs!2,rbs!3,rbs).VEGFR2(b3bs,cbs!1,dimer!4,loc~s,vbs!3,y1175~p).VEGFR2(b3bs,cbs,dimer!4,loc~s,vbs,y1175~dp)"/>
      <species id="S484" compartment="cell" initialAmount="0" name="CD47(loc~s,rbs!1,tsp1bs,y~dp).NRP1(bs!2,loc~s).VEGF(antivegfbs,loc~s,nrp1bs!2,rbs!3,rbs).VEGFR2(b3bs,cbs!1,dimer!4,loc~s,vbs,y1175~dp).VEGFR2(b3bs,cbs,dimer!4,loc~s,vbs!3,y1175~p)"/>
      <species id="S485" compartment="cell" initialAmount="0" name="CD47(loc~s,rbs!1,tsp1bs,y~dp).NRP1(bs!2,loc~s).VEGF(antivegfbs,loc~s,nrp1bs!2,rbs!3,rbs).VEGFR2(b3bs,cbs!1,dimer!4,loc~s,vbs!3,y1175~dp).VEGFR2(b3bs,cbs,dimer!4,loc~s,vbs,y1175~p)"/>
      <species id="S486" compartment="cell" initialAmount="0" name="CD47(loc~s,rbs!1,tsp1bs!2,y~dp).CD47(loc~s,rbs!3,tsp1bs!4,y~dp).NRP1(bs!5,loc~s).TSP1(cbs!2).TSP1(cbs!4).VEGF(antivegfbs,loc~s,nrp1bs!5,rbs!6,rbs!7).VEGFR2(b3bs,cbs!1,dimer!8,loc~s,vbs!6,y1175~dp).VEGFR2(b3bs,cbs!3,dimer!8,loc~s,vbs!7,y1175~p)"/>
      <species id="S487" compartment="cell" initialAmount="0" name="CD47(loc~s,rbs!1,tsp1bs,y~dp).NRP1(bs!2,loc~s).VEGF(antivegfbs,loc~s,nrp1bs!2,rbs!3,rbs!4).VEGFR2(b3bs,cbs!1,dimer!5,loc~s,vbs!4,y1175~p).VEGFR2(b3bs,cbs,dimer!5,loc~s,vbs!3,y1175~p)"/>
      <species id="S488" compartment="cell" initialAmount="0" name="CD47(loc~s,rbs!1,tsp1bs!2,y~dp).TSP1(cbs!2).VEGFR2(b3bs,cbs!1,dimer!3,loc~s,vbs,y1175~p).VEGFR2(b3bs,cbs,dimer!3,loc~s,vbs,y1175~dp)"/>
      <species id="S489" compartment="cell" initialAmount="0" name="CD47(loc~s,rbs!1,tsp1bs!2,y~dp).CD47(loc~s,rbs!3,tsp1bs,y~dp).TSP1(cbs!2).VEGFR2(b3bs,cbs!3,dimer!4,loc~s,vbs,y1175~dp).VEGFR2(b3bs,cbs!1,dimer!4,loc~s,vbs,y1175~p)"/>
      <species id="S490" compartment="cell" initialAmount="0" name="CD47(loc~s,rbs!1,tsp1bs!2,y~dp).CD47(loc~s,rbs!3,tsp1bs!4,y~dp).TSP1(cbs!2).TSP1(cbs!4).VEGFR2(b3bs,cbs!1,dimer!5,loc~s,vbs,y1175~dp).VEGFR2(b3bs,cbs!3,dimer!5,loc~s,vbs,y1175~p)"/>
      <species id="S491" compartment="cell" initialAmount="0" name="CD47(loc~s,rbs!1,tsp1bs!2,y~dp).TSP1(cbs!2).VEGFR2(b3bs,cbs!1,dimer!3,loc~s,vbs,y1175~p).VEGFR2(b3bs,cbs,dimer!3,loc~s,vbs,y1175~p)"/>
      <species id="S492" compartment="cell" initialAmount="0" name="CD47(loc~s,rbs!1,tsp1bs!2,y~dp).CD47(loc~s,rbs!3,tsp1bs,y~dp).TSP1(cbs!2).VEGFR2(b3bs,cbs!3,dimer!4,loc~s,vbs,y1175~p).VEGFR2(b3bs,cbs!1,dimer!4,loc~s,vbs,y1175~p)"/>
      <species id="S493" compartment="cell" initialAmount="0" name="CD47(loc~s,rbs!1,tsp1bs!2,y~dp).CD47(loc~s,rbs!3,tsp1bs!4,y~dp).TSP1(cbs!2).TSP1(cbs!4).VEGFR2(b3bs,cbs!1,dimer!5,loc~s,vbs,y1175~p).VEGFR2(b3bs,cbs!3,dimer!5,loc~s,vbs,y1175~p)"/>
      <species id="S494" compartment="cell" initialAmount="0" name="CD47(loc~s,rbs!1,tsp1bs!2,y~dp).TSP1(cbs!2).VEGFR1(cbs,dimer!3,loc~s,nrp1bs,vbs).VEGFR2(b3bs,cbs!1,dimer!3,loc~s,vbs,y1175~p)"/>
      <species id="S495" compartment="cell" initialAmount="0" name="CD47(loc~s,rbs!1,tsp1bs!2,y~dp).NRP1(bs!3,loc~s).TSP1(cbs!2).VEGFR1(cbs,dimer!4,loc~s,nrp1bs!3,vbs).VEGFR2(b3bs,cbs!1,dimer!4,loc~s,vbs,y1175~p)"/>
      <species id="S496" compartment="cell" initialAmount="0" name="CD47(loc~s,rbs!1,tsp1bs,y~dp).CD47(loc~s,rbs!2,tsp1bs,y~dp).VEGF(antivegfbs,loc~s,nrp1bs,rbs!3,rbs!4).VEGFR2(b3bs,cbs!1,dimer!5,loc~s,vbs!3,y1175~p).VEGFR2(b3bs,cbs!2,dimer!5,loc~s,vbs!4,y1175~p)"/>
      <species id="S497" compartment="cell" initialAmount="0" name="CD47(loc~s,rbs!1,tsp1bs!2,y~dp).TSP1(cbs!2).VEGF(antivegfbs,loc~s,nrp1bs,rbs!3,rbs!4).VEGFR2(b3bs,cbs!1,dimer!5,loc~s,vbs!3,y1175~p).VEGFR2(b3bs,cbs,dimer!5,loc~s,vbs!4,y1175~p)"/>
      <species id="S498" compartment="cell" initialAmount="0" name="CD47(loc~s,rbs!1,tsp1bs!2,y~dp).CD47(loc~s,rbs!3,tsp1bs,y~dp).TSP1(cbs!2).VEGF(antivegfbs,loc~s,nrp1bs,rbs!4,rbs!5).VEGFR2(b3bs,cbs!3,dimer!6,loc~s,vbs!5,y1175~p).VEGFR2(b3bs,cbs!1,dimer!6,loc~s,vbs!4,y1175~p)"/>
      <species id="S499" compartment="cell" initialAmount="0" name="CD47(loc~s,rbs!1,tsp1bs!2,y~dp).CD47(loc~s,rbs!3,tsp1bs!4,y~dp).TSP1(cbs!2).TSP1(cbs!4).VEGF(antivegfbs,loc~s,nrp1bs,rbs!5,rbs!6).VEGFR2(b3bs,cbs!1,dimer!7,loc~s,vbs!5,y1175~p).VEGFR2(b3bs,cbs!3,dimer!7,loc~s,vbs!6,y1175~p)"/>
      <species id="S500" compartment="cell" initialAmount="0" name="CD47(loc~s,rbs!1,tsp1bs!2,y~dp).NRP1(bs!3,loc~s).TSP1(cbs!2).VEGF(antivegfbs,loc~s,nrp1bs!3,rbs!4,rbs!5).VEGFR2(b3bs,cbs!1,dimer!6,loc~s,vbs!5,y1175~p).VEGFR2(b3bs,cbs,dimer!6,loc~s,vbs!4,y1175~p)"/>
      <species id="S501" compartment="cell" initialAmount="0" name="CD47(loc~s,rbs!1,tsp1bs,y~dp).CD47(loc~s,rbs!2,tsp1bs,y~dp).NRP1(bs!3,loc~s).VEGF(antivegfbs,loc~s,nrp1bs!3,rbs!4,rbs!5).VEGFR2(b3bs,cbs!1,dimer!6,loc~s,vbs!4,y1175~p).VEGFR2(b3bs,cbs!2,dimer!6,loc~s,vbs!5,y1175~p)"/>
      <species id="S502" compartment="cell" initialAmount="0" name="CD47(loc~s,rbs!1,tsp1bs!2,y~dp).CD47(loc~s,rbs!3,tsp1bs,y~dp).NRP1(bs!4,loc~s).TSP1(cbs!2).VEGF(antivegfbs,loc~s,nrp1bs!4,rbs!5,rbs!6).VEGFR2(b3bs,cbs!3,dimer!7,loc~s,vbs!5,y1175~p).VEGFR2(b3bs,cbs!1,dimer!7,loc~s,vbs!6,y1175~p)"/>
      <species id="S503" compartment="cell" initialAmount="0" name="VEGF(antivegfbs,loc~s,nrp1bs,rbs!1,rbs!2).VEGFR1(cbs,dimer!3,loc~s,nrp1bs,vbs!2).VEGFR2(b3bs,cbs,dimer!3,loc~s,vbs!1,y1175~p)"/>
      <species id="S504" compartment="cell" initialAmount="0" name="NRP1(bs!1,loc~s).VEGF(antivegfbs,loc~s,nrp1bs,rbs!2,rbs!3).VEGFR1(cbs,dimer!4,loc~s,nrp1bs!1,vbs!3).VEGFR2(b3bs,cbs,dimer!4,loc~s,vbs!2,y1175~p)"/>
      <species id="S505" compartment="cell" initialAmount="0" name="CD47(loc~s,rbs!1,tsp1bs,y~dp).VEGF(antivegfbs,loc~s,nrp1bs,rbs!2,rbs!3).VEGFR1(cbs,dimer!4,loc~s,nrp1bs,vbs!3).VEGFR2(b3bs,cbs!1,dimer!4,loc~s,vbs!2,y1175~p)"/>
      <species id="S506" compartment="cell" initialAmount="0" name="CD47(loc~s,rbs!1,tsp1bs,y~dp).NRP1(bs!2,loc~s).VEGF(antivegfbs,loc~s,nrp1bs,rbs!3,rbs!4).VEGFR1(cbs,dimer!5,loc~s,nrp1bs!2,vbs!4).VEGFR2(b3bs,cbs!1,dimer!5,loc~s,vbs!3,y1175~p)"/>
      <species id="S507" compartment="cell" initialAmount="0" name="NRP1(bs!1,loc~s).VEGF(antivegfbs,loc~s,nrp1bs!1,rbs!2,rbs!3).VEGFR1(cbs,dimer!4,loc~s,nrp1bs,vbs!2).VEGFR2(b3bs,cbs,dimer!4,loc~s,vbs!3,y1175~p)"/>
      <species id="S508" compartment="cell" initialAmount="0" name="CD47(loc~s,rbs!1,tsp1bs,y~dp).NRP1(bs!2,loc~s).VEGF(antivegfbs,loc~s,nrp1bs!2,rbs!3,rbs!4).VEGFR1(cbs,dimer!5,loc~s,nrp1bs,vbs!3).VEGFR2(b3bs,cbs!1,dimer!5,loc~s,vbs!4,y1175~p)"/>
      <species id="S509" compartment="cell" initialAmount="0" name="NRP1(bs!1,loc~s).NRP1(bs!2,loc~s).VEGF(antivegfbs,loc~s,nrp1bs!1,rbs!3,rbs!4).VEGFR1(cbs,dimer!5,loc~s,nrp1bs!2,vbs!3).VEGFR2(b3bs,cbs,dimer!5,loc~s,vbs!4,y1175~p)"/>
      <species id="S510" compartment="cell" initialAmount="0" name="CD47(loc~s,rbs!1,tsp1bs,y~dp).NRP1(bs!2,loc~s).NRP1(bs!3,loc~s).VEGF(antivegfbs,loc~s,nrp1bs!2,rbs!4,rbs!5).VEGFR1(cbs,dimer!6,loc~s,nrp1bs!3,vbs!4).VEGFR2(b3bs,cbs!1,dimer!6,loc~s,vbs!5,y1175~p)"/>
      <species id="S511" compartment="cell" initialAmount="0" name="CD47(loc~s,rbs!1,tsp1bs,y~dp).CD47(loc~s,rbs!2,tsp1bs,y~dp).VEGF(antivegfbs,loc~s,nrp1bs,rbs!3,rbs).VEGFR2(b3bs,cbs!1,dimer!4,loc~s,vbs!3,y1175~dp).VEGFR2(b3bs,cbs!2,dimer!4,loc~s,vbs,y1175~p)"/>
      <species id="S512" compartment="cell" initialAmount="0" name="CD47(loc~s,rbs!1,tsp1bs,y~dp).CD47(loc~s,rbs!2,tsp1bs,y~dp).VEGF(antivegfbs,loc~s,nrp1bs,rbs!3,rbs).VEGFR2(b3bs,cbs!2,dimer!4,loc~s,vbs!3,y1175~p).VEGFR2(b3bs,cbs!1,dimer!4,loc~s,vbs,y1175~dp)"/>
      <species id="S513" compartment="cell" initialAmount="0" name="CD47(loc~s,rbs!1,tsp1bs!2,y~dp).TSP1(cbs!2).VEGF(antivegfbs,loc~s,nrp1bs,rbs!3,rbs).VEGFR2(b3bs,cbs!1,dimer!4,loc~s,vbs!3,y1175~dp).VEGFR2(b3bs,cbs,dimer!4,loc~s,vbs,y1175~p)"/>
      <species id="S514" compartment="cell" initialAmount="0" name="CD47(loc~s,rbs!1,tsp1bs!2,y~dp).TSP1(cbs!2).VEGF(antivegfbs,loc~s,nrp1bs,rbs!3,rbs).VEGFR2(b3bs,cbs!1,dimer!4,loc~s,vbs,y1175~dp).VEGFR2(b3bs,cbs,dimer!4,loc~s,vbs!3,y1175~p)"/>
      <species id="S515" compartment="cell" initialAmount="0" name="CD47(loc~s,rbs!1,tsp1bs!2,y~dp).CD47(loc~s,rbs!3,tsp1bs,y~dp).TSP1(cbs!2).VEGF(antivegfbs,loc~s,nrp1bs,rbs!4,rbs).VEGFR2(b3bs,cbs!1,dimer!5,loc~s,vbs!4,y1175~dp).VEGFR2(b3bs,cbs!3,dimer!5,loc~s,vbs,y1175~p)"/>
      <species id="S516" compartment="cell" initialAmount="0" name="CD47(loc~s,rbs!1,tsp1bs!2,y~dp).CD47(loc~s,rbs!3,tsp1bs,y~dp).TSP1(cbs!2).VEGF(antivegfbs,loc~s,nrp1bs,rbs!4,rbs).VEGFR2(b3bs,cbs!3,dimer!5,loc~s,vbs!4,y1175~p).VEGFR2(b3bs,cbs!1,dimer!5,loc~s,vbs,y1175~dp)"/>
      <species id="S517" compartment="cell" initialAmount="0" name="VEGF(antivegfbs,loc~s,nrp1bs,rbs!1,rbs).VEGFR2(b3bs,cbs,dimer!2,loc~s,vbs!1,y1175~p).VEGFR2(b3bs,cbs,dimer!2,loc~s,vbs,y1175~p)"/>
      <species id="S518" compartment="cell" initialAmount="0" name="CD47(loc~s,rbs!1,tsp1bs,y~dp).VEGF(antivegfbs,loc~s,nrp1bs,rbs!2,rbs).VEGFR2(b3bs,cbs!1,dimer!3,loc~s,vbs!2,y1175~p).VEGFR2(b3bs,cbs,dimer!3,loc~s,vbs,y1175~p)"/>
      <species id="S519" compartment="cell" initialAmount="0" name="CD47(loc~s,rbs!1,tsp1bs,y~dp).VEGF(antivegfbs,loc~s,nrp1bs,rbs!2,rbs).VEGFR2(b3bs,cbs!1,dimer!3,loc~s,vbs,y1175~p).VEGFR2(b3bs,cbs,dimer!3,loc~s,vbs!2,y1175~p)"/>
      <species id="S520" compartment="cell" initialAmount="0" name="CD47(loc~s,rbs!1,tsp1bs,y~dp).CD47(loc~s,rbs!2,tsp1bs,y~dp).VEGF(antivegfbs,loc~s,nrp1bs,rbs!3,rbs).VEGFR2(b3bs,cbs!1,dimer!4,loc~s,vbs!3,y1175~p).VEGFR2(b3bs,cbs!2,dimer!4,loc~s,vbs,y1175~p)"/>
      <species id="S521" compartment="cell" initialAmount="0" name="VEGF(antivegfbs,loc~s,nrp1bs,rbs!1,rbs).VEGFR1(cbs,dimer!2,loc~s,nrp1bs,vbs).VEGFR2(b3bs,cbs,dimer!2,loc~s,vbs!1,y1175~p)"/>
      <species id="S522" compartment="cell" initialAmount="0" name="CD47(loc~s,rbs!1,tsp1bs,y~dp).VEGF(antivegfbs,loc~s,nrp1bs,rbs!2,rbs).VEGFR1(cbs,dimer!3,loc~s,nrp1bs,vbs).VEGFR2(b3bs,cbs!1,dimer!3,loc~s,vbs!2,y1175~p)"/>
      <species id="S523" compartment="cell" initialAmount="0" name="NRP1(bs!1,loc~s).VEGF(antivegfbs,loc~s,nrp1bs,rbs!2,rbs).VEGFR1(cbs,dimer!3,loc~s,nrp1bs!1,vbs).VEGFR2(b3bs,cbs,dimer!3,loc~s,vbs!2,y1175~p)"/>
      <species id="S524" compartment="cell" initialAmount="0" name="CD47(loc~s,rbs!1,tsp1bs,y~dp).NRP1(bs!2,loc~s).VEGF(antivegfbs,loc~s,nrp1bs,rbs!3,rbs).VEGFR1(cbs,dimer!4,loc~s,nrp1bs!2,vbs).VEGFR2(b3bs,cbs!1,dimer!4,loc~s,vbs!3,y1175~p)"/>
      <species id="S525" compartment="cell" initialAmount="0" name="VEGF(antivegfbs,loc~s,nrp1bs,rbs!1,rbs).VEGF(antivegfbs,loc~s,nrp1bs,rbs!2,rbs).VEGFR2(b3bs,cbs,dimer!3,loc~s,vbs!1,y1175~dp).VEGFR2(b3bs,cbs,dimer!3,loc~s,vbs!2,y1175~p)"/>
      <species id="S526" compartment="cell" initialAmount="0" name="CD47(loc~s,rbs!1,tsp1bs,y~dp).VEGF(antivegfbs,loc~s,nrp1bs,rbs!2,rbs).VEGF(antivegfbs,loc~s,nrp1bs,rbs!3,rbs).VEGFR2(b3bs,cbs!1,dimer!4,loc~s,vbs!3,y1175~p).VEGFR2(b3bs,cbs,dimer!4,loc~s,vbs!2,y1175~dp)"/>
      <species id="S527" compartment="cell" initialAmount="0" name="CD47(loc~s,rbs!1,tsp1bs,y~dp).VEGF(antivegfbs,loc~s,nrp1bs,rbs!2,rbs).VEGF(antivegfbs,loc~s,nrp1bs,rbs!3,rbs).VEGFR2(b3bs,cbs!1,dimer!4,loc~s,vbs!3,y1175~dp).VEGFR2(b3bs,cbs,dimer!4,loc~s,vbs!2,y1175~p)"/>
      <species id="S528" compartment="cell" initialAmount="0" name="NRP1(bs!1,loc~s).VEGF(antivegfbs,loc~s,nrp1bs!1,rbs!2,rbs).VEGF(antivegfbs,loc~s,nrp1bs,rbs!3,rbs).VEGFR2(b3bs,cbs,dimer!4,loc~s,vbs!2,y1175~dp).VEGFR2(b3bs,cbs,dimer!4,loc~s,vbs!3,y1175~p)"/>
      <species id="S529" compartment="cell" initialAmount="0" name="NRP1(bs!1,loc~s).VEGF(antivegfbs,loc~s,nrp1bs!1,rbs!2,rbs).VEGF(antivegfbs,loc~s,nrp1bs,rbs!3,rbs).VEGFR2(b3bs,cbs,dimer!4,loc~s,vbs!3,y1175~dp).VEGFR2(b3bs,cbs,dimer!4,loc~s,vbs!2,y1175~p)"/>
      <species id="S530" compartment="cell" initialAmount="0" name="VEGF(antivegfbs,loc~s,nrp1bs,rbs!1,rbs).VEGFR1(cbs,dimer!2,loc~s,nrp1bs,vbs!1).VEGFR2(b3bs,cbs,dimer!2,loc~s,vbs,y1175~p)"/>
      <species id="S531" compartment="cell" initialAmount="0" name="CD47(loc~s,rbs!1,tsp1bs,y~dp).VEGF(antivegfbs,loc~s,nrp1bs,rbs!2,rbs).VEGFR1(cbs,dimer!3,loc~s,nrp1bs,vbs!2).VEGFR2(b3bs,cbs!1,dimer!3,loc~s,vbs,y1175~p)"/>
      <species id="S532" compartment="cell" initialAmount="0" name="NRP1(bs!1,loc~s).VEGF(antivegfbs,loc~s,nrp1bs,rbs!2,rbs).VEGFR1(cbs,dimer!3,loc~s,nrp1bs!1,vbs!2).VEGFR2(b3bs,cbs,dimer!3,loc~s,vbs,y1175~p)"/>
      <species id="S533" compartment="cell" initialAmount="0" name="CD47(loc~s,rbs!1,tsp1bs,y~dp).NRP1(bs!2,loc~s).VEGF(antivegfbs,loc~s,nrp1bs,rbs!3,rbs).VEGFR1(cbs,dimer!4,loc~s,nrp1bs!2,vbs!3).VEGFR2(b3bs,cbs!1,dimer!4,loc~s,vbs,y1175~p)"/>
      <species id="S534" compartment="cell" initialAmount="0" name="CD47(loc~s,rbs!1,tsp1bs!2,y~dp).TSP1(cbs!2).VEGF(antivegfbs,loc~s,nrp1bs,rbs!3,rbs).VEGFR2(b3bs,cbs!1,dimer!4,loc~s,vbs,y1175~p).VEGFR2(b3bs,cbs,dimer!4,loc~s,vbs!3,y1175~dp)"/>
      <species id="S535" compartment="cell" initialAmount="0" name="CD47(loc~s,rbs!1,tsp1bs!2,y~dp).TSP1(cbs!2).VEGF(antivegfbs,loc~s,nrp1bs,rbs!3,rbs).VEGFR2(b3bs,cbs!1,dimer!4,loc~s,vbs!3,y1175~p).VEGFR2(b3bs,cbs,dimer!4,loc~s,vbs,y1175~dp)"/>
      <species id="S536" compartment="cell" initialAmount="0" name="CD47(loc~s,rbs!1,tsp1bs!2,y~dp).CD47(loc~s,rbs!3,tsp1bs,y~dp).TSP1(cbs!2).VEGF(antivegfbs,loc~s,nrp1bs,rbs!4,rbs).VEGFR2(b3bs,cbs!1,dimer!5,loc~s,vbs!4,y1175~p).VEGFR2(b3bs,cbs!3,dimer!5,loc~s,vbs,y1175~dp)"/>
      <species id="S537" compartment="cell" initialAmount="0" name="CD47(loc~s,rbs!1,tsp1bs!2,y~dp).CD47(loc~s,rbs!3,tsp1bs,y~dp).TSP1(cbs!2).VEGF(antivegfbs,loc~s,nrp1bs,rbs!4,rbs).VEGFR2(b3bs,cbs!3,dimer!5,loc~s,vbs!4,y1175~dp).VEGFR2(b3bs,cbs!1,dimer!5,loc~s,vbs,y1175~p)"/>
      <species id="S538" compartment="cell" initialAmount="0" name="CD47(loc~s,rbs!1,tsp1bs!2,y~dp).CD47(loc~s,rbs!3,tsp1bs!4,y~dp).TSP1(cbs!2).TSP1(cbs!4).VEGF(antivegfbs,loc~s,nrp1bs,rbs!5,rbs).VEGFR2(b3bs,cbs!1,dimer!6,loc~s,vbs!5,y1175~dp).VEGFR2(b3bs,cbs!3,dimer!6,loc~s,vbs,y1175~p)"/>
      <species id="S539" compartment="cell" initialAmount="0" name="CD47(loc~s,rbs!1,tsp1bs!2,y~dp).CD47(loc~s,rbs!3,tsp1bs!4,y~dp).TSP1(cbs!2).TSP1(cbs!4).VEGF(antivegfbs,loc~s,nrp1bs,rbs!5,rbs).VEGFR2(b3bs,cbs!3,dimer!6,loc~s,vbs!5,y1175~p).VEGFR2(b3bs,cbs!1,dimer!6,loc~s,vbs,y1175~dp)"/>
      <species id="S540" compartment="cell" initialAmount="0" name="CD47(loc~s,rbs!1,tsp1bs,y~dp).CD47(loc~s,rbs!2,tsp1bs,y~dp).NRP1(bs!3,loc~s).VEGF(antivegfbs,loc~s,nrp1bs!3,rbs!4,rbs).VEGFR2(b3bs,cbs!1,dimer!5,loc~s,vbs!4,y1175~dp).VEGFR2(b3bs,cbs!2,dimer!5,loc~s,vbs,y1175~p)"/>
      <species id="S541" compartment="cell" initialAmount="0" name="CD47(loc~s,rbs!1,tsp1bs,y~dp).CD47(loc~s,rbs!2,tsp1bs,y~dp).NRP1(bs!3,loc~s).VEGF(antivegfbs,loc~s,nrp1bs!3,rbs!4,rbs).VEGFR2(b3bs,cbs!2,dimer!5,loc~s,vbs!4,y1175~p).VEGFR2(b3bs,cbs!1,dimer!5,loc~s,vbs,y1175~dp)"/>
      <species id="S542" compartment="cell" initialAmount="0" name="CD47(loc~s,rbs!1,tsp1bs!2,y~dp).NRP1(bs!3,loc~s).TSP1(cbs!2).VEGF(antivegfbs,loc~s,nrp1bs!3,rbs!4,rbs).VEGFR2(b3bs,cbs!1,dimer!5,loc~s,vbs!4,y1175~dp).VEGFR2(b3bs,cbs,dimer!5,loc~s,vbs,y1175~p)"/>
      <species id="S543" compartment="cell" initialAmount="0" name="CD47(loc~s,rbs!1,tsp1bs!2,y~dp).NRP1(bs!3,loc~s).TSP1(cbs!2).VEGF(antivegfbs,loc~s,nrp1bs!3,rbs!4,rbs).VEGFR2(b3bs,cbs!1,dimer!5,loc~s,vbs,y1175~dp).VEGFR2(b3bs,cbs,dimer!5,loc~s,vbs!4,y1175~p)"/>
      <species id="S544" compartment="cell" initialAmount="0" name="CD47(loc~s,rbs!1,tsp1bs!2,y~dp).CD47(loc~s,rbs!3,tsp1bs,y~dp).NRP1(bs!4,loc~s).TSP1(cbs!2).VEGF(antivegfbs,loc~s,nrp1bs!4,rbs!5,rbs).VEGFR2(b3bs,cbs!1,dimer!6,loc~s,vbs!5,y1175~dp).VEGFR2(b3bs,cbs!3,dimer!6,loc~s,vbs,y1175~p)"/>
      <species id="S545" compartment="cell" initialAmount="0" name="CD47(loc~s,rbs!1,tsp1bs!2,y~dp).CD47(loc~s,rbs!3,tsp1bs,y~dp).NRP1(bs!4,loc~s).TSP1(cbs!2).VEGF(antivegfbs,loc~s,nrp1bs!4,rbs!5,rbs).VEGFR2(b3bs,cbs!3,dimer!6,loc~s,vbs!5,y1175~p).VEGFR2(b3bs,cbs!1,dimer!6,loc~s,vbs,y1175~dp)"/>
      <species id="S546" compartment="cell" initialAmount="0" name="NRP1(bs!1,loc~s).VEGF(antivegfbs,loc~s,nrp1bs!1,rbs!2,rbs).VEGFR2(b3bs,cbs,dimer!3,loc~s,vbs!2,y1175~p).VEGFR2(b3bs,cbs,dimer!3,loc~s,vbs,y1175~p)"/>
      <species id="S547" compartment="cell" initialAmount="0" name="CD47(loc~s,rbs!1,tsp1bs,y~dp).NRP1(bs!2,loc~s).VEGF(antivegfbs,loc~s,nrp1bs!2,rbs!3,rbs).VEGFR2(b3bs,cbs!1,dimer!4,loc~s,vbs!3,y1175~p).VEGFR2(b3bs,cbs,dimer!4,loc~s,vbs,y1175~p)"/>
      <species id="S548" compartment="cell" initialAmount="0" name="CD47(loc~s,rbs!1,tsp1bs,y~dp).NRP1(bs!2,loc~s).VEGF(antivegfbs,loc~s,nrp1bs!2,rbs!3,rbs).VEGFR2(b3bs,cbs!1,dimer!4,loc~s,vbs,y1175~p).VEGFR2(b3bs,cbs,dimer!4,loc~s,vbs!3,y1175~p)"/>
      <species id="S549" compartment="cell" initialAmount="0" name="CD47(loc~s,rbs!1,tsp1bs,y~dp).CD47(loc~s,rbs!2,tsp1bs,y~dp).NRP1(bs!3,loc~s).VEGF(antivegfbs,loc~s,nrp1bs!3,rbs!4,rbs).VEGFR2(b3bs,cbs!1,dimer!5,loc~s,vbs!4,y1175~p).VEGFR2(b3bs,cbs!2,dimer!5,loc~s,vbs,y1175~p)"/>
      <species id="S550" compartment="cell" initialAmount="0" name="CD47(loc~s,rbs!1,tsp1bs!2,y~dp).CD47(loc~s,rbs!3,tsp1bs!4,y~dp).NRP1(bs!5,loc~s).TSP1(cbs!2).TSP1(cbs!4).VEGF(antivegfbs,loc~s,nrp1bs!5,rbs!6,rbs!7).VEGFR2(b3bs,cbs!1,dimer,loc~s,vbs!6,y1175~p).VEGFR2(b3bs,cbs!3,dimer,loc~s,vbs!7,y1175~p)"/>
      <species id="S551" compartment="cell" initialAmount="0" name="CD47(loc~s,rbs!1,tsp1bs!2,y~dp).NRP1(bs!3,loc~s).TSP1(cbs!2).VEGF(antivegfbs,loc~s,nrp1bs!3,rbs!4,rbs).VEGFR2(b3bs,cbs!1,dimer!5,loc~s,vbs,y1175~p).VEGFR2(b3bs,cbs,dimer!5,loc~s,vbs!4,y1175~dp)"/>
      <species id="S552" compartment="cell" initialAmount="0" name="CD47(loc~s,rbs!1,tsp1bs!2,y~dp).NRP1(bs!3,loc~s).TSP1(cbs!2).VEGF(antivegfbs,loc~s,nrp1bs!3,rbs!4,rbs).VEGFR2(b3bs,cbs!1,dimer!5,loc~s,vbs!4,y1175~p).VEGFR2(b3bs,cbs,dimer!5,loc~s,vbs,y1175~dp)"/>
      <species id="S553" compartment="cell" initialAmount="0" name="CD47(loc~s,rbs!1,tsp1bs!2,y~dp).CD47(loc~s,rbs!3,tsp1bs,y~dp).NRP1(bs!4,loc~s).TSP1(cbs!2).VEGF(antivegfbs,loc~s,nrp1bs!4,rbs!5,rbs).VEGFR2(b3bs,cbs!3,dimer!6,loc~s,vbs!5,y1175~dp).VEGFR2(b3bs,cbs!1,dimer!6,loc~s,vbs,y1175~p)"/>
      <species id="S554" compartment="cell" initialAmount="0" name="CD47(loc~s,rbs!1,tsp1bs!2,y~dp).CD47(loc~s,rbs!3,tsp1bs,y~dp).NRP1(bs!4,loc~s).TSP1(cbs!2).VEGF(antivegfbs,loc~s,nrp1bs!4,rbs!5,rbs).VEGFR2(b3bs,cbs!1,dimer!6,loc~s,vbs!5,y1175~p).VEGFR2(b3bs,cbs!3,dimer!6,loc~s,vbs,y1175~dp)"/>
      <species id="S555" compartment="cell" initialAmount="0" name="NRP1(bs!1,loc~s).VEGF(antivegfbs,loc~s,nrp1bs!1,rbs!2,rbs).VEGFR1(cbs,dimer!3,loc~s,nrp1bs,vbs).VEGFR2(b3bs,cbs,dimer!3,loc~s,vbs!2,y1175~p)"/>
      <species id="S556" compartment="cell" initialAmount="0" name="CD47(loc~s,rbs!1,tsp1bs,y~dp).NRP1(bs!2,loc~s).VEGF(antivegfbs,loc~s,nrp1bs!2,rbs!3,rbs).VEGFR1(cbs,dimer!4,loc~s,nrp1bs,vbs).VEGFR2(b3bs,cbs!1,dimer!4,loc~s,vbs!3,y1175~p)"/>
      <species id="S557" compartment="cell" initialAmount="0" name="NRP1(bs!1,loc~s).NRP1(bs!2,loc~s).VEGF(antivegfbs,loc~s,nrp1bs!1,rbs!3,rbs).VEGFR1(cbs,dimer!4,loc~s,nrp1bs!2,vbs).VEGFR2(b3bs,cbs,dimer!4,loc~s,vbs!3,y1175~p)"/>
      <species id="S558" compartment="cell" initialAmount="0" name="CD47(loc~s,rbs!1,tsp1bs,y~dp).NRP1(bs!2,loc~s).NRP1(bs!3,loc~s).VEGF(antivegfbs,loc~s,nrp1bs!2,rbs!4,rbs).VEGFR1(cbs,dimer!5,loc~s,nrp1bs!3,vbs).VEGFR2(b3bs,cbs!1,dimer!5,loc~s,vbs!4,y1175~p)"/>
      <species id="S559" compartment="cell" initialAmount="0" name="NRP1(bs!1,loc~s).VEGF(antivegfbs,loc~s,nrp1bs!1,rbs!2,rbs).VEGFR1(cbs,dimer!3,loc~s,nrp1bs,vbs!2).VEGFR2(b3bs,cbs,dimer!3,loc~s,vbs,y1175~p)"/>
      <species id="S560" compartment="cell" initialAmount="0" name="CD47(loc~s,rbs!1,tsp1bs,y~dp).NRP1(bs!2,loc~s).VEGF(antivegfbs,loc~s,nrp1bs!2,rbs!3,rbs).VEGFR1(cbs,dimer!4,loc~s,nrp1bs,vbs!3).VEGFR2(b3bs,cbs!1,dimer!4,loc~s,vbs,y1175~p)"/>
      <species id="S561" compartment="cell" initialAmount="0" name="NRP1(bs!1,loc~s).NRP1(bs!2,loc~s).VEGF(antivegfbs,loc~s,nrp1bs!1,rbs!3,rbs).VEGFR1(cbs,dimer!4,loc~s,nrp1bs!2,vbs!3).VEGFR2(b3bs,cbs,dimer!4,loc~s,vbs,y1175~p)"/>
      <species id="S562" compartment="cell" initialAmount="0" name="CD47(loc~s,rbs!1,tsp1bs,y~dp).NRP1(bs!2,loc~s).NRP1(bs!3,loc~s).VEGF(antivegfbs,loc~s,nrp1bs!2,rbs!4,rbs).VEGFR1(cbs,dimer!5,loc~s,nrp1bs!3,vbs!4).VEGFR2(b3bs,cbs!1,dimer!5,loc~s,vbs,y1175~p)"/>
      <species id="S563" compartment="cell" initialAmount="0" name="CD47(loc~s,rbs!1,tsp1bs!2,y~dp).TSP1(cbs!2).VEGF(antivegfbs,loc~s,nrp1bs,rbs!3,rbs!4).VEGFR1(cbs,dimer,loc~s,nrp1bs,vbs!4).VEGFR2(b3bs,cbs!1,dimer,loc~s,vbs!3,y1175~p)"/>
      <species id="S564" compartment="cell" initialAmount="0" name="CD47(loc~s,rbs!1,tsp1bs!2,y~dp).NRP1(bs!3,loc~s).TSP1(cbs!2).VEGF(antivegfbs,loc~s,nrp1bs,rbs!4,rbs!5).VEGFR1(cbs,dimer,loc~s,nrp1bs!3,vbs!5).VEGFR2(b3bs,cbs!1,dimer,loc~s,vbs!4,y1175~p)"/>
      <species id="S565" compartment="cell" initialAmount="0" name="CD47(loc~s,rbs!1,tsp1bs!2,y~dp).NRP1(bs!3,loc~s).TSP1(cbs!2).VEGF(antivegfbs,loc~s,nrp1bs!3,rbs!4,rbs!5).VEGFR1(cbs,dimer,loc~s,nrp1bs,vbs!5).VEGFR2(b3bs,cbs!1,dimer,loc~s,vbs!4,y1175~p)"/>
      <species id="S566" compartment="cell" initialAmount="0" name="CD47(loc~s,rbs!1,tsp1bs!2,y~dp).NRP1(bs!3,loc~s).NRP1(bs!4,loc~s).TSP1(cbs!2).VEGF(antivegfbs,loc~s,nrp1bs!3,rbs!5,rbs!6).VEGFR1(cbs,dimer,loc~s,nrp1bs!4,vbs!6).VEGFR2(b3bs,cbs!1,dimer,loc~s,vbs!5,y1175~p)"/>
      <species id="S567" compartment="cell" initialAmount="0" name="NRP1(bs!1,loc~e1).VEGF(antivegfbs,loc~e1,nrp1bs!1,rbs!2,rbs!3).VEGFR2(b3bs,cbs,dimer,loc~e1,vbs!2,y1175~p).VEGFR2(b3bs,cbs,dimer,loc~e1,vbs!3,y1175~p)"/>
      <species id="S568" compartment="cell" initialAmount="0" name="CD47(loc~e1,rbs!1,tsp1bs!2,y~dp).TSP1(cbs!2).VEGF(antivegfbs,loc~e1,nrp1bs,rbs!3,rbs!4).VEGFR2(b3bs,cbs!1,dimer,loc~e1,vbs!4,y1175~p).VEGFR2(b3bs,cbs,dimer,loc~e1,vbs!3,y1175~p)"/>
      <species id="S569" compartment="cell" initialAmount="0" name="CD47(loc~e1,rbs!1,tsp1bs,y~dp).NRP1(bs!2,loc~e1).VEGF(antivegfbs,loc~e1,nrp1bs!2,rbs!3,rbs!4).VEGFR2(b3bs,cbs!1,dimer,loc~e1,vbs!4,y1175~p).VEGFR2(b3bs,cbs,dimer,loc~e1,vbs!3,y1175~p)"/>
      <species id="S570" compartment="cell" initialAmount="0" name="CD47(loc~e1,rbs!1,tsp1bs!2,y~dp).NRP1(bs!3,loc~e1).TSP1(cbs!2).VEGF(antivegfbs,loc~e1,nrp1bs!3,rbs!4,rbs!5).VEGFR2(b3bs,cbs!1,dimer,loc~e1,vbs!5,y1175~p).VEGFR2(b3bs,cbs,dimer,loc~e1,vbs!4,y1175~p)"/>
      <species id="S571" compartment="cell" initialAmount="0" name="CD47(loc~e1,rbs!1,tsp1bs,y~dp).CD47(loc~e1,rbs!2,tsp1bs,y~dp).VEGF(antivegfbs,loc~e1,nrp1bs,rbs!3,rbs!4).VEGFR2(b3bs,cbs!1,dimer,loc~e1,vbs!3,y1175~p).VEGFR2(b3bs,cbs!2,dimer,loc~e1,vbs!4,y1175~p)"/>
      <species id="S572" compartment="cell" initialAmount="0" name="CD47(loc~e1,rbs!1,tsp1bs!2,y~dp).CD47(loc~e1,rbs!3,tsp1bs,y~dp).TSP1(cbs!2).VEGF(antivegfbs,loc~e1,nrp1bs,rbs!4,rbs!5).VEGFR2(b3bs,cbs!3,dimer,loc~e1,vbs!4,y1175~p).VEGFR2(b3bs,cbs!1,dimer,loc~e1,vbs!5,y1175~p)"/>
      <species id="S573" compartment="cell" initialAmount="0" name="CD47(loc~e1,rbs!1,tsp1bs!2,y~dp).CD47(loc~e1,rbs!3,tsp1bs!4,y~dp).TSP1(cbs!2).TSP1(cbs!4).VEGF(antivegfbs,loc~e1,nrp1bs,rbs!5,rbs!6).VEGFR2(b3bs,cbs!1,dimer,loc~e1,vbs!5,y1175~p).VEGFR2(b3bs,cbs!3,dimer,loc~e1,vbs!6,y1175~p)"/>
      <species id="S574" compartment="cell" initialAmount="0" name="CD47(loc~e1,rbs!1,tsp1bs,y~dp).CD47(loc~e1,rbs!2,tsp1bs,y~dp).NRP1(bs!3,loc~e1).VEGF(antivegfbs,loc~e1,nrp1bs!3,rbs!4,rbs!5).VEGFR2(b3bs,cbs!1,dimer,loc~e1,vbs!4,y1175~p).VEGFR2(b3bs,cbs!2,dimer,loc~e1,vbs!5,y1175~p)"/>
      <species id="S575" compartment="cell" initialAmount="0" name="CD47(loc~e1,rbs!1,tsp1bs!2,y~dp).CD47(loc~e1,rbs!3,tsp1bs,y~dp).NRP1(bs!4,loc~e1).TSP1(cbs!2).VEGF(antivegfbs,loc~e1,nrp1bs!4,rbs!5,rbs!6).VEGFR2(b3bs,cbs!3,dimer,loc~e1,vbs!5,y1175~p).VEGFR2(b3bs,cbs!1,dimer,loc~e1,vbs!6,y1175~p)"/>
      <species id="S576" compartment="cell" initialAmount="0" name="VEGF(antivegfbs,loc~e1,nrp1bs,rbs!1,rbs!2).VEGFR2(b3bs,cbs,dimer!3,loc~e1,vbs!1,y1175~p).VEGFR2(b3bs,cbs,dimer!3,loc~e1,vbs!2,y1175~p)"/>
      <species id="S577" compartment="cell" initialAmount="0" name="NRP1(bs!1,loc~e1).VEGF(antivegfbs,loc~e1,nrp1bs!1,rbs!2,rbs!3).VEGFR2(b3bs,cbs,dimer!4,loc~e1,vbs!2,y1175~p).VEGFR2(b3bs,cbs,dimer!4,loc~e1,vbs!3,y1175~p)"/>
      <species id="S578" compartment="cell" initialAmount="0" name="CD47(loc~e1,rbs!1,tsp1bs,y~dp).VEGF(antivegfbs,loc~e1,nrp1bs,rbs!2,rbs!3).VEGFR2(b3bs,cbs!1,dimer!4,loc~e1,vbs!3,y1175~p).VEGFR2(b3bs,cbs,dimer!4,loc~e1,vbs!2,y1175~p)"/>
      <species id="S579" compartment="cell" initialAmount="0" name="VEGF(antivegfbs,loc~e2,nrp1bs,rbs!1,rbs!2).VEGFR2(b3bs,cbs,dimer,loc~e2,vbs!1,y1175~p).VEGFR2(b3bs,cbs,dimer,loc~e2,vbs!2,y1175~p)"/>
      <species id="S580" compartment="cell" initialAmount="0" name="CD47(loc~e2,rbs!1,tsp1bs,y~dp).VEGF(antivegfbs,loc~e2,nrp1bs,rbs!2,rbs!3).VEGFR2(b3bs,cbs!1,dimer,loc~e2,vbs!3,y1175~p).VEGFR2(b3bs,cbs,dimer,loc~e2,vbs!2,y1175~p)"/>
      <species id="S581" compartment="cell" initialAmount="0" name="CD47(loc~e1,rbs!1,tsp1bs!2,y~dp).CD47(loc~e1,rbs!3,tsp1bs!4,y~dp).NRP1(bs!5,loc~e1).TSP1(cbs!2).TSP1(cbs!4).VEGF(antivegfbs,loc~e1,nrp1bs!5,rbs!6,rbs!7).VEGFR2(b3bs,cbs!1,dimer,loc~e1,vbs!6,y1175~dp).VEGFR2(b3bs,cbs!3,dimer,loc~e1,vbs!7,y1175~p)"/>
      <species id="S582" compartment="cell" initialAmount="0" name="CD47(loc~e1,rbs!1,tsp1bs!2,y~dp).TSP1(cbs!2).VEGF(antivegfbs,loc~e1,nrp1bs,rbs!3,rbs!4).VEGFR2(b3bs,cbs!1,dimer!5,loc~e1,vbs!4,y1175~p).VEGFR2(b3bs,cbs,dimer!5,loc~e1,vbs!3,y1175~dp)"/>
      <species id="S583" compartment="cell" initialAmount="0" name="CD47(loc~e1,rbs!1,tsp1bs!2,y~dp).TSP1(cbs!2).VEGF(antivegfbs,loc~e1,nrp1bs,rbs!3,rbs!4).VEGFR2(b3bs,cbs!1,dimer!5,loc~e1,vbs!4,y1175~dp).VEGFR2(b3bs,cbs,dimer!5,loc~e1,vbs!3,y1175~p)"/>
      <species id="S584" compartment="cell" initialAmount="0" name="CD47(loc~e1,rbs!1,tsp1bs,y~dp).NRP1(bs!2,loc~e1).VEGF(antivegfbs,loc~e1,nrp1bs!2,rbs!3,rbs!4).VEGFR2(b3bs,cbs!1,dimer!5,loc~e1,vbs!4,y1175~p).VEGFR2(b3bs,cbs,dimer!5,loc~e1,vbs!3,y1175~dp)"/>
      <species id="S585" compartment="cell" initialAmount="0" name="CD47(loc~e1,rbs!1,tsp1bs,y~dp).NRP1(bs!2,loc~e1).VEGF(antivegfbs,loc~e1,nrp1bs!2,rbs!3,rbs!4).VEGFR2(b3bs,cbs!1,dimer!5,loc~e1,vbs!4,y1175~dp).VEGFR2(b3bs,cbs,dimer!5,loc~e1,vbs!3,y1175~p)"/>
      <species id="S586" compartment="cell" initialAmount="0" name="CD47(loc~e1,rbs!1,tsp1bs!2,y~dp).NRP1(bs!3,loc~e1).TSP1(cbs!2).VEGF(antivegfbs,loc~e1,nrp1bs!3,rbs!4,rbs!5).VEGFR2(b3bs,cbs!1,dimer!6,loc~e1,vbs!5,y1175~p).VEGFR2(b3bs,cbs,dimer!6,loc~e1,vbs!4,y1175~dp)"/>
      <species id="S587" compartment="cell" initialAmount="0" name="CD47(loc~e1,rbs!1,tsp1bs!2,y~dp).NRP1(bs!3,loc~e1).TSP1(cbs!2).VEGF(antivegfbs,loc~e1,nrp1bs!3,rbs!4,rbs!5).VEGFR2(b3bs,cbs!1,dimer!6,loc~e1,vbs!5,y1175~dp).VEGFR2(b3bs,cbs,dimer!6,loc~e1,vbs!4,y1175~p)"/>
      <species id="S588" compartment="cell" initialAmount="0" name="CD47(loc~e1,rbs!1,tsp1bs,y~dp).CD47(loc~e1,rbs!2,tsp1bs,y~dp).VEGF(antivegfbs,loc~e1,nrp1bs,rbs!3,rbs!4).VEGFR2(b3bs,cbs!1,dimer!5,loc~e1,vbs!3,y1175~dp).VEGFR2(b3bs,cbs!2,dimer!5,loc~e1,vbs!4,y1175~p)"/>
      <species id="S589" compartment="cell" initialAmount="0" name="CD47(loc~e1,rbs!1,tsp1bs!2,y~dp).CD47(loc~e1,rbs!3,tsp1bs,y~dp).TSP1(cbs!2).VEGF(antivegfbs,loc~e1,nrp1bs,rbs!4,rbs!5).VEGFR2(b3bs,cbs!3,dimer!6,loc~e1,vbs!4,y1175~dp).VEGFR2(b3bs,cbs!1,dimer!6,loc~e1,vbs!5,y1175~p)"/>
      <species id="S590" compartment="cell" initialAmount="0" name="CD47(loc~e1,rbs!1,tsp1bs!2,y~dp).CD47(loc~e1,rbs!3,tsp1bs,y~dp).TSP1(cbs!2).VEGF(antivegfbs,loc~e1,nrp1bs,rbs!4,rbs!5).VEGFR2(b3bs,cbs!1,dimer!6,loc~e1,vbs!5,y1175~dp).VEGFR2(b3bs,cbs!3,dimer!6,loc~e1,vbs!4,y1175~p)"/>
      <species id="S591" compartment="cell" initialAmount="0" name="CD47(loc~e1,rbs!1,tsp1bs!2,y~dp).CD47(loc~e1,rbs!3,tsp1bs!4,y~dp).TSP1(cbs!2).TSP1(cbs!4).VEGF(antivegfbs,loc~e1,nrp1bs,rbs!5,rbs!6).VEGFR2(b3bs,cbs!1,dimer!7,loc~e1,vbs!5,y1175~dp).VEGFR2(b3bs,cbs!3,dimer!7,loc~e1,vbs!6,y1175~p)"/>
      <species id="S592" compartment="cell" initialAmount="0" name="CD47(loc~e1,rbs!1,tsp1bs,y~dp).CD47(loc~e1,rbs!2,tsp1bs,y~dp).NRP1(bs!3,loc~e1).VEGF(antivegfbs,loc~e1,nrp1bs!3,rbs!4,rbs!5).VEGFR2(b3bs,cbs!1,dimer!6,loc~e1,vbs!4,y1175~dp).VEGFR2(b3bs,cbs!2,dimer!6,loc~e1,vbs!5,y1175~p)"/>
      <species id="S593" compartment="cell" initialAmount="0" name="CD47(loc~e1,rbs!1,tsp1bs!2,y~dp).CD47(loc~e1,rbs!3,tsp1bs,y~dp).NRP1(bs!4,loc~e1).TSP1(cbs!2).VEGF(antivegfbs,loc~e1,nrp1bs!4,rbs!5,rbs!6).VEGFR2(b3bs,cbs!3,dimer!7,loc~e1,vbs!5,y1175~dp).VEGFR2(b3bs,cbs!1,dimer!7,loc~e1,vbs!6,y1175~p)"/>
      <species id="S594" compartment="cell" initialAmount="0" name="CD47(loc~e1,rbs!1,tsp1bs!2,y~dp).CD47(loc~e1,rbs!3,tsp1bs,y~dp).NRP1(bs!4,loc~e1).TSP1(cbs!2).VEGF(antivegfbs,loc~e1,nrp1bs!4,rbs!5,rbs!6).VEGFR2(b3bs,cbs!1,dimer!7,loc~e1,vbs!6,y1175~dp).VEGFR2(b3bs,cbs!3,dimer!7,loc~e1,vbs!5,y1175~p)"/>
      <species id="S595" compartment="cell" initialAmount="0" name="VEGF(antivegfbs,loc~e2,nrp1bs,rbs!1,rbs!2).VEGFR2(b3bs,cbs,dimer!3,loc~e2,vbs!1,y1175~dp).VEGFR2(b3bs,cbs,dimer!3,loc~e2,vbs!2,y1175~p)"/>
      <species id="S596" compartment="cell" initialAmount="0" name="NRP1(bs!1,loc~e2).VEGF(antivegfbs,loc~e2,nrp1bs!1,rbs!2,rbs!3).VEGFR2(b3bs,cbs,dimer,loc~e2,vbs!2,y1175~dp).VEGFR2(b3bs,cbs,dimer,loc~e2,vbs!3,y1175~p)"/>
      <species id="S597" compartment="cell" initialAmount="0" name="NRP1(bs!1,loc~e2).VEGF(antivegfbs,loc~e2,nrp1bs!1,rbs!2,rbs!3).VEGFR2(b3bs,cbs,dimer!4,loc~e2,vbs!2,y1175~dp).VEGFR2(b3bs,cbs,dimer!4,loc~e2,vbs!3,y1175~p)"/>
      <species id="S598" compartment="cell" initialAmount="0" name="CD47(loc~e2,rbs!1,tsp1bs,y~dp).CD47(loc~e2,rbs!2,tsp1bs,y~dp).VEGF(antivegfbs,loc~e2,nrp1bs,rbs!3,rbs!4).VEGFR2(b3bs,cbs!1,dimer,loc~e2,vbs!3,y1175~dp).VEGFR2(b3bs,cbs!2,dimer,loc~e2,vbs!4,y1175~p)"/>
      <species id="S599" compartment="cell" initialAmount="0" name="CD47(loc~e2,rbs!1,tsp1bs!2,y~dp).CD47(loc~e2,rbs!3,tsp1bs,y~dp).TSP1(cbs!2).VEGF(antivegfbs,loc~e2,nrp1bs,rbs!4,rbs!5).VEGFR2(b3bs,cbs!3,dimer,loc~e2,vbs!4,y1175~dp).VEGFR2(b3bs,cbs!1,dimer,loc~e2,vbs!5,y1175~p)"/>
      <species id="S600" compartment="cell" initialAmount="0" name="CD47(loc~e2,rbs!1,tsp1bs!2,y~dp).CD47(loc~e2,rbs!3,tsp1bs,y~dp).TSP1(cbs!2).VEGF(antivegfbs,loc~e2,nrp1bs,rbs!4,rbs!5).VEGFR2(b3bs,cbs!1,dimer,loc~e2,vbs!5,y1175~dp).VEGFR2(b3bs,cbs!3,dimer,loc~e2,vbs!4,y1175~p)"/>
      <species id="S601" compartment="cell" initialAmount="0" name="CD47(loc~e2,rbs!1,tsp1bs!2,y~dp).CD47(loc~e2,rbs!3,tsp1bs!4,y~dp).TSP1(cbs!2).TSP1(cbs!4).VEGF(antivegfbs,loc~e2,nrp1bs,rbs!5,rbs!6).VEGFR2(b3bs,cbs!1,dimer,loc~e2,vbs!5,y1175~dp).VEGFR2(b3bs,cbs!3,dimer,loc~e2,vbs!6,y1175~p)"/>
      <species id="S602" compartment="cell" initialAmount="0" name="CD47(loc~e2,rbs!1,tsp1bs,y~dp).CD47(loc~e2,rbs!2,tsp1bs,y~dp).NRP1(bs!3,loc~e2).VEGF(antivegfbs,loc~e2,nrp1bs!3,rbs!4,rbs!5).VEGFR2(b3bs,cbs!1,dimer,loc~e2,vbs!4,y1175~dp).VEGFR2(b3bs,cbs!2,dimer,loc~e2,vbs!5,y1175~p)"/>
      <species id="S603" compartment="cell" initialAmount="0" name="CD47(loc~e2,rbs!1,tsp1bs!2,y~dp).CD47(loc~e2,rbs!3,tsp1bs,y~dp).NRP1(bs!4,loc~e2).TSP1(cbs!2).VEGF(antivegfbs,loc~e2,nrp1bs!4,rbs!5,rbs!6).VEGFR2(b3bs,cbs!3,dimer,loc~e2,vbs!5,y1175~dp).VEGFR2(b3bs,cbs!1,dimer,loc~e2,vbs!6,y1175~p)"/>
      <species id="S604" compartment="cell" initialAmount="0" name="CD47(loc~e2,rbs!1,tsp1bs!2,y~dp).CD47(loc~e2,rbs!3,tsp1bs,y~dp).NRP1(bs!4,loc~e2).TSP1(cbs!2).VEGF(antivegfbs,loc~e2,nrp1bs!4,rbs!5,rbs!6).VEGFR2(b3bs,cbs!1,dimer,loc~e2,vbs!6,y1175~dp).VEGFR2(b3bs,cbs!3,dimer,loc~e2,vbs!5,y1175~p)"/>
      <species id="S605" compartment="cell" initialAmount="0" name="CD47(loc~e2,rbs!1,tsp1bs!2,y~dp).TSP1(cbs!2).VEGF(antivegfbs,loc~e2,nrp1bs,rbs!3,rbs!4).VEGFR2(b3bs,cbs!1,dimer,loc~e2,vbs!4,y1175~p).VEGFR2(b3bs,cbs,dimer,loc~e2,vbs!3,y1175~dp)"/>
      <species id="S606" compartment="cell" initialAmount="0" name="CD47(loc~e2,rbs!1,tsp1bs!2,y~dp).TSP1(cbs!2).VEGF(antivegfbs,loc~e2,nrp1bs,rbs!3,rbs!4).VEGFR2(b3bs,cbs!1,dimer,loc~e2,vbs!4,y1175~dp).VEGFR2(b3bs,cbs,dimer,loc~e2,vbs!3,y1175~p)"/>
      <species id="S607" compartment="cell" initialAmount="0" name="CD47(loc~e2,rbs!1,tsp1bs,y~dp).VEGF(antivegfbs,loc~e2,nrp1bs,rbs!2,rbs!3).VEGFR2(b3bs,cbs!1,dimer!4,loc~e2,vbs!3,y1175~p).VEGFR2(b3bs,cbs,dimer!4,loc~e2,vbs!2,y1175~dp)"/>
      <species id="S608" compartment="cell" initialAmount="0" name="CD47(loc~e2,rbs!1,tsp1bs,y~dp).VEGF(antivegfbs,loc~e2,nrp1bs,rbs!2,rbs!3).VEGFR2(b3bs,cbs!1,dimer!4,loc~e2,vbs!3,y1175~dp).VEGFR2(b3bs,cbs,dimer!4,loc~e2,vbs!2,y1175~p)"/>
      <species id="S609" compartment="cell" initialAmount="0" name="CD47(loc~e2,rbs!1,tsp1bs,y~dp).NRP1(bs!2,loc~e2).VEGF(antivegfbs,loc~e2,nrp1bs!2,rbs!3,rbs!4).VEGFR2(b3bs,cbs!1,dimer,loc~e2,vbs!4,y1175~p).VEGFR2(b3bs,cbs,dimer,loc~e2,vbs!3,y1175~dp)"/>
      <species id="S610" compartment="cell" initialAmount="0" name="CD47(loc~e2,rbs!1,tsp1bs,y~dp).NRP1(bs!2,loc~e2).VEGF(antivegfbs,loc~e2,nrp1bs!2,rbs!3,rbs!4).VEGFR2(b3bs,cbs!1,dimer,loc~e2,vbs!4,y1175~dp).VEGFR2(b3bs,cbs,dimer,loc~e2,vbs!3,y1175~p)"/>
      <species id="S611" compartment="cell" initialAmount="0" name="CD47(loc~e2,rbs!1,tsp1bs!2,y~dp).NRP1(bs!3,loc~e2).TSP1(cbs!2).VEGF(antivegfbs,loc~e2,nrp1bs!3,rbs!4,rbs!5).VEGFR2(b3bs,cbs!1,dimer,loc~e2,vbs!5,y1175~p).VEGFR2(b3bs,cbs,dimer,loc~e2,vbs!4,y1175~dp)"/>
      <species id="S612" compartment="cell" initialAmount="0" name="CD47(loc~e2,rbs!1,tsp1bs!2,y~dp).NRP1(bs!3,loc~e2).TSP1(cbs!2).VEGF(antivegfbs,loc~e2,nrp1bs!3,rbs!4,rbs!5).VEGFR2(b3bs,cbs!1,dimer,loc~e2,vbs!5,y1175~dp).VEGFR2(b3bs,cbs,dimer,loc~e2,vbs!4,y1175~p)"/>
      <species id="S613" compartment="cell" initialAmount="0" name="CD47(loc~e1,rbs!1,tsp1bs!2,y~dp).CD47(loc~e1,rbs!3,tsp1bs!4,y~dp).NRP1(bs!5,loc~e1).TSP1(cbs!2).TSP1(cbs!4).VEGF(antivegfbs,loc~e1,nrp1bs!5,rbs!6,rbs!7).VEGFR2(b3bs,cbs!1,dimer!8,loc~e1,vbs!6,y1175~dp).VEGFR2(b3bs,cbs!3,dimer!8,loc~e1,vbs!7,y1175~dp)"/>
      <species id="S614" compartment="cell" initialAmount="0" name="CD47(loc~e2,rbs!1,tsp1bs,y~dp).CD47(loc~e2,rbs!2,tsp1bs,y~dp).VEGF(antivegfbs,loc~e2,nrp1bs,rbs!3,rbs!4).VEGFR2(b3bs,cbs!1,dimer!5,loc~e2,vbs!3,y1175~dp).VEGFR2(b3bs,cbs!2,dimer!5,loc~e2,vbs!4,y1175~dp)"/>
      <species id="S615" compartment="cell" initialAmount="0" name="CD47(loc~e2,rbs!1,tsp1bs!2,y~dp).CD47(loc~e2,rbs!3,tsp1bs,y~dp).TSP1(cbs!2).VEGF(antivegfbs,loc~e2,nrp1bs,rbs!4,rbs!5).VEGFR2(b3bs,cbs!3,dimer!6,loc~e2,vbs!4,y1175~dp).VEGFR2(b3bs,cbs!1,dimer!6,loc~e2,vbs!5,y1175~dp)"/>
      <species id="S616" compartment="cell" initialAmount="0" name="CD47(loc~e2,rbs!1,tsp1bs!2,y~dp).CD47(loc~e2,rbs!3,tsp1bs!4,y~dp).TSP1(cbs!2).TSP1(cbs!4).VEGF(antivegfbs,loc~e2,nrp1bs,rbs!5,rbs!6).VEGFR2(b3bs,cbs!1,dimer!7,loc~e2,vbs!5,y1175~dp).VEGFR2(b3bs,cbs!3,dimer!7,loc~e2,vbs!6,y1175~dp)"/>
      <species id="S617" compartment="cell" initialAmount="0" name="CD47(loc~e2,rbs!1,tsp1bs!2,y~dp).CD47(loc~e2,rbs!3,tsp1bs!4,y~dp).NRP1(bs!5,loc~e2).TSP1(cbs!2).TSP1(cbs!4).VEGF(antivegfbs,loc~e2,nrp1bs!5,rbs!6,rbs!7).VEGFR2(b3bs,cbs!1,dimer,loc~e2,vbs!6,y1175~dp).VEGFR2(b3bs,cbs!3,dimer,loc~e2,vbs!7,y1175~dp)"/>
      <species id="S618" compartment="cell" initialAmount="0" name="CD47(loc~e2,rbs!1,tsp1bs,y~dp).CD47(loc~e2,rbs!2,tsp1bs,y~dp).NRP1(bs!3,loc~e2).VEGF(antivegfbs,loc~e2,nrp1bs!3,rbs!4,rbs!5).VEGFR2(b3bs,cbs!1,dimer!6,loc~e2,vbs!4,y1175~dp).VEGFR2(b3bs,cbs!2,dimer!6,loc~e2,vbs!5,y1175~dp)"/>
      <species id="S619" compartment="cell" initialAmount="0" name="CD47(loc~e2,rbs!1,tsp1bs!2,y~dp).CD47(loc~e2,rbs!3,tsp1bs,y~dp).NRP1(bs!4,loc~e2).TSP1(cbs!2).VEGF(antivegfbs,loc~e2,nrp1bs!4,rbs!5,rbs!6).VEGFR2(b3bs,cbs!3,dimer!7,loc~e2,vbs!5,y1175~dp).VEGFR2(b3bs,cbs!1,dimer!7,loc~e2,vbs!6,y1175~dp)"/>
      <species id="S620" compartment="cell" initialAmount="0" name="CD47(loc~e2,rbs!1,tsp1bs!2,y~dp).TSP1(cbs!2).VEGF(antivegfbs,loc~e2,nrp1bs,rbs!3,rbs!4).VEGFR2(b3bs,cbs!1,dimer!5,loc~e2,vbs!4,y1175~dp).VEGFR2(b3bs,cbs,dimer!5,loc~e2,vbs!3,y1175~dp)"/>
      <species id="S621" compartment="cell" initialAmount="0" name="CD47(loc~e2,rbs!1,tsp1bs,y~dp).NRP1(bs!2,loc~e2).VEGF(antivegfbs,loc~e2,nrp1bs!2,rbs!3,rbs!4).VEGFR2(b3bs,cbs!1,dimer!5,loc~e2,vbs!4,y1175~dp).VEGFR2(b3bs,cbs,dimer!5,loc~e2,vbs!3,y1175~dp)"/>
      <species id="S622" compartment="cell" initialAmount="0" name="CD47(loc~e2,rbs!1,tsp1bs!2,y~dp).NRP1(bs!3,loc~e2).TSP1(cbs!2).VEGF(antivegfbs,loc~e2,nrp1bs!3,rbs!4,rbs!5).VEGFR2(b3bs,cbs!1,dimer!6,loc~e2,vbs!5,y1175~dp).VEGFR2(b3bs,cbs,dimer!6,loc~e2,vbs!4,y1175~dp)"/>
      <species id="S623" compartment="cell" initialAmount="0" name="NRP1(bs!1,loc~r).VEGF(antivegfbs,loc~r,nrp1bs!1,rbs!2,rbs!3).VEGFR2(b3bs,cbs,dimer,loc~r,vbs!2,y1175~dp).VEGFR2(b3bs,cbs,dimer,loc~r,vbs!3,y1175~dp)"/>
      <species id="S624" compartment="cell" initialAmount="0" name="NRP1(bs!1,loc~r).VEGF(antivegfbs,loc~r,nrp1bs!1,rbs!2,rbs!3).VEGFR2(b3bs,cbs,dimer!4,loc~r,vbs!2,y1175~dp).VEGFR2(b3bs,cbs,dimer!4,loc~r,vbs!3,y1175~dp)"/>
      <species id="S625" compartment="cell" initialAmount="0" name="CD47(loc~r,rbs!1,tsp1bs,y~dp).NRP1(bs!2,loc~r).VEGF(antivegfbs,loc~r,nrp1bs!2,rbs!3,rbs!4).VEGFR2(b3bs,cbs!1,dimer,loc~r,vbs!4,y1175~dp).VEGFR2(b3bs,cbs,dimer,loc~r,vbs!3,y1175~dp)"/>
      <species id="S626" compartment="cell" initialAmount="0" name="CD47(loc~r,rbs!1,tsp1bs!2,y~dp).NRP1(bs!3,loc~r).TSP1(cbs!2).VEGF(antivegfbs,loc~r,nrp1bs!3,rbs!4,rbs!5).VEGFR2(b3bs,cbs!1,dimer,loc~r,vbs!5,y1175~dp).VEGFR2(b3bs,cbs,dimer,loc~r,vbs!4,y1175~dp)"/>
      <species id="S627" compartment="cell" initialAmount="0" name="CD47(loc~r,rbs!1,tsp1bs,y~dp).CD47(loc~r,rbs!2,tsp1bs,y~dp).NRP1(bs!3,loc~r).VEGF(antivegfbs,loc~r,nrp1bs!3,rbs!4,rbs!5).VEGFR2(b3bs,cbs!1,dimer,loc~r,vbs!4,y1175~dp).VEGFR2(b3bs,cbs!2,dimer,loc~r,vbs!5,y1175~dp)"/>
      <species id="S628" compartment="cell" initialAmount="0" name="CD47(loc~r,rbs!1,tsp1bs!2,y~dp).CD47(loc~r,rbs!3,tsp1bs,y~dp).NRP1(bs!4,loc~r).TSP1(cbs!2).VEGF(antivegfbs,loc~r,nrp1bs!4,rbs!5,rbs!6).VEGFR2(b3bs,cbs!3,dimer,loc~r,vbs!5,y1175~dp).VEGFR2(b3bs,cbs!1,dimer,loc~r,vbs!6,y1175~dp)"/>
      <species id="S629" compartment="cell" initialAmount="0" name="CD47(loc~e1,rbs!1,tsp1bs!2,y~dp).TSP1(cbs!2).VEGFR2(b3bs,cbs!1,dimer,loc~e1,vbs,y1175~p)"/>
      <species id="S630" compartment="cell" initialAmount="0" name="VEGFR2(b3bs,cbs,dimer!1,loc~e1,vbs,y1175~dp).VEGFR2(b3bs,cbs,dimer!1,loc~e1,vbs,y1175~p)"/>
      <species id="S631" compartment="cell" initialAmount="0" name="VEGFR2(b3bs,cbs,dimer!1,loc~e1,vbs,y1175~p).VEGFR2(b3bs,cbs,dimer!1,loc~e1,vbs,y1175~p)"/>
      <species id="S632" compartment="cell" initialAmount="0" name="CD47(loc~e1,rbs!1,tsp1bs,y~dp).VEGFR2(b3bs,cbs!1,dimer!2,loc~e1,vbs,y1175~p).VEGFR2(b3bs,cbs,dimer!2,loc~e1,vbs,y1175~dp)"/>
      <species id="S633" compartment="cell" initialAmount="0" name="CD47(loc~e1,rbs!1,tsp1bs,y~dp).VEGFR2(b3bs,cbs!1,dimer!2,loc~e1,vbs,y1175~dp).VEGFR2(b3bs,cbs,dimer!2,loc~e1,vbs,y1175~p)"/>
      <species id="S634" compartment="cell" initialAmount="0" name="CD47(loc~e1,rbs!1,tsp1bs!2,y~dp).TSP1(cbs!2).VEGFR2(b3bs,cbs!1,dimer!3,loc~e1,vbs,y1175~dp).VEGFR2(b3bs,cbs,dimer!3,loc~e1,vbs,y1175~p)"/>
      <species id="S635" compartment="cell" initialAmount="0" name="CD47(loc~e1,rbs!1,tsp1bs,y~dp).VEGFR2(b3bs,cbs!1,dimer!2,loc~e1,vbs,y1175~p).VEGFR2(b3bs,cbs,dimer!2,loc~e1,vbs,y1175~p)"/>
      <species id="S636" compartment="cell" initialAmount="0" name="CD47(loc~e1,rbs!1,tsp1bs,y~dp).CD47(loc~e1,rbs!2,tsp1bs,y~dp).VEGFR2(b3bs,cbs!1,dimer!3,loc~e1,vbs,y1175~dp).VEGFR2(b3bs,cbs!2,dimer!3,loc~e1,vbs,y1175~p)"/>
      <species id="S637" compartment="cell" initialAmount="0" name="CD47(loc~e1,rbs!1,tsp1bs!2,y~dp).CD47(loc~e1,rbs!3,tsp1bs,y~dp).TSP1(cbs!2).VEGFR2(b3bs,cbs!1,dimer!4,loc~e1,vbs,y1175~dp).VEGFR2(b3bs,cbs!3,dimer!4,loc~e1,vbs,y1175~p)"/>
      <species id="S638" compartment="cell" initialAmount="0" name="CD47(loc~e1,rbs!1,tsp1bs,y~dp).CD47(loc~e1,rbs!2,tsp1bs,y~dp).VEGFR2(b3bs,cbs!1,dimer!3,loc~e1,vbs,y1175~p).VEGFR2(b3bs,cbs!2,dimer!3,loc~e1,vbs,y1175~p)"/>
      <species id="S639" compartment="cell" initialAmount="0" name="DAG(pkcbd!1).PKC(CalciumBD,DAGBD!1)"/>
      <species id="S640" compartment="cell" initialAmount="0" name="Calcium_cyto(bd!1).DAG(pkcbd!2).PKC(CalciumBD!1,DAGBD!2)"/>
      <species id="S641" compartment="cell" initialAmount="0" name="SphK(CIB1bd,serk~p,spkc~dp)"/>
      <species id="S642" compartment="cell" initialAmount="0" name="CaM(CCaM,CaMtargetbd!1,NCaM).eNOS(CaMBD!1,S1177~dp,cav1BD)"/>
      <species id="S643" compartment="cell" initialAmount="0" name="Axl(YAxl~p,YSrc~p)"/>
      <species id="S644" compartment="cell" initialAmount="0" name="PI3K(state~active)"/>
      <species id="S645" compartment="cell" initialAmount="0" name="VECadherin(S665~p,loc~i)"/>
      <species id="S646" compartment="cell" initialAmount="0" name="Tie1(a5bs,loc~sol,pY~dp,tie2bs!1).Tie2(ang1bs,ang2bs,loc~s,pY~dp,tie1bs!1,veptpbs)"/>
      <species id="S647" compartment="cell" initialAmount="0" name="Ang1_4(tie2bs!1,tie2bs,tie2bs,tie2bs).Tie1(a5bs,loc~sol,pY~dp,tie2bs!2).Tie2(ang1bs!1,ang2bs,loc~s,pY~dp,tie1bs!2,veptpbs)"/>
      <species id="S648" compartment="cell" initialAmount="0" name="Ang2_2(antiang2bs,tie2bs!1,tie2bs).Tie1(a5bs,loc~sol,pY~dp,tie2bs!2).Tie2(ang1bs,ang2bs!1,loc~s,pY~dp,tie1bs!2,veptpbs)"/>
      <species id="S649" compartment="cell" initialAmount="0" name="Ang2_3(antiang2bs,tie2bs!1,tie2bs,tie2bs).Tie1(a5bs,loc~sol,pY~dp,tie2bs!2).Tie2(ang1bs,ang2bs!1,loc~s,pY~dp,tie1bs!2,veptpbs)"/>
      <species id="S650" compartment="cell" initialAmount="0" name="Ang2_4(antiang2bs,tie2bs!1,tie2bs,tie2bs,tie2bs).Tie1(a5bs,loc~sol,pY~dp,tie2bs!2).Tie2(ang1bs,ang2bs!1,loc~s,pY~dp,tie1bs!2,veptpbs)"/>
      <species id="S651" compartment="cell" initialAmount="0" name="Tie1(a5bs,loc~s,pY~dp,tie2bs!1).Tie2(ang1bs,ang2bs,loc~sol,pY~dp,tie1bs!1,veptpbs)"/>
      <species id="S652" compartment="cell" initialAmount="0" name="Ang1_4(tie2bs!1,tie2bs,tie2bs,tie2bs).Tie1(a5bs,loc~s,pY~dp,tie2bs!2).Tie2(ang1bs!1,ang2bs,loc~sol,pY~dp,tie1bs!2,veptpbs)"/>
      <species id="S653" compartment="cell" initialAmount="0" name="Ang2_2(antiang2bs,tie2bs!1,tie2bs).Tie1(a5bs,loc~s,pY~dp,tie2bs!2).Tie2(ang1bs,ang2bs!1,loc~sol,pY~dp,tie1bs!2,veptpbs)"/>
      <species id="S654" compartment="cell" initialAmount="0" name="Ang2_3(antiang2bs,tie2bs!1,tie2bs,tie2bs).Tie1(a5bs,loc~s,pY~dp,tie2bs!2).Tie2(ang1bs,ang2bs!1,loc~sol,pY~dp,tie1bs!2,veptpbs)"/>
      <species id="S655" compartment="cell" initialAmount="0" name="Ang2_4(antiang2bs,tie2bs!1,tie2bs,tie2bs,tie2bs).Tie1(a5bs,loc~s,pY~dp,tie2bs!2).Tie2(ang1bs,ang2bs!1,loc~sol,pY~dp,tie1bs!2,veptpbs)"/>
      <species id="S656" compartment="cell" initialAmount="0" name="Ang1_4(tie2bs!1,tie2bs!2,tie2bs,tie2bs).Tie2(ang1bs!2,ang2bs,loc~s,pY~dp,tie1bs,veptpbs).Tie2(ang1bs!1,ang2bs,loc~sol,pY~dp,tie1bs,veptpbs)"/>
      <species id="S657" compartment="cell" initialAmount="0" name="Ang2_2(antiang2bs,tie2bs!1,tie2bs!2).Tie2(ang1bs,ang2bs!2,loc~s,pY~dp,tie1bs,veptpbs).Tie2(ang1bs,ang2bs!1,loc~sol,pY~dp,tie1bs,veptpbs)"/>
      <species id="S658" compartment="cell" initialAmount="0" name="Ang2_3(antiang2bs,tie2bs!1,tie2bs!2,tie2bs).Tie2(ang1bs,ang2bs!2,loc~s,pY~dp,tie1bs,veptpbs).Tie2(ang1bs,ang2bs!1,loc~sol,pY~dp,tie1bs,veptpbs)"/>
      <species id="S659" compartment="cell" initialAmount="0" name="Ang2_4(antiang2bs,tie2bs!1,tie2bs!2,tie2bs,tie2bs).Tie2(ang1bs,ang2bs!2,loc~s,pY~dp,tie1bs,veptpbs).Tie2(ang1bs,ang2bs!1,loc~sol,pY~dp,tie1bs,veptpbs)"/>
      <species id="S660" compartment="cell" initialAmount="0" name="Ang1_4(tie2bs!1,tie2bs!2,tie2bs!3,tie2bs).Tie2(ang1bs!2,ang2bs,loc~s,pY~dp,tie1bs,veptpbs).Tie2(ang1bs!3,ang2bs,loc~s,pY~dp,tie1bs,veptpbs).Tie2(ang1bs!1,ang2bs,loc~sol,pY~dp,tie1bs,veptpbs)"/>
      <species id="S661" compartment="cell" initialAmount="0" name="Ang2_3(antiang2bs,tie2bs!1,tie2bs!2,tie2bs!3).Tie2(ang1bs,ang2bs!2,loc~s,pY~dp,tie1bs,veptpbs).Tie2(ang1bs,ang2bs!3,loc~s,pY~dp,tie1bs,veptpbs).Tie2(ang1bs,ang2bs!1,loc~sol,pY~dp,tie1bs,veptpbs)"/>
      <species id="S662" compartment="cell" initialAmount="0" name="Ang2_4(antiang2bs,tie2bs!1,tie2bs!2,tie2bs!3,tie2bs).Tie2(ang1bs,ang2bs!2,loc~s,pY~dp,tie1bs,veptpbs).Tie2(ang1bs,ang2bs!3,loc~s,pY~dp,tie1bs,veptpbs).Tie2(ang1bs,ang2bs!1,loc~sol,pY~dp,tie1bs,veptpbs)"/>
      <species id="S663" compartment="cell" initialAmount="0" name="Ang1_4(tie2bs!1,tie2bs!2,tie2bs!3,tie2bs!4).Tie2(ang1bs!2,ang2bs,loc~s,pY~dp,tie1bs,veptpbs).Tie2(ang1bs!3,ang2bs,loc~s,pY~dp,tie1bs,veptpbs).Tie2(ang1bs!4,ang2bs,loc~s,pY~dp,tie1bs,veptpbs).Tie2(ang1bs!1,ang2bs,loc~sol,pY~dp,tie1bs,veptpbs)"/>
      <species id="S664" compartment="cell" initialAmount="0" name="Ang2_4(antiang2bs,tie2bs!1,tie2bs!2,tie2bs!3,tie2bs!4).Tie2(ang1bs,ang2bs!2,loc~s,pY~dp,tie1bs,veptpbs).Tie2(ang1bs,ang2bs!3,loc~s,pY~dp,tie1bs,veptpbs).Tie2(ang1bs,ang2bs!4,loc~s,pY~dp,tie1bs,veptpbs).Tie2(ang1bs,ang2bs!1,loc~sol,pY~dp,tie1bs,veptpbs)"/>
      <species id="S665" compartment="cell" initialAmount="0" name="Ang1_4(tie2bs!1,tie2bs!2,tie2bs!3,tie2bs!4).Tie2(ang1bs!3,ang2bs,loc~s,pY~dp,tie1bs,veptpbs).Tie2(ang1bs!4,ang2bs,loc~s,pY~dp,tie1bs,veptpbs).Tie2(ang1bs!1,ang2bs,loc~s,pY~p,tie1bs,veptpbs).Tie2(ang1bs!2,ang2bs,loc~sol,pY~dp,tie1bs,veptpbs)"/>
      <species id="S666" compartment="cell" initialAmount="0" name="Ang1_4(tie2bs!1,tie2bs!2,tie2bs!3,tie2bs!4).Tie2(ang1bs!2,ang2bs,loc~s,pY~dp,tie1bs,veptpbs).Tie2(ang1bs!3,ang2bs,loc~s,pY~dp,tie1bs,veptpbs).Tie2(ang1bs!4,ang2bs,loc~s,pY~dp,tie1bs,veptpbs).Tie2(ang1bs!1,ang2bs,loc~sol,pY~p,tie1bs,veptpbs)"/>
      <species id="S667" compartment="cell" initialAmount="0" name="Ang2_4(antiang2bs,tie2bs!1,tie2bs!2,tie2bs!3,tie2bs!4).Tie2(ang1bs,ang2bs!3,loc~s,pY~dp,tie1bs,veptpbs).Tie2(ang1bs,ang2bs!4,loc~s,pY~dp,tie1bs,veptpbs).Tie2(ang1bs,ang2bs!1,loc~s,pY~p,tie1bs,veptpbs).Tie2(ang1bs,ang2bs!2,loc~sol,pY~dp,tie1bs,veptpbs)"/>
      <species id="S668" compartment="cell" initialAmount="0" name="Ang2_4(antiang2bs,tie2bs!1,tie2bs!2,tie2bs!3,tie2bs!4).Tie2(ang1bs,ang2bs!2,loc~s,pY~dp,tie1bs,veptpbs).Tie2(ang1bs,ang2bs!3,loc~s,pY~dp,tie1bs,veptpbs).Tie2(ang1bs,ang2bs!4,loc~s,pY~dp,tie1bs,veptpbs).Tie2(ang1bs,ang2bs!1,loc~sol,pY~p,tie1bs,veptpbs)"/>
      <species id="S669" compartment="cell" initialAmount="0" name="Ang1_4(tie2bs!1,tie2bs!2,tie2bs!3,tie2bs!4).Tie2(ang1bs!4,ang2bs,loc~s,pY~dp,tie1bs,veptpbs).Tie2(ang1bs!3,ang2bs,loc~s,pY~p,tie1bs,veptpbs).Tie2(ang1bs!2,ang2bs,loc~s,pY~p,tie1bs,veptpbs).Tie2(ang1bs!1,ang2bs,loc~s,pY~p,tie1bs,veptpbs)"/>
      <species id="S670" compartment="cell" initialAmount="0" name="Ang1_4(tie2bs!1,tie2bs!2,tie2bs!3,tie2bs!4).Tie2(ang1bs!4,ang2bs,loc~s,pY~dp,tie1bs,veptpbs).Tie2(ang1bs!3,ang2bs,loc~s,pY~p,tie1bs,veptpbs).Tie2(ang1bs!1,ang2bs,loc~s,pY~p,tie1bs,veptpbs).Tie2(ang1bs!2,ang2bs,loc~sol,pY~dp,tie1bs,veptpbs)"/>
      <species id="S671" compartment="cell" initialAmount="0" name="Ang1_4(tie2bs!1,tie2bs!2,tie2bs!3,tie2bs!4).Tie2(ang1bs!3,ang2bs,loc~s,pY~dp,tie1bs,veptpbs).Tie2(ang1bs!4,ang2bs,loc~s,pY~dp,tie1bs,veptpbs).Tie2(ang1bs!2,ang2bs,loc~s,pY~p,tie1bs,veptpbs).Tie2(ang1bs!1,ang2bs,loc~sol,pY~p,tie1bs,veptpbs)"/>
      <species id="S672" compartment="cell" initialAmount="0" name="Ang2_4(antiang2bs,tie2bs!1,tie2bs!2,tie2bs!3,tie2bs!4).Tie2(ang1bs,ang2bs!4,loc~s,pY~dp,tie1bs,veptpbs).Tie2(ang1bs,ang2bs!3,loc~s,pY~p,tie1bs,veptpbs).Tie2(ang1bs,ang2bs!2,loc~s,pY~p,tie1bs,veptpbs).Tie2(ang1bs,ang2bs!1,loc~s,pY~p,tie1bs,veptpbs)"/>
      <species id="S673" compartment="cell" initialAmount="0" name="Ang2_4(antiang2bs,tie2bs!1,tie2bs!2,tie2bs!3,tie2bs!4).Tie2(ang1bs,ang2bs!4,loc~s,pY~dp,tie1bs,veptpbs).Tie2(ang1bs,ang2bs!3,loc~s,pY~p,tie1bs,veptpbs).Tie2(ang1bs,ang2bs!1,loc~s,pY~p,tie1bs,veptpbs).Tie2(ang1bs,ang2bs!2,loc~sol,pY~dp,tie1bs,veptpbs)"/>
      <species id="S674" compartment="cell" initialAmount="0" name="Ang2_4(antiang2bs,tie2bs!1,tie2bs!2,tie2bs!3,tie2bs!4).Tie2(ang1bs,ang2bs!3,loc~s,pY~dp,tie1bs,veptpbs).Tie2(ang1bs,ang2bs!4,loc~s,pY~dp,tie1bs,veptpbs).Tie2(ang1bs,ang2bs!2,loc~s,pY~p,tie1bs,veptpbs).Tie2(ang1bs,ang2bs!1,loc~sol,pY~p,tie1bs,veptpbs)"/>
      <species id="S675" compartment="cell" initialAmount="0" name="CD47(loc~s,rbs!1,tsp1bs,y~dp).NRP1(bs!2,loc~s).VEGF(antivegfbs,loc~s,nrp1bs!2,rbs!3,rbs).VEGF(antivegfbs,loc~s,nrp1bs,rbs!4,rbs).VEGFR2(b3bs,cbs!1,dimer!5,loc~s,vbs!4,y1175~p).VEGFR2(b3bs,cbs,dimer!5,loc~s,vbs!3,y1175~dp)"/>
      <species id="S676" compartment="cell" initialAmount="0" name="CD47(loc~s,rbs!1,tsp1bs,y~dp).NRP1(bs!2,loc~s).VEGF(antivegfbs,loc~s,nrp1bs!2,rbs!3,rbs).VEGF(antivegfbs,loc~s,nrp1bs,rbs!4,rbs).VEGFR2(b3bs,cbs!1,dimer!5,loc~s,vbs!3,y1175~p).VEGFR2(b3bs,cbs,dimer!5,loc~s,vbs!4,y1175~dp)"/>
      <species id="S677" compartment="cell" initialAmount="0" name="CD47(loc~s,rbs!1,tsp1bs,y~dp).NRP1(bs!2,loc~s).VEGF(antivegfbs,loc~s,nrp1bs!2,rbs!3,rbs).VEGF(antivegfbs,loc~s,nrp1bs,rbs!4,rbs).VEGFR2(b3bs,cbs!1,dimer!5,loc~s,vbs!4,y1175~dp).VEGFR2(b3bs,cbs,dimer!5,loc~s,vbs!3,y1175~p)"/>
      <species id="S678" compartment="cell" initialAmount="0" name="CD47(loc~s,rbs!1,tsp1bs,y~dp).NRP1(bs!2,loc~s).VEGF(antivegfbs,loc~s,nrp1bs!2,rbs!3,rbs).VEGF(antivegfbs,loc~s,nrp1bs,rbs!4,rbs).VEGFR2(b3bs,cbs!1,dimer!5,loc~s,vbs!3,y1175~dp).VEGFR2(b3bs,cbs,dimer!5,loc~s,vbs!4,y1175~p)"/>
      <species id="S679" compartment="cell" initialAmount="0" name="NRP1(bs!1,loc~s).NRP1(bs!2,loc~s).VEGF(antivegfbs,loc~s,nrp1bs!1,rbs!3,rbs).VEGF(antivegfbs,loc~s,nrp1bs!2,rbs!4,rbs).VEGFR2(b3bs,cbs,dimer!5,loc~s,vbs!3,y1175~dp).VEGFR2(b3bs,cbs,dimer!5,loc~s,vbs!4,y1175~p)"/>
      <species id="S680" compartment="cell" initialAmount="0" name="CD47(loc~s,rbs!1,tsp1bs!2,y~dp).CD47(loc~s,rbs!3,tsp1bs!4,y~dp).NRP1(bs!5,loc~s).TSP1(cbs!2).TSP1(cbs!4).VEGF(antivegfbs,loc~s,nrp1bs!5,rbs!6,rbs).VEGFR2(b3bs,cbs!1,dimer!7,loc~s,vbs!6,y1175~dp).VEGFR2(b3bs,cbs!3,dimer!7,loc~s,vbs,y1175~p)"/>
      <species id="S681" compartment="cell" initialAmount="0" name="CD47(loc~s,rbs!1,tsp1bs!2,y~dp).CD47(loc~s,rbs!3,tsp1bs!4,y~dp).NRP1(bs!5,loc~s).TSP1(cbs!2).TSP1(cbs!4).VEGF(antivegfbs,loc~s,nrp1bs!5,rbs!6,rbs).VEGFR2(b3bs,cbs!3,dimer!7,loc~s,vbs!6,y1175~p).VEGFR2(b3bs,cbs!1,dimer!7,loc~s,vbs,y1175~dp)"/>
      <species id="S682" compartment="cell" initialAmount="0" name="CD47(loc~s,rbs!1,tsp1bs!2,y~dp).CD47(loc~s,rbs!3,tsp1bs!4,y~dp).NRP1(bs!5,loc~s).TSP1(cbs!2).TSP1(cbs!4).VEGF(antivegfbs,loc~s,nrp1bs!5,rbs!6,rbs!7).VEGFR2(b3bs,cbs!1,dimer!8,loc~s,vbs!6,y1175~p).VEGFR2(b3bs,cbs!3,dimer!8,loc~s,vbs!7,y1175~p)"/>
      <species id="S683" compartment="cell" initialAmount="0" name="CD47(loc~s,rbs!1,tsp1bs!2,y~dp).TSP1(cbs!2).VEGF(antivegfbs,loc~s,nrp1bs,rbs!3,rbs!4).VEGFR1(cbs,dimer!5,loc~s,nrp1bs,vbs!4).VEGFR2(b3bs,cbs!1,dimer!5,loc~s,vbs!3,y1175~p)"/>
      <species id="S684" compartment="cell" initialAmount="0" name="CD47(loc~s,rbs!1,tsp1bs!2,y~dp).NRP1(bs!3,loc~s).TSP1(cbs!2).VEGF(antivegfbs,loc~s,nrp1bs,rbs!4,rbs!5).VEGFR1(cbs,dimer!6,loc~s,nrp1bs!3,vbs!5).VEGFR2(b3bs,cbs!1,dimer!6,loc~s,vbs!4,y1175~p)"/>
      <species id="S685" compartment="cell" initialAmount="0" name="CD47(loc~s,rbs!1,tsp1bs!2,y~dp).NRP1(bs!3,loc~s).TSP1(cbs!2).VEGF(antivegfbs,loc~s,nrp1bs!3,rbs!4,rbs!5).VEGFR1(cbs,dimer!6,loc~s,nrp1bs,vbs!5).VEGFR2(b3bs,cbs!1,dimer!6,loc~s,vbs!4,y1175~p)"/>
      <species id="S686" compartment="cell" initialAmount="0" name="CD47(loc~s,rbs!1,tsp1bs!2,y~dp).NRP1(bs!3,loc~s).NRP1(bs!4,loc~s).TSP1(cbs!2).VEGF(antivegfbs,loc~s,nrp1bs!3,rbs!5,rbs!6).VEGFR1(cbs,dimer!7,loc~s,nrp1bs!4,vbs!6).VEGFR2(b3bs,cbs!1,dimer!7,loc~s,vbs!5,y1175~p)"/>
      <species id="S687" compartment="cell" initialAmount="0" name="CD47(loc~s,rbs!1,tsp1bs!2,y~dp).TSP1(cbs!2).VEGF(antivegfbs,loc~s,nrp1bs,rbs!3,rbs).VEGFR2(b3bs,cbs!1,dimer!4,loc~s,vbs!3,y1175~p).VEGFR2(b3bs,cbs,dimer!4,loc~s,vbs,y1175~p)"/>
      <species id="S688" compartment="cell" initialAmount="0" name="CD47(loc~s,rbs!1,tsp1bs!2,y~dp).TSP1(cbs!2).VEGF(antivegfbs,loc~s,nrp1bs,rbs!3,rbs).VEGFR2(b3bs,cbs!1,dimer!4,loc~s,vbs,y1175~p).VEGFR2(b3bs,cbs,dimer!4,loc~s,vbs!3,y1175~p)"/>
      <species id="S689" compartment="cell" initialAmount="0" name="CD47(loc~s,rbs!1,tsp1bs!2,y~dp).CD47(loc~s,rbs!3,tsp1bs,y~dp).TSP1(cbs!2).VEGF(antivegfbs,loc~s,nrp1bs,rbs!4,rbs).VEGFR2(b3bs,cbs!3,dimer!5,loc~s,vbs!4,y1175~p).VEGFR2(b3bs,cbs!1,dimer!5,loc~s,vbs,y1175~p)"/>
      <species id="S690" compartment="cell" initialAmount="0" name="CD47(loc~s,rbs!1,tsp1bs!2,y~dp).CD47(loc~s,rbs!3,tsp1bs,y~dp).TSP1(cbs!2).VEGF(antivegfbs,loc~s,nrp1bs,rbs!4,rbs).VEGFR2(b3bs,cbs!1,dimer!5,loc~s,vbs!4,y1175~p).VEGFR2(b3bs,cbs!3,dimer!5,loc~s,vbs,y1175~p)"/>
      <species id="S691" compartment="cell" initialAmount="0" name="CD47(loc~s,rbs!1,tsp1bs!2,y~dp).CD47(loc~s,rbs!3,tsp1bs!4,y~dp).TSP1(cbs!2).TSP1(cbs!4).VEGF(antivegfbs,loc~s,nrp1bs,rbs!5,rbs).VEGFR2(b3bs,cbs!1,dimer!6,loc~s,vbs!5,y1175~p).VEGFR2(b3bs,cbs!3,dimer!6,loc~s,vbs,y1175~p)"/>
      <species id="S692" compartment="cell" initialAmount="0" name="CD47(loc~s,rbs!1,tsp1bs!2,y~dp).TSP1(cbs!2).VEGF(antivegfbs,loc~s,nrp1bs,rbs!3,rbs).VEGFR1(cbs,dimer!4,loc~s,nrp1bs,vbs).VEGFR2(b3bs,cbs!1,dimer!4,loc~s,vbs!3,y1175~p)"/>
      <species id="S693" compartment="cell" initialAmount="0" name="CD47(loc~s,rbs!1,tsp1bs!2,y~dp).NRP1(bs!3,loc~s).TSP1(cbs!2).VEGF(antivegfbs,loc~s,nrp1bs,rbs!4,rbs).VEGFR1(cbs,dimer!5,loc~s,nrp1bs!3,vbs).VEGFR2(b3bs,cbs!1,dimer!5,loc~s,vbs!4,y1175~p)"/>
      <species id="S694" compartment="cell" initialAmount="0" name="CD47(loc~s,rbs!1,tsp1bs,y~dp).CD47(loc~s,rbs!2,tsp1bs,y~dp).VEGF(antivegfbs,loc~s,nrp1bs,rbs!3,rbs).VEGF(antivegfbs,loc~s,nrp1bs,rbs!4,rbs).VEGFR2(b3bs,cbs!1,dimer!5,loc~s,vbs!3,y1175~dp).VEGFR2(b3bs,cbs!2,dimer!5,loc~s,vbs!4,y1175~p)"/>
      <species id="S695" compartment="cell" initialAmount="0" name="CD47(loc~s,rbs!1,tsp1bs!2,y~dp).TSP1(cbs!2).VEGF(antivegfbs,loc~s,nrp1bs,rbs!3,rbs).VEGF(antivegfbs,loc~s,nrp1bs,rbs!4,rbs).VEGFR2(b3bs,cbs!1,dimer!5,loc~s,vbs!3,y1175~dp).VEGFR2(b3bs,cbs,dimer!5,loc~s,vbs!4,y1175~p)"/>
      <species id="S696" compartment="cell" initialAmount="0" name="CD47(loc~s,rbs!1,tsp1bs!2,y~dp).CD47(loc~s,rbs!3,tsp1bs,y~dp).TSP1(cbs!2).VEGF(antivegfbs,loc~s,nrp1bs,rbs!4,rbs).VEGF(antivegfbs,loc~s,nrp1bs,rbs!5,rbs).VEGFR2(b3bs,cbs!1,dimer!6,loc~s,vbs!4,y1175~dp).VEGFR2(b3bs,cbs!3,dimer!6,loc~s,vbs!5,y1175~p)"/>
      <species id="S697" compartment="cell" initialAmount="0" name="VEGF(antivegfbs,loc~s,nrp1bs,rbs!1,rbs).VEGF(antivegfbs,loc~s,nrp1bs,rbs!2,rbs).VEGFR2(b3bs,cbs,dimer!3,loc~s,vbs!1,y1175~p).VEGFR2(b3bs,cbs,dimer!3,loc~s,vbs!2,y1175~p)"/>
      <species id="S698" compartment="cell" initialAmount="0" name="CD47(loc~s,rbs!1,tsp1bs,y~dp).VEGF(antivegfbs,loc~s,nrp1bs,rbs!2,rbs).VEGF(antivegfbs,loc~s,nrp1bs,rbs!3,rbs).VEGFR2(b3bs,cbs!1,dimer!4,loc~s,vbs!2,y1175~p).VEGFR2(b3bs,cbs,dimer!4,loc~s,vbs!3,y1175~p)"/>
      <species id="S699" compartment="cell" initialAmount="0" name="CD47(loc~s,rbs!1,tsp1bs,y~dp).CD47(loc~s,rbs!2,tsp1bs,y~dp).VEGF(antivegfbs,loc~s,nrp1bs,rbs!3,rbs).VEGF(antivegfbs,loc~s,nrp1bs,rbs!4,rbs).VEGFR2(b3bs,cbs!1,dimer!5,loc~s,vbs!3,y1175~p).VEGFR2(b3bs,cbs!2,dimer!5,loc~s,vbs!4,y1175~p)"/>
      <species id="S700" compartment="cell" initialAmount="0" name="VEGF(antivegfbs,loc~s,nrp1bs,rbs!1,rbs).VEGF(antivegfbs,loc~s,nrp1bs,rbs!2,rbs).VEGFR1(cbs,dimer!3,loc~s,nrp1bs,vbs!1).VEGFR2(b3bs,cbs,dimer!3,loc~s,vbs!2,y1175~p)"/>
      <species id="S701" compartment="cell" initialAmount="0" name="CD47(loc~s,rbs!1,tsp1bs,y~dp).VEGF(antivegfbs,loc~s,nrp1bs,rbs!2,rbs).VEGF(antivegfbs,loc~s,nrp1bs,rbs!3,rbs).VEGFR1(cbs,dimer!4,loc~s,nrp1bs,vbs!2).VEGFR2(b3bs,cbs!1,dimer!4,loc~s,vbs!3,y1175~p)"/>
      <species id="S702" compartment="cell" initialAmount="0" name="NRP1(bs!1,loc~s).VEGF(antivegfbs,loc~s,nrp1bs,rbs!2,rbs).VEGF(antivegfbs,loc~s,nrp1bs,rbs!3,rbs).VEGFR1(cbs,dimer!4,loc~s,nrp1bs!1,vbs!2).VEGFR2(b3bs,cbs,dimer!4,loc~s,vbs!3,y1175~p)"/>
      <species id="S703" compartment="cell" initialAmount="0" name="CD47(loc~s,rbs!1,tsp1bs,y~dp).NRP1(bs!2,loc~s).VEGF(antivegfbs,loc~s,nrp1bs,rbs!3,rbs).VEGF(antivegfbs,loc~s,nrp1bs,rbs!4,rbs).VEGFR1(cbs,dimer!5,loc~s,nrp1bs!2,vbs!3).VEGFR2(b3bs,cbs!1,dimer!5,loc~s,vbs!4,y1175~p)"/>
      <species id="S704" compartment="cell" initialAmount="0" name="CD47(loc~s,rbs!1,tsp1bs!2,y~dp).TSP1(cbs!2).VEGF(antivegfbs,loc~s,nrp1bs,rbs!3,rbs).VEGF(antivegfbs,loc~s,nrp1bs,rbs!4,rbs).VEGFR2(b3bs,cbs!1,dimer!5,loc~s,vbs!4,y1175~p).VEGFR2(b3bs,cbs,dimer!5,loc~s,vbs!3,y1175~dp)"/>
      <species id="S705" compartment="cell" initialAmount="0" name="CD47(loc~s,rbs!1,tsp1bs!2,y~dp).CD47(loc~s,rbs!3,tsp1bs,y~dp).TSP1(cbs!2).VEGF(antivegfbs,loc~s,nrp1bs,rbs!4,rbs).VEGF(antivegfbs,loc~s,nrp1bs,rbs!5,rbs).VEGFR2(b3bs,cbs!3,dimer!6,loc~s,vbs!5,y1175~dp).VEGFR2(b3bs,cbs!1,dimer!6,loc~s,vbs!4,y1175~p)"/>
      <species id="S706" compartment="cell" initialAmount="0" name="CD47(loc~s,rbs!1,tsp1bs!2,y~dp).CD47(loc~s,rbs!3,tsp1bs!4,y~dp).TSP1(cbs!2).TSP1(cbs!4).VEGF(antivegfbs,loc~s,nrp1bs,rbs!5,rbs).VEGF(antivegfbs,loc~s,nrp1bs,rbs!6,rbs).VEGFR2(b3bs,cbs!1,dimer!7,loc~s,vbs!5,y1175~dp).VEGFR2(b3bs,cbs!3,dimer!7,loc~s,vbs!6,y1175~p)"/>
      <species id="S707" compartment="cell" initialAmount="0" name="CD47(loc~s,rbs!1,tsp1bs,y~dp).CD47(loc~s,rbs!2,tsp1bs,y~dp).NRP1(bs!3,loc~s).VEGF(antivegfbs,loc~s,nrp1bs!3,rbs!4,rbs).VEGF(antivegfbs,loc~s,nrp1bs,rbs!5,rbs).VEGFR2(b3bs,cbs!1,dimer!6,loc~s,vbs!4,y1175~dp).VEGFR2(b3bs,cbs!2,dimer!6,loc~s,vbs!5,y1175~p)"/>
      <species id="S708" compartment="cell" initialAmount="0" name="CD47(loc~s,rbs!1,tsp1bs,y~dp).CD47(loc~s,rbs!2,tsp1bs,y~dp).NRP1(bs!3,loc~s).VEGF(antivegfbs,loc~s,nrp1bs!3,rbs!4,rbs).VEGF(antivegfbs,loc~s,nrp1bs,rbs!5,rbs).VEGFR2(b3bs,cbs!1,dimer!6,loc~s,vbs!5,y1175~dp).VEGFR2(b3bs,cbs!2,dimer!6,loc~s,vbs!4,y1175~p)"/>
      <species id="S709" compartment="cell" initialAmount="0" name="CD47(loc~s,rbs!1,tsp1bs!2,y~dp).NRP1(bs!3,loc~s).TSP1(cbs!2).VEGF(antivegfbs,loc~s,nrp1bs!3,rbs!4,rbs).VEGF(antivegfbs,loc~s,nrp1bs,rbs!5,rbs).VEGFR2(b3bs,cbs!1,dimer!6,loc~s,vbs!4,y1175~dp).VEGFR2(b3bs,cbs,dimer!6,loc~s,vbs!5,y1175~p)"/>
      <species id="S710" compartment="cell" initialAmount="0" name="CD47(loc~s,rbs!1,tsp1bs!2,y~dp).NRP1(bs!3,loc~s).TSP1(cbs!2).VEGF(antivegfbs,loc~s,nrp1bs!3,rbs!4,rbs).VEGF(antivegfbs,loc~s,nrp1bs,rbs!5,rbs).VEGFR2(b3bs,cbs!1,dimer!6,loc~s,vbs!5,y1175~dp).VEGFR2(b3bs,cbs,dimer!6,loc~s,vbs!4,y1175~p)"/>
      <species id="S711" compartment="cell" initialAmount="0" name="CD47(loc~s,rbs!1,tsp1bs!2,y~dp).CD47(loc~s,rbs!3,tsp1bs,y~dp).NRP1(bs!4,loc~s).TSP1(cbs!2).VEGF(antivegfbs,loc~s,nrp1bs!4,rbs!5,rbs).VEGF(antivegfbs,loc~s,nrp1bs,rbs!6,rbs).VEGFR2(b3bs,cbs!1,dimer!7,loc~s,vbs!5,y1175~dp).VEGFR2(b3bs,cbs!3,dimer!7,loc~s,vbs!6,y1175~p)"/>
      <species id="S712" compartment="cell" initialAmount="0" name="CD47(loc~s,rbs!1,tsp1bs!2,y~dp).CD47(loc~s,rbs!3,tsp1bs,y~dp).NRP1(bs!4,loc~s).TSP1(cbs!2).VEGF(antivegfbs,loc~s,nrp1bs!4,rbs!5,rbs).VEGF(antivegfbs,loc~s,nrp1bs,rbs!6,rbs).VEGFR2(b3bs,cbs!1,dimer!7,loc~s,vbs!6,y1175~dp).VEGFR2(b3bs,cbs!3,dimer!7,loc~s,vbs!5,y1175~p)"/>
      <species id="S713" compartment="cell" initialAmount="0" name="NRP1(bs!1,loc~s).VEGF(antivegfbs,loc~s,nrp1bs!1,rbs!2,rbs).VEGF(antivegfbs,loc~s,nrp1bs,rbs!3,rbs).VEGFR2(b3bs,cbs,dimer!4,loc~s,vbs!2,y1175~p).VEGFR2(b3bs,cbs,dimer!4,loc~s,vbs!3,y1175~p)"/>
      <species id="S714" compartment="cell" initialAmount="0" name="CD47(loc~s,rbs!1,tsp1bs,y~dp).NRP1(bs!2,loc~s).VEGF(antivegfbs,loc~s,nrp1bs!2,rbs!3,rbs).VEGF(antivegfbs,loc~s,nrp1bs,rbs!4,rbs).VEGFR2(b3bs,cbs!1,dimer!5,loc~s,vbs!3,y1175~p).VEGFR2(b3bs,cbs,dimer!5,loc~s,vbs!4,y1175~p)"/>
      <species id="S715" compartment="cell" initialAmount="0" name="CD47(loc~s,rbs!1,tsp1bs,y~dp).NRP1(bs!2,loc~s).VEGF(antivegfbs,loc~s,nrp1bs!2,rbs!3,rbs).VEGF(antivegfbs,loc~s,nrp1bs,rbs!4,rbs).VEGFR2(b3bs,cbs!1,dimer!5,loc~s,vbs!4,y1175~p).VEGFR2(b3bs,cbs,dimer!5,loc~s,vbs!3,y1175~p)"/>
      <species id="S716" compartment="cell" initialAmount="0" name="CD47(loc~s,rbs!1,tsp1bs,y~dp).CD47(loc~s,rbs!2,tsp1bs,y~dp).NRP1(bs!3,loc~s).VEGF(antivegfbs,loc~s,nrp1bs!3,rbs!4,rbs).VEGF(antivegfbs,loc~s,nrp1bs,rbs!5,rbs).VEGFR2(b3bs,cbs!1,dimer!6,loc~s,vbs!4,y1175~p).VEGFR2(b3bs,cbs!2,dimer!6,loc~s,vbs!5,y1175~p)"/>
      <species id="S717" compartment="cell" initialAmount="0" name="CD47(loc~s,rbs!1,tsp1bs!2,y~dp).NRP1(bs!3,loc~s).TSP1(cbs!2).VEGF(antivegfbs,loc~s,nrp1bs!3,rbs!4,rbs).VEGF(antivegfbs,loc~s,nrp1bs,rbs!5,rbs).VEGFR2(b3bs,cbs!1,dimer!6,loc~s,vbs!5,y1175~p).VEGFR2(b3bs,cbs,dimer!6,loc~s,vbs!4,y1175~dp)"/>
      <species id="S718" compartment="cell" initialAmount="0" name="CD47(loc~s,rbs!1,tsp1bs!2,y~dp).NRP1(bs!3,loc~s).TSP1(cbs!2).VEGF(antivegfbs,loc~s,nrp1bs!3,rbs!4,rbs).VEGF(antivegfbs,loc~s,nrp1bs,rbs!5,rbs).VEGFR2(b3bs,cbs!1,dimer!6,loc~s,vbs!4,y1175~p).VEGFR2(b3bs,cbs,dimer!6,loc~s,vbs!5,y1175~dp)"/>
      <species id="S719" compartment="cell" initialAmount="0" name="CD47(loc~s,rbs!1,tsp1bs!2,y~dp).CD47(loc~s,rbs!3,tsp1bs,y~dp).NRP1(bs!4,loc~s).TSP1(cbs!2).VEGF(antivegfbs,loc~s,nrp1bs!4,rbs!5,rbs).VEGF(antivegfbs,loc~s,nrp1bs,rbs!6,rbs).VEGFR2(b3bs,cbs!3,dimer!7,loc~s,vbs!5,y1175~dp).VEGFR2(b3bs,cbs!1,dimer!7,loc~s,vbs!6,y1175~p)"/>
      <species id="S720" compartment="cell" initialAmount="0" name="CD47(loc~s,rbs!1,tsp1bs!2,y~dp).CD47(loc~s,rbs!3,tsp1bs,y~dp).NRP1(bs!4,loc~s).TSP1(cbs!2).VEGF(antivegfbs,loc~s,nrp1bs!4,rbs!5,rbs).VEGF(antivegfbs,loc~s,nrp1bs,rbs!6,rbs).VEGFR2(b3bs,cbs!3,dimer!7,loc~s,vbs!6,y1175~dp).VEGFR2(b3bs,cbs!1,dimer!7,loc~s,vbs!5,y1175~p)"/>
      <species id="S721" compartment="cell" initialAmount="0" name="NRP1(bs!1,loc~s).VEGF(antivegfbs,loc~s,nrp1bs!1,rbs!2,rbs).VEGF(antivegfbs,loc~s,nrp1bs,rbs!3,rbs).VEGFR1(cbs,dimer!4,loc~s,nrp1bs,vbs!2).VEGFR2(b3bs,cbs,dimer!4,loc~s,vbs!3,y1175~p)"/>
      <species id="S722" compartment="cell" initialAmount="0" name="CD47(loc~s,rbs!1,tsp1bs,y~dp).NRP1(bs!2,loc~s).VEGF(antivegfbs,loc~s,nrp1bs!2,rbs!3,rbs).VEGF(antivegfbs,loc~s,nrp1bs,rbs!4,rbs).VEGFR1(cbs,dimer!5,loc~s,nrp1bs,vbs!3).VEGFR2(b3bs,cbs!1,dimer!5,loc~s,vbs!4,y1175~p)"/>
      <species id="S723" compartment="cell" initialAmount="0" name="NRP1(bs!1,loc~s).NRP1(bs!2,loc~s).VEGF(antivegfbs,loc~s,nrp1bs!1,rbs!3,rbs).VEGF(antivegfbs,loc~s,nrp1bs,rbs!4,rbs).VEGFR1(cbs,dimer!5,loc~s,nrp1bs!2,vbs!3).VEGFR2(b3bs,cbs,dimer!5,loc~s,vbs!4,y1175~p)"/>
      <species id="S724" compartment="cell" initialAmount="0" name="CD47(loc~s,rbs!1,tsp1bs,y~dp).NRP1(bs!2,loc~s).NRP1(bs!3,loc~s).VEGF(antivegfbs,loc~s,nrp1bs!2,rbs!4,rbs).VEGF(antivegfbs,loc~s,nrp1bs,rbs!5,rbs).VEGFR1(cbs,dimer!6,loc~s,nrp1bs!3,vbs!4).VEGFR2(b3bs,cbs!1,dimer!6,loc~s,vbs!5,y1175~p)"/>
      <species id="S725" compartment="cell" initialAmount="0" name="CD47(loc~s,rbs!1,tsp1bs!2,y~dp).TSP1(cbs!2).VEGF(antivegfbs,loc~s,nrp1bs,rbs!3,rbs).VEGFR1(cbs,dimer!4,loc~s,nrp1bs,vbs!3).VEGFR2(b3bs,cbs!1,dimer!4,loc~s,vbs,y1175~p)"/>
      <species id="S726" compartment="cell" initialAmount="0" name="CD47(loc~s,rbs!1,tsp1bs!2,y~dp).NRP1(bs!3,loc~s).TSP1(cbs!2).VEGF(antivegfbs,loc~s,nrp1bs,rbs!4,rbs).VEGFR1(cbs,dimer!5,loc~s,nrp1bs!3,vbs!4).VEGFR2(b3bs,cbs!1,dimer!5,loc~s,vbs,y1175~p)"/>
      <species id="S727" compartment="cell" initialAmount="0" name="NRP1(bs!1,loc~s).VEGF(antivegfbs,loc~s,nrp1bs!1,rbs!2,rbs).VEGF(antivegfbs,loc~s,nrp1bs,rbs!3,rbs).VEGFR1(cbs,dimer!4,loc~s,nrp1bs,vbs!3).VEGFR2(b3bs,cbs,dimer!4,loc~s,vbs!2,y1175~p)"/>
      <species id="S728" compartment="cell" initialAmount="0" name="CD47(loc~s,rbs!1,tsp1bs,y~dp).NRP1(bs!2,loc~s).VEGF(antivegfbs,loc~s,nrp1bs!2,rbs!3,rbs).VEGF(antivegfbs,loc~s,nrp1bs,rbs!4,rbs).VEGFR1(cbs,dimer!5,loc~s,nrp1bs,vbs!4).VEGFR2(b3bs,cbs!1,dimer!5,loc~s,vbs!3,y1175~p)"/>
      <species id="S729" compartment="cell" initialAmount="0" name="NRP1(bs!1,loc~s).NRP1(bs!2,loc~s).VEGF(antivegfbs,loc~s,nrp1bs!1,rbs!3,rbs).VEGF(antivegfbs,loc~s,nrp1bs,rbs!4,rbs).VEGFR1(cbs,dimer!5,loc~s,nrp1bs!2,vbs!4).VEGFR2(b3bs,cbs,dimer!5,loc~s,vbs!3,y1175~p)"/>
      <species id="S730" compartment="cell" initialAmount="0" name="CD47(loc~s,rbs!1,tsp1bs,y~dp).NRP1(bs!2,loc~s).NRP1(bs!3,loc~s).VEGF(antivegfbs,loc~s,nrp1bs!2,rbs!4,rbs).VEGF(antivegfbs,loc~s,nrp1bs,rbs!5,rbs).VEGFR1(cbs,dimer!6,loc~s,nrp1bs!3,vbs!5).VEGFR2(b3bs,cbs!1,dimer!6,loc~s,vbs!4,y1175~p)"/>
      <species id="S731" compartment="cell" initialAmount="0" name="CD47(loc~s,rbs!1,tsp1bs!2,y~dp).NRP1(bs!3,loc~s).TSP1(cbs!2).VEGF(antivegfbs,loc~s,nrp1bs!3,rbs!4,rbs).VEGFR2(b3bs,cbs!1,dimer!5,loc~s,vbs!4,y1175~p).VEGFR2(b3bs,cbs,dimer!5,loc~s,vbs,y1175~p)"/>
      <species id="S732" compartment="cell" initialAmount="0" name="CD47(loc~s,rbs!1,tsp1bs!2,y~dp).NRP1(bs!3,loc~s).TSP1(cbs!2).VEGF(antivegfbs,loc~s,nrp1bs!3,rbs!4,rbs).VEGFR2(b3bs,cbs!1,dimer!5,loc~s,vbs,y1175~p).VEGFR2(b3bs,cbs,dimer!5,loc~s,vbs!4,y1175~p)"/>
      <species id="S733" compartment="cell" initialAmount="0" name="CD47(loc~s,rbs!1,tsp1bs!2,y~dp).CD47(loc~s,rbs!3,tsp1bs,y~dp).NRP1(bs!4,loc~s).TSP1(cbs!2).VEGF(antivegfbs,loc~s,nrp1bs!4,rbs!5,rbs).VEGFR2(b3bs,cbs!3,dimer!6,loc~s,vbs!5,y1175~p).VEGFR2(b3bs,cbs!1,dimer!6,loc~s,vbs,y1175~p)"/>
      <species id="S734" compartment="cell" initialAmount="0" name="CD47(loc~s,rbs!1,tsp1bs!2,y~dp).CD47(loc~s,rbs!3,tsp1bs,y~dp).NRP1(bs!4,loc~s).TSP1(cbs!2).VEGF(antivegfbs,loc~s,nrp1bs!4,rbs!5,rbs).VEGFR2(b3bs,cbs!1,dimer!6,loc~s,vbs!5,y1175~p).VEGFR2(b3bs,cbs!3,dimer!6,loc~s,vbs,y1175~p)"/>
      <species id="S735" compartment="cell" initialAmount="0" name="CD47(loc~s,rbs!1,tsp1bs!2,y~dp).CD47(loc~s,rbs!3,tsp1bs!4,y~dp).NRP1(bs!5,loc~s).TSP1(cbs!2).TSP1(cbs!4).VEGF(antivegfbs,loc~s,nrp1bs!5,rbs!6,rbs).VEGFR2(b3bs,cbs!1,dimer!7,loc~s,vbs!6,y1175~p).VEGFR2(b3bs,cbs!3,dimer!7,loc~s,vbs,y1175~p)"/>
      <species id="S736" compartment="cell" initialAmount="0" name="CD47(loc~s,rbs!1,tsp1bs!2,y~dp).NRP1(bs!3,loc~s).TSP1(cbs!2).VEGF(antivegfbs,loc~s,nrp1bs!3,rbs!4,rbs).VEGFR1(cbs,dimer!5,loc~s,nrp1bs,vbs).VEGFR2(b3bs,cbs!1,dimer!5,loc~s,vbs!4,y1175~p)"/>
      <species id="S737" compartment="cell" initialAmount="0" name="CD47(loc~s,rbs!1,tsp1bs!2,y~dp).NRP1(bs!3,loc~s).NRP1(bs!4,loc~s).TSP1(cbs!2).VEGF(antivegfbs,loc~s,nrp1bs!3,rbs!5,rbs).VEGFR1(cbs,dimer!6,loc~s,nrp1bs!4,vbs).VEGFR2(b3bs,cbs!1,dimer!6,loc~s,vbs!5,y1175~p)"/>
      <species id="S738" compartment="cell" initialAmount="0" name="CD47(loc~s,rbs!1,tsp1bs!2,y~dp).NRP1(bs!3,loc~s).TSP1(cbs!2).VEGF(antivegfbs,loc~s,nrp1bs!3,rbs!4,rbs).VEGFR1(cbs,dimer!5,loc~s,nrp1bs,vbs!4).VEGFR2(b3bs,cbs!1,dimer!5,loc~s,vbs,y1175~p)"/>
      <species id="S739" compartment="cell" initialAmount="0" name="CD47(loc~s,rbs!1,tsp1bs!2,y~dp).NRP1(bs!3,loc~s).NRP1(bs!4,loc~s).TSP1(cbs!2).VEGF(antivegfbs,loc~s,nrp1bs!3,rbs!5,rbs).VEGFR1(cbs,dimer!6,loc~s,nrp1bs!4,vbs!5).VEGFR2(b3bs,cbs!1,dimer!6,loc~s,vbs,y1175~p)"/>
      <species id="S740" compartment="cell" initialAmount="0" name="CD47(loc~e1,rbs!1,tsp1bs!2,y~dp).CD47(loc~e1,rbs!3,tsp1bs!4,y~dp).NRP1(bs!5,loc~e1).TSP1(cbs!2).TSP1(cbs!4).VEGF(antivegfbs,loc~e1,nrp1bs!5,rbs!6,rbs!7).VEGFR2(b3bs,cbs!1,dimer,loc~e1,vbs!6,y1175~p).VEGFR2(b3bs,cbs!3,dimer,loc~e1,vbs!7,y1175~p)"/>
      <species id="S741" compartment="cell" initialAmount="0" name="CD47(loc~e1,rbs!1,tsp1bs!2,y~dp).TSP1(cbs!2).VEGF(antivegfbs,loc~e1,nrp1bs,rbs!3,rbs!4).VEGFR2(b3bs,cbs!1,dimer!5,loc~e1,vbs!4,y1175~p).VEGFR2(b3bs,cbs,dimer!5,loc~e1,vbs!3,y1175~p)"/>
      <species id="S742" compartment="cell" initialAmount="0" name="CD47(loc~e1,rbs!1,tsp1bs,y~dp).NRP1(bs!2,loc~e1).VEGF(antivegfbs,loc~e1,nrp1bs!2,rbs!3,rbs!4).VEGFR2(b3bs,cbs!1,dimer!5,loc~e1,vbs!4,y1175~p).VEGFR2(b3bs,cbs,dimer!5,loc~e1,vbs!3,y1175~p)"/>
      <species id="S743" compartment="cell" initialAmount="0" name="CD47(loc~e1,rbs!1,tsp1bs!2,y~dp).NRP1(bs!3,loc~e1).TSP1(cbs!2).VEGF(antivegfbs,loc~e1,nrp1bs!3,rbs!4,rbs!5).VEGFR2(b3bs,cbs!1,dimer!6,loc~e1,vbs!5,y1175~p).VEGFR2(b3bs,cbs,dimer!6,loc~e1,vbs!4,y1175~p)"/>
      <species id="S744" compartment="cell" initialAmount="0" name="CD47(loc~e1,rbs!1,tsp1bs,y~dp).CD47(loc~e1,rbs!2,tsp1bs,y~dp).VEGF(antivegfbs,loc~e1,nrp1bs,rbs!3,rbs!4).VEGFR2(b3bs,cbs!1,dimer!5,loc~e1,vbs!3,y1175~p).VEGFR2(b3bs,cbs!2,dimer!5,loc~e1,vbs!4,y1175~p)"/>
      <species id="S745" compartment="cell" initialAmount="0" name="CD47(loc~e1,rbs!1,tsp1bs!2,y~dp).CD47(loc~e1,rbs!3,tsp1bs,y~dp).TSP1(cbs!2).VEGF(antivegfbs,loc~e1,nrp1bs,rbs!4,rbs!5).VEGFR2(b3bs,cbs!3,dimer!6,loc~e1,vbs!4,y1175~p).VEGFR2(b3bs,cbs!1,dimer!6,loc~e1,vbs!5,y1175~p)"/>
      <species id="S746" compartment="cell" initialAmount="0" name="CD47(loc~e1,rbs!1,tsp1bs!2,y~dp).CD47(loc~e1,rbs!3,tsp1bs!4,y~dp).TSP1(cbs!2).TSP1(cbs!4).VEGF(antivegfbs,loc~e1,nrp1bs,rbs!5,rbs!6).VEGFR2(b3bs,cbs!1,dimer!7,loc~e1,vbs!5,y1175~p).VEGFR2(b3bs,cbs!3,dimer!7,loc~e1,vbs!6,y1175~p)"/>
      <species id="S747" compartment="cell" initialAmount="0" name="CD47(loc~e1,rbs!1,tsp1bs,y~dp).CD47(loc~e1,rbs!2,tsp1bs,y~dp).NRP1(bs!3,loc~e1).VEGF(antivegfbs,loc~e1,nrp1bs!3,rbs!4,rbs!5).VEGFR2(b3bs,cbs!1,dimer!6,loc~e1,vbs!4,y1175~p).VEGFR2(b3bs,cbs!2,dimer!6,loc~e1,vbs!5,y1175~p)"/>
      <species id="S748" compartment="cell" initialAmount="0" name="CD47(loc~e1,rbs!1,tsp1bs!2,y~dp).CD47(loc~e1,rbs!3,tsp1bs,y~dp).NRP1(bs!4,loc~e1).TSP1(cbs!2).VEGF(antivegfbs,loc~e1,nrp1bs!4,rbs!5,rbs!6).VEGFR2(b3bs,cbs!3,dimer!7,loc~e1,vbs!5,y1175~p).VEGFR2(b3bs,cbs!1,dimer!7,loc~e1,vbs!6,y1175~p)"/>
      <species id="S749" compartment="cell" initialAmount="0" name="VEGF(antivegfbs,loc~e2,nrp1bs,rbs!1,rbs!2).VEGFR2(b3bs,cbs,dimer!3,loc~e2,vbs!1,y1175~p).VEGFR2(b3bs,cbs,dimer!3,loc~e2,vbs!2,y1175~p)"/>
      <species id="S750" compartment="cell" initialAmount="0" name="NRP1(bs!1,loc~e2).VEGF(antivegfbs,loc~e2,nrp1bs!1,rbs!2,rbs!3).VEGFR2(b3bs,cbs,dimer,loc~e2,vbs!2,y1175~p).VEGFR2(b3bs,cbs,dimer,loc~e2,vbs!3,y1175~p)"/>
      <species id="S751" compartment="cell" initialAmount="0" name="NRP1(bs!1,loc~e2).VEGF(antivegfbs,loc~e2,nrp1bs!1,rbs!2,rbs!3).VEGFR2(b3bs,cbs,dimer!4,loc~e2,vbs!2,y1175~p).VEGFR2(b3bs,cbs,dimer!4,loc~e2,vbs!3,y1175~p)"/>
      <species id="S752" compartment="cell" initialAmount="0" name="CD47(loc~e2,rbs!1,tsp1bs,y~dp).CD47(loc~e2,rbs!2,tsp1bs,y~dp).VEGF(antivegfbs,loc~e2,nrp1bs,rbs!3,rbs!4).VEGFR2(b3bs,cbs!1,dimer,loc~e2,vbs!3,y1175~p).VEGFR2(b3bs,cbs!2,dimer,loc~e2,vbs!4,y1175~p)"/>
      <species id="S753" compartment="cell" initialAmount="0" name="CD47(loc~e2,rbs!1,tsp1bs!2,y~dp).CD47(loc~e2,rbs!3,tsp1bs,y~dp).TSP1(cbs!2).VEGF(antivegfbs,loc~e2,nrp1bs,rbs!4,rbs!5).VEGFR2(b3bs,cbs!3,dimer,loc~e2,vbs!4,y1175~p).VEGFR2(b3bs,cbs!1,dimer,loc~e2,vbs!5,y1175~p)"/>
      <species id="S754" compartment="cell" initialAmount="0" name="CD47(loc~e2,rbs!1,tsp1bs!2,y~dp).CD47(loc~e2,rbs!3,tsp1bs!4,y~dp).TSP1(cbs!2).TSP1(cbs!4).VEGF(antivegfbs,loc~e2,nrp1bs,rbs!5,rbs!6).VEGFR2(b3bs,cbs!1,dimer,loc~e2,vbs!5,y1175~p).VEGFR2(b3bs,cbs!3,dimer,loc~e2,vbs!6,y1175~p)"/>
      <species id="S755" compartment="cell" initialAmount="0" name="CD47(loc~e2,rbs!1,tsp1bs,y~dp).CD47(loc~e2,rbs!2,tsp1bs,y~dp).NRP1(bs!3,loc~e2).VEGF(antivegfbs,loc~e2,nrp1bs!3,rbs!4,rbs!5).VEGFR2(b3bs,cbs!1,dimer,loc~e2,vbs!4,y1175~p).VEGFR2(b3bs,cbs!2,dimer,loc~e2,vbs!5,y1175~p)"/>
      <species id="S756" compartment="cell" initialAmount="0" name="CD47(loc~e2,rbs!1,tsp1bs!2,y~dp).CD47(loc~e2,rbs!3,tsp1bs,y~dp).NRP1(bs!4,loc~e2).TSP1(cbs!2).VEGF(antivegfbs,loc~e2,nrp1bs!4,rbs!5,rbs!6).VEGFR2(b3bs,cbs!3,dimer,loc~e2,vbs!5,y1175~p).VEGFR2(b3bs,cbs!1,dimer,loc~e2,vbs!6,y1175~p)"/>
      <species id="S757" compartment="cell" initialAmount="0" name="CD47(loc~e2,rbs!1,tsp1bs!2,y~dp).TSP1(cbs!2).VEGF(antivegfbs,loc~e2,nrp1bs,rbs!3,rbs!4).VEGFR2(b3bs,cbs!1,dimer,loc~e2,vbs!4,y1175~p).VEGFR2(b3bs,cbs,dimer,loc~e2,vbs!3,y1175~p)"/>
      <species id="S758" compartment="cell" initialAmount="0" name="CD47(loc~e2,rbs!1,tsp1bs,y~dp).VEGF(antivegfbs,loc~e2,nrp1bs,rbs!2,rbs!3).VEGFR2(b3bs,cbs!1,dimer!4,loc~e2,vbs!3,y1175~p).VEGFR2(b3bs,cbs,dimer!4,loc~e2,vbs!2,y1175~p)"/>
      <species id="S759" compartment="cell" initialAmount="0" name="CD47(loc~e2,rbs!1,tsp1bs,y~dp).NRP1(bs!2,loc~e2).VEGF(antivegfbs,loc~e2,nrp1bs!2,rbs!3,rbs!4).VEGFR2(b3bs,cbs!1,dimer,loc~e2,vbs!4,y1175~p).VEGFR2(b3bs,cbs,dimer,loc~e2,vbs!3,y1175~p)"/>
      <species id="S760" compartment="cell" initialAmount="0" name="CD47(loc~e2,rbs!1,tsp1bs!2,y~dp).NRP1(bs!3,loc~e2).TSP1(cbs!2).VEGF(antivegfbs,loc~e2,nrp1bs!3,rbs!4,rbs!5).VEGFR2(b3bs,cbs!1,dimer,loc~e2,vbs!5,y1175~p).VEGFR2(b3bs,cbs,dimer,loc~e2,vbs!4,y1175~p)"/>
      <species id="S761" compartment="cell" initialAmount="0" name="CD47(loc~e1,rbs!1,tsp1bs!2,y~dp).CD47(loc~e1,rbs!3,tsp1bs!4,y~dp).NRP1(bs!5,loc~e1).TSP1(cbs!2).TSP1(cbs!4).VEGF(antivegfbs,loc~e1,nrp1bs!5,rbs!6,rbs!7).VEGFR2(b3bs,cbs!1,dimer!8,loc~e1,vbs!6,y1175~dp).VEGFR2(b3bs,cbs!3,dimer!8,loc~e1,vbs!7,y1175~p)"/>
      <species id="S762" compartment="cell" initialAmount="0" name="CD47(loc~e2,rbs!1,tsp1bs,y~dp).CD47(loc~e2,rbs!2,tsp1bs,y~dp).VEGF(antivegfbs,loc~e2,nrp1bs,rbs!3,rbs!4).VEGFR2(b3bs,cbs!1,dimer!5,loc~e2,vbs!3,y1175~dp).VEGFR2(b3bs,cbs!2,dimer!5,loc~e2,vbs!4,y1175~p)"/>
      <species id="S763" compartment="cell" initialAmount="0" name="CD47(loc~e2,rbs!1,tsp1bs!2,y~dp).CD47(loc~e2,rbs!3,tsp1bs,y~dp).TSP1(cbs!2).VEGF(antivegfbs,loc~e2,nrp1bs,rbs!4,rbs!5).VEGFR2(b3bs,cbs!3,dimer!6,loc~e2,vbs!4,y1175~dp).VEGFR2(b3bs,cbs!1,dimer!6,loc~e2,vbs!5,y1175~p)"/>
      <species id="S764" compartment="cell" initialAmount="0" name="CD47(loc~e2,rbs!1,tsp1bs!2,y~dp).CD47(loc~e2,rbs!3,tsp1bs,y~dp).TSP1(cbs!2).VEGF(antivegfbs,loc~e2,nrp1bs,rbs!4,rbs!5).VEGFR2(b3bs,cbs!1,dimer!6,loc~e2,vbs!5,y1175~dp).VEGFR2(b3bs,cbs!3,dimer!6,loc~e2,vbs!4,y1175~p)"/>
      <species id="S765" compartment="cell" initialAmount="0" name="CD47(loc~e2,rbs!1,tsp1bs!2,y~dp).CD47(loc~e2,rbs!3,tsp1bs!4,y~dp).TSP1(cbs!2).TSP1(cbs!4).VEGF(antivegfbs,loc~e2,nrp1bs,rbs!5,rbs!6).VEGFR2(b3bs,cbs!1,dimer!7,loc~e2,vbs!5,y1175~dp).VEGFR2(b3bs,cbs!3,dimer!7,loc~e2,vbs!6,y1175~p)"/>
      <species id="S766" compartment="cell" initialAmount="0" name="CD47(loc~e2,rbs!1,tsp1bs!2,y~dp).CD47(loc~e2,rbs!3,tsp1bs!4,y~dp).NRP1(bs!5,loc~e2).TSP1(cbs!2).TSP1(cbs!4).VEGF(antivegfbs,loc~e2,nrp1bs!5,rbs!6,rbs!7).VEGFR2(b3bs,cbs!1,dimer,loc~e2,vbs!6,y1175~dp).VEGFR2(b3bs,cbs!3,dimer,loc~e2,vbs!7,y1175~p)"/>
      <species id="S767" compartment="cell" initialAmount="0" name="CD47(loc~e2,rbs!1,tsp1bs,y~dp).CD47(loc~e2,rbs!2,tsp1bs,y~dp).NRP1(bs!3,loc~e2).VEGF(antivegfbs,loc~e2,nrp1bs!3,rbs!4,rbs!5).VEGFR2(b3bs,cbs!1,dimer!6,loc~e2,vbs!4,y1175~dp).VEGFR2(b3bs,cbs!2,dimer!6,loc~e2,vbs!5,y1175~p)"/>
      <species id="S768" compartment="cell" initialAmount="0" name="CD47(loc~e2,rbs!1,tsp1bs!2,y~dp).CD47(loc~e2,rbs!3,tsp1bs,y~dp).NRP1(bs!4,loc~e2).TSP1(cbs!2).VEGF(antivegfbs,loc~e2,nrp1bs!4,rbs!5,rbs!6).VEGFR2(b3bs,cbs!3,dimer!7,loc~e2,vbs!5,y1175~dp).VEGFR2(b3bs,cbs!1,dimer!7,loc~e2,vbs!6,y1175~p)"/>
      <species id="S769" compartment="cell" initialAmount="0" name="CD47(loc~e2,rbs!1,tsp1bs!2,y~dp).CD47(loc~e2,rbs!3,tsp1bs,y~dp).NRP1(bs!4,loc~e2).TSP1(cbs!2).VEGF(antivegfbs,loc~e2,nrp1bs!4,rbs!5,rbs!6).VEGFR2(b3bs,cbs!1,dimer!7,loc~e2,vbs!6,y1175~dp).VEGFR2(b3bs,cbs!3,dimer!7,loc~e2,vbs!5,y1175~p)"/>
      <species id="S770" compartment="cell" initialAmount="0" name="CD47(loc~e2,rbs!1,tsp1bs!2,y~dp).TSP1(cbs!2).VEGF(antivegfbs,loc~e2,nrp1bs,rbs!3,rbs!4).VEGFR2(b3bs,cbs!1,dimer!5,loc~e2,vbs!4,y1175~p).VEGFR2(b3bs,cbs,dimer!5,loc~e2,vbs!3,y1175~dp)"/>
      <species id="S771" compartment="cell" initialAmount="0" name="CD47(loc~e2,rbs!1,tsp1bs!2,y~dp).TSP1(cbs!2).VEGF(antivegfbs,loc~e2,nrp1bs,rbs!3,rbs!4).VEGFR2(b3bs,cbs!1,dimer!5,loc~e2,vbs!4,y1175~dp).VEGFR2(b3bs,cbs,dimer!5,loc~e2,vbs!3,y1175~p)"/>
      <species id="S772" compartment="cell" initialAmount="0" name="CD47(loc~e2,rbs!1,tsp1bs,y~dp).NRP1(bs!2,loc~e2).VEGF(antivegfbs,loc~e2,nrp1bs!2,rbs!3,rbs!4).VEGFR2(b3bs,cbs!1,dimer!5,loc~e2,vbs!4,y1175~p).VEGFR2(b3bs,cbs,dimer!5,loc~e2,vbs!3,y1175~dp)"/>
      <species id="S773" compartment="cell" initialAmount="0" name="CD47(loc~e2,rbs!1,tsp1bs,y~dp).NRP1(bs!2,loc~e2).VEGF(antivegfbs,loc~e2,nrp1bs!2,rbs!3,rbs!4).VEGFR2(b3bs,cbs!1,dimer!5,loc~e2,vbs!4,y1175~dp).VEGFR2(b3bs,cbs,dimer!5,loc~e2,vbs!3,y1175~p)"/>
      <species id="S774" compartment="cell" initialAmount="0" name="CD47(loc~e2,rbs!1,tsp1bs!2,y~dp).NRP1(bs!3,loc~e2).TSP1(cbs!2).VEGF(antivegfbs,loc~e2,nrp1bs!3,rbs!4,rbs!5).VEGFR2(b3bs,cbs!1,dimer!6,loc~e2,vbs!5,y1175~p).VEGFR2(b3bs,cbs,dimer!6,loc~e2,vbs!4,y1175~dp)"/>
      <species id="S775" compartment="cell" initialAmount="0" name="CD47(loc~e2,rbs!1,tsp1bs!2,y~dp).NRP1(bs!3,loc~e2).TSP1(cbs!2).VEGF(antivegfbs,loc~e2,nrp1bs!3,rbs!4,rbs!5).VEGFR2(b3bs,cbs!1,dimer!6,loc~e2,vbs!5,y1175~dp).VEGFR2(b3bs,cbs,dimer!6,loc~e2,vbs!4,y1175~p)"/>
      <species id="S776" compartment="cell" initialAmount="0" name="NRP1(bs!1,loc~r).VEGF(antivegfbs,loc~r,nrp1bs!1,rbs!2,rbs!3).VEGFR2(b3bs,cbs,dimer,loc~r,vbs!2,y1175~dp).VEGFR2(b3bs,cbs,dimer,loc~r,vbs!3,y1175~p)"/>
      <species id="S777" compartment="cell" initialAmount="0" name="NRP1(bs!1,loc~r).VEGF(antivegfbs,loc~r,nrp1bs!1,rbs!2,rbs!3).VEGFR2(b3bs,cbs,dimer!4,loc~r,vbs!2,y1175~dp).VEGFR2(b3bs,cbs,dimer!4,loc~r,vbs!3,y1175~p)"/>
      <species id="S778" compartment="cell" initialAmount="0" name="CD47(loc~r,rbs!1,tsp1bs,y~dp).NRP1(bs!2,loc~r).VEGF(antivegfbs,loc~r,nrp1bs!2,rbs!3,rbs!4).VEGFR2(b3bs,cbs!1,dimer,loc~r,vbs!4,y1175~p).VEGFR2(b3bs,cbs,dimer,loc~r,vbs!3,y1175~dp)"/>
      <species id="S779" compartment="cell" initialAmount="0" name="CD47(loc~r,rbs!1,tsp1bs,y~dp).NRP1(bs!2,loc~r).VEGF(antivegfbs,loc~r,nrp1bs!2,rbs!3,rbs!4).VEGFR2(b3bs,cbs!1,dimer,loc~r,vbs!4,y1175~dp).VEGFR2(b3bs,cbs,dimer,loc~r,vbs!3,y1175~p)"/>
      <species id="S780" compartment="cell" initialAmount="0" name="CD47(loc~r,rbs!1,tsp1bs!2,y~dp).NRP1(bs!3,loc~r).TSP1(cbs!2).VEGF(antivegfbs,loc~r,nrp1bs!3,rbs!4,rbs!5).VEGFR2(b3bs,cbs!1,dimer,loc~r,vbs!5,y1175~p).VEGFR2(b3bs,cbs,dimer,loc~r,vbs!4,y1175~dp)"/>
      <species id="S781" compartment="cell" initialAmount="0" name="CD47(loc~r,rbs!1,tsp1bs!2,y~dp).NRP1(bs!3,loc~r).TSP1(cbs!2).VEGF(antivegfbs,loc~r,nrp1bs!3,rbs!4,rbs!5).VEGFR2(b3bs,cbs!1,dimer,loc~r,vbs!5,y1175~dp).VEGFR2(b3bs,cbs,dimer,loc~r,vbs!4,y1175~p)"/>
      <species id="S782" compartment="cell" initialAmount="0" name="CD47(loc~r,rbs!1,tsp1bs,y~dp).CD47(loc~r,rbs!2,tsp1bs,y~dp).NRP1(bs!3,loc~r).VEGF(antivegfbs,loc~r,nrp1bs!3,rbs!4,rbs!5).VEGFR2(b3bs,cbs!1,dimer,loc~r,vbs!4,y1175~dp).VEGFR2(b3bs,cbs!2,dimer,loc~r,vbs!5,y1175~p)"/>
      <species id="S783" compartment="cell" initialAmount="0" name="CD47(loc~r,rbs!1,tsp1bs!2,y~dp).CD47(loc~r,rbs!3,tsp1bs,y~dp).NRP1(bs!4,loc~r).TSP1(cbs!2).VEGF(antivegfbs,loc~r,nrp1bs!4,rbs!5,rbs!6).VEGFR2(b3bs,cbs!3,dimer,loc~r,vbs!5,y1175~dp).VEGFR2(b3bs,cbs!1,dimer,loc~r,vbs!6,y1175~p)"/>
      <species id="S784" compartment="cell" initialAmount="0" name="CD47(loc~r,rbs!1,tsp1bs!2,y~dp).CD47(loc~r,rbs!3,tsp1bs,y~dp).NRP1(bs!4,loc~r).TSP1(cbs!2).VEGF(antivegfbs,loc~r,nrp1bs!4,rbs!5,rbs!6).VEGFR2(b3bs,cbs!1,dimer,loc~r,vbs!6,y1175~dp).VEGFR2(b3bs,cbs!3,dimer,loc~r,vbs!5,y1175~p)"/>
      <species id="S785" compartment="cell" initialAmount="0" name="CD47(loc~e2,rbs!1,tsp1bs!2,y~dp).CD47(loc~e2,rbs!3,tsp1bs!4,y~dp).NRP1(bs!5,loc~e2).TSP1(cbs!2).TSP1(cbs!4).VEGF(antivegfbs,loc~e2,nrp1bs!5,rbs!6,rbs!7).VEGFR2(b3bs,cbs!1,dimer!8,loc~e2,vbs!6,y1175~dp).VEGFR2(b3bs,cbs!3,dimer!8,loc~e2,vbs!7,y1175~dp)"/>
      <species id="S786" compartment="cell" initialAmount="0" name="CD47(loc~r,rbs!1,tsp1bs,y~dp).NRP1(bs!2,loc~r).VEGF(antivegfbs,loc~r,nrp1bs!2,rbs!3,rbs!4).VEGFR2(b3bs,cbs!1,dimer!5,loc~r,vbs!4,y1175~dp).VEGFR2(b3bs,cbs,dimer!5,loc~r,vbs!3,y1175~dp)"/>
      <species id="S787" compartment="cell" initialAmount="0" name="CD47(loc~r,rbs!1,tsp1bs!2,y~dp).NRP1(bs!3,loc~r).TSP1(cbs!2).VEGF(antivegfbs,loc~r,nrp1bs!3,rbs!4,rbs!5).VEGFR2(b3bs,cbs!1,dimer!6,loc~r,vbs!5,y1175~dp).VEGFR2(b3bs,cbs,dimer!6,loc~r,vbs!4,y1175~dp)"/>
      <species id="S788" compartment="cell" initialAmount="0" name="CD47(loc~r,rbs!1,tsp1bs!2,y~dp).CD47(loc~r,rbs!3,tsp1bs!4,y~dp).NRP1(bs!5,loc~r).TSP1(cbs!2).TSP1(cbs!4).VEGF(antivegfbs,loc~r,nrp1bs!5,rbs!6,rbs!7).VEGFR2(b3bs,cbs!1,dimer,loc~r,vbs!6,y1175~dp).VEGFR2(b3bs,cbs!3,dimer,loc~r,vbs!7,y1175~dp)"/>
      <species id="S789" compartment="cell" initialAmount="0" name="CD47(loc~r,rbs!1,tsp1bs,y~dp).CD47(loc~r,rbs!2,tsp1bs,y~dp).NRP1(bs!3,loc~r).VEGF(antivegfbs,loc~r,nrp1bs!3,rbs!4,rbs!5).VEGFR2(b3bs,cbs!1,dimer!6,loc~r,vbs!4,y1175~dp).VEGFR2(b3bs,cbs!2,dimer!6,loc~r,vbs!5,y1175~dp)"/>
      <species id="S790" compartment="cell" initialAmount="0" name="CD47(loc~r,rbs!1,tsp1bs!2,y~dp).CD47(loc~r,rbs!3,tsp1bs,y~dp).NRP1(bs!4,loc~r).TSP1(cbs!2).VEGF(antivegfbs,loc~r,nrp1bs!4,rbs!5,rbs!6).VEGFR2(b3bs,cbs!3,dimer!7,loc~r,vbs!5,y1175~dp).VEGFR2(b3bs,cbs!1,dimer!7,loc~r,vbs!6,y1175~dp)"/>
      <species id="S791" compartment="cell" initialAmount="0" name="VEGFR2(b3bs,cbs,dimer,loc~r,vbs,y1175~dp)"/>
      <species id="S792" compartment="cell" initialAmount="0" name="NRP1(bs,loc~r)"/>
      <species id="S793" compartment="cell" initialAmount="0" name="VEGFR2(b3bs,cbs,dimer!1,loc~r,vbs,y1175~dp).VEGFR2(b3bs,cbs,dimer!1,loc~r,vbs,y1175~dp)"/>
      <species id="S794" compartment="cell" initialAmount="0" name="CD47(loc~r,rbs,tsp1bs,y~dp)"/>
      <species id="S795" compartment="cell" initialAmount="0" name="CD47(loc~r,rbs,tsp1bs!1,y~dp).TSP1(cbs!1)"/>
      <species id="S796" compartment="cell" initialAmount="0" name="CD47(loc~e1,rbs!1,tsp1bs!2,y~dp).TSP1(cbs!2).VEGFR2(b3bs,cbs!1,dimer!3,loc~e1,vbs,y1175~p).VEGFR2(b3bs,cbs,dimer!3,loc~e1,vbs,y1175~dp)"/>
      <species id="S797" compartment="cell" initialAmount="0" name="CD47(loc~e1,rbs!1,tsp1bs!2,y~dp).TSP1(cbs!2).VEGFR2(b3bs,cbs!1,dimer!3,loc~e1,vbs,y1175~p).VEGFR2(b3bs,cbs,dimer!3,loc~e1,vbs,y1175~p)"/>
      <species id="S798" compartment="cell" initialAmount="0" name="CD47(loc~e1,rbs!1,tsp1bs!2,y~dp).CD47(loc~e1,rbs!3,tsp1bs,y~dp).TSP1(cbs!2).VEGFR2(b3bs,cbs!3,dimer!4,loc~e1,vbs,y1175~dp).VEGFR2(b3bs,cbs!1,dimer!4,loc~e1,vbs,y1175~p)"/>
      <species id="S799" compartment="cell" initialAmount="0" name="CD47(loc~e1,rbs!1,tsp1bs!2,y~dp).CD47(loc~e1,rbs!3,tsp1bs!4,y~dp).TSP1(cbs!2).TSP1(cbs!4).VEGFR2(b3bs,cbs!1,dimer!5,loc~e1,vbs,y1175~dp).VEGFR2(b3bs,cbs!3,dimer!5,loc~e1,vbs,y1175~p)"/>
      <species id="S800" compartment="cell" initialAmount="0" name="CD47(loc~e1,rbs!1,tsp1bs!2,y~dp).CD47(loc~e1,rbs!3,tsp1bs,y~dp).TSP1(cbs!2).VEGFR2(b3bs,cbs!3,dimer!4,loc~e1,vbs,y1175~p).VEGFR2(b3bs,cbs!1,dimer!4,loc~e1,vbs,y1175~p)"/>
      <species id="S801" compartment="cell" initialAmount="0" name="CD47(loc~e1,rbs!1,tsp1bs!2,y~dp).CD47(loc~e1,rbs!3,tsp1bs!4,y~dp).TSP1(cbs!2).TSP1(cbs!4).VEGFR2(b3bs,cbs!1,dimer!5,loc~e1,vbs,y1175~p).VEGFR2(b3bs,cbs!3,dimer!5,loc~e1,vbs,y1175~p)"/>
      <species id="S802" compartment="cell" initialAmount="0" name="CIB1(EF1!1,EF2!2,loc~cytosol,sk1bd!3).Calcium_cyto(bd!2).Calcium_cyto(bd!1).SphK(CIB1bd!3,serk~p,spkc~dp)"/>
      <species id="S803" compartment="cell" initialAmount="0" name="Raf(S259~dp,mekbd,rasbd,spkc~p,y1y2~dp)"/>
      <species id="S804" compartment="cell" initialAmount="0" name="Raf(S259~dp,mekbd,rasbd!1,spkc~p,y1y2~dp).RasGTP(rafbd!1)"/>
      <species id="S805" compartment="cell" initialAmount="0" name="Raf(S259~dp,mekbd,rasbd!1,spkc~p,y1y2~p).RasGTP(rafbd!1)"/>
      <species id="S806" compartment="cell" initialAmount="0" name="Raf(S259~dp,mekbd,rasbd,spkc~p,y1y2~p)"/>
      <species id="S807" compartment="cell" initialAmount="0" name="Axl(YAxl~p,YSrc~dp)"/>
      <species id="S808" compartment="cell" initialAmount="0" name="PI(PIsite~4P)"/>
      <species id="S809" compartment="cell" initialAmount="0" name="Tie1(a5bs,loc~sol,pY~dp,tie2bs!1).Tie2(ang1bs,ang2bs,loc~sol,pY~dp,tie1bs!1,veptpbs)"/>
      <species id="S810" compartment="cell" initialAmount="0" name="Ang1_4(tie2bs!1,tie2bs,tie2bs,tie2bs).Tie1(a5bs,loc~sol,pY~dp,tie2bs!2).Tie2(ang1bs!1,ang2bs,loc~sol,pY~dp,tie1bs!2,veptpbs)"/>
      <species id="S811" compartment="cell" initialAmount="0" name="Ang2_2(antiang2bs,tie2bs!1,tie2bs).Tie1(a5bs,loc~sol,pY~dp,tie2bs!2).Tie2(ang1bs,ang2bs!1,loc~sol,pY~dp,tie1bs!2,veptpbs)"/>
      <species id="S812" compartment="cell" initialAmount="0" name="Ang2_3(antiang2bs,tie2bs!1,tie2bs,tie2bs).Tie1(a5bs,loc~sol,pY~dp,tie2bs!2).Tie2(ang1bs,ang2bs!1,loc~sol,pY~dp,tie1bs!2,veptpbs)"/>
      <species id="S813" compartment="cell" initialAmount="0" name="Ang2_4(antiang2bs,tie2bs!1,tie2bs,tie2bs,tie2bs).Tie1(a5bs,loc~sol,pY~dp,tie2bs!2).Tie2(ang1bs,ang2bs!1,loc~sol,pY~dp,tie1bs!2,veptpbs)"/>
      <species id="S814" compartment="cell" initialAmount="0" name="Ang1_4(tie2bs!1,tie2bs!2,tie2bs!3,tie2bs).Tie2(ang1bs!3,ang2bs,loc~s,pY~dp,tie1bs,veptpbs).Tie2(ang1bs!2,ang2bs,loc~sol,pY~dp,tie1bs,veptpbs).Tie2(ang1bs!1,ang2bs,loc~sol,pY~dp,tie1bs,veptpbs)"/>
      <species id="S815" compartment="cell" initialAmount="0" name="Ang2_3(antiang2bs,tie2bs!1,tie2bs!2,tie2bs!3).Tie2(ang1bs,ang2bs!3,loc~s,pY~dp,tie1bs,veptpbs).Tie2(ang1bs,ang2bs!2,loc~sol,pY~dp,tie1bs,veptpbs).Tie2(ang1bs,ang2bs!1,loc~sol,pY~dp,tie1bs,veptpbs)"/>
      <species id="S816" compartment="cell" initialAmount="0" name="Ang2_4(antiang2bs,tie2bs!1,tie2bs!2,tie2bs!3,tie2bs).Tie2(ang1bs,ang2bs!3,loc~s,pY~dp,tie1bs,veptpbs).Tie2(ang1bs,ang2bs!2,loc~sol,pY~dp,tie1bs,veptpbs).Tie2(ang1bs,ang2bs!1,loc~sol,pY~dp,tie1bs,veptpbs)"/>
      <species id="S817" compartment="cell" initialAmount="0" name="Ang1_4(tie2bs!1,tie2bs!2,tie2bs!3,tie2bs!4).Tie2(ang1bs!3,ang2bs,loc~s,pY~dp,tie1bs,veptpbs).Tie2(ang1bs!4,ang2bs,loc~s,pY~dp,tie1bs,veptpbs).Tie2(ang1bs!2,ang2bs,loc~sol,pY~dp,tie1bs,veptpbs).Tie2(ang1bs!1,ang2bs,loc~sol,pY~dp,tie1bs,veptpbs)"/>
      <species id="S818" compartment="cell" initialAmount="0" name="Ang2_4(antiang2bs,tie2bs!1,tie2bs!2,tie2bs!3,tie2bs!4).Tie2(ang1bs,ang2bs!3,loc~s,pY~dp,tie1bs,veptpbs).Tie2(ang1bs,ang2bs!4,loc~s,pY~dp,tie1bs,veptpbs).Tie2(ang1bs,ang2bs!2,loc~sol,pY~dp,tie1bs,veptpbs).Tie2(ang1bs,ang2bs!1,loc~sol,pY~dp,tie1bs,veptpbs)"/>
      <species id="S819" compartment="cell" initialAmount="0" name="Ang1_4(tie2bs!1,tie2bs!2,tie2bs!3,tie2bs!4).Tie2(ang1bs!4,ang2bs,loc~s,pY~dp,tie1bs,veptpbs).Tie2(ang1bs!1,ang2bs,loc~s,pY~p,tie1bs,veptpbs).Tie2(ang1bs!3,ang2bs,loc~sol,pY~dp,tie1bs,veptpbs).Tie2(ang1bs!2,ang2bs,loc~sol,pY~dp,tie1bs,veptpbs)"/>
      <species id="S820" compartment="cell" initialAmount="0" name="Ang1_4(tie2bs!1,tie2bs!2,tie2bs!3,tie2bs!4).Tie2(ang1bs!3,ang2bs,loc~s,pY~dp,tie1bs,veptpbs).Tie2(ang1bs!4,ang2bs,loc~s,pY~dp,tie1bs,veptpbs).Tie2(ang1bs!2,ang2bs,loc~sol,pY~dp,tie1bs,veptpbs).Tie2(ang1bs!1,ang2bs,loc~sol,pY~p,tie1bs,veptpbs)"/>
      <species id="S821" compartment="cell" initialAmount="0" name="Ang2_4(antiang2bs,tie2bs!1,tie2bs!2,tie2bs!3,tie2bs!4).Tie2(ang1bs,ang2bs!4,loc~s,pY~dp,tie1bs,veptpbs).Tie2(ang1bs,ang2bs!1,loc~s,pY~p,tie1bs,veptpbs).Tie2(ang1bs,ang2bs!3,loc~sol,pY~dp,tie1bs,veptpbs).Tie2(ang1bs,ang2bs!2,loc~sol,pY~dp,tie1bs,veptpbs)"/>
      <species id="S822" compartment="cell" initialAmount="0" name="Ang2_4(antiang2bs,tie2bs!1,tie2bs!2,tie2bs!3,tie2bs!4).Tie2(ang1bs,ang2bs!3,loc~s,pY~dp,tie1bs,veptpbs).Tie2(ang1bs,ang2bs!4,loc~s,pY~dp,tie1bs,veptpbs).Tie2(ang1bs,ang2bs!2,loc~sol,pY~dp,tie1bs,veptpbs).Tie2(ang1bs,ang2bs!1,loc~sol,pY~p,tie1bs,veptpbs)"/>
      <species id="S823" compartment="cell" initialAmount="0" name="Ang1_4(tie2bs!1,tie2bs!2,tie2bs!3,tie2bs!4).Tie2(ang1bs!4,ang2bs,loc~s,pY~p,tie1bs,veptpbs).Tie2(ang1bs!3,ang2bs,loc~s,pY~p,tie1bs,veptpbs).Tie2(ang1bs!2,ang2bs,loc~s,pY~p,tie1bs,veptpbs).Tie2(ang1bs!1,ang2bs,loc~s,pY~p,tie1bs,veptpbs)"/>
      <species id="S824" compartment="cell" initialAmount="0" name="Ang1_4(tie2bs!1,tie2bs!2,tie2bs!3,tie2bs!4).Tie2(ang1bs!4,ang2bs,loc~s,pY~p,tie1bs,veptpbs).Tie2(ang1bs!3,ang2bs,loc~s,pY~p,tie1bs,veptpbs).Tie2(ang1bs!1,ang2bs,loc~s,pY~p,tie1bs,veptpbs).Tie2(ang1bs!2,ang2bs,loc~sol,pY~dp,tie1bs,veptpbs)"/>
      <species id="S825" compartment="cell" initialAmount="0" name="Ang1_4(tie2bs!1,tie2bs!2,tie2bs!3,tie2bs!4).Tie2(ang1bs!4,ang2bs,loc~s,pY~dp,tie1bs,veptpbs).Tie2(ang1bs!3,ang2bs,loc~s,pY~p,tie1bs,veptpbs).Tie2(ang1bs!2,ang2bs,loc~s,pY~p,tie1bs,veptpbs).Tie2(ang1bs!1,ang2bs,loc~sol,pY~p,tie1bs,veptpbs)"/>
      <species id="S826" compartment="cell" initialAmount="0" name="Ang1_4(tie2bs!1,tie2bs!2,tie2bs!3,tie2bs!4).Tie2(ang1bs!4,ang2bs,loc~s,pY~p,tie1bs,veptpbs).Tie2(ang1bs!1,ang2bs,loc~s,pY~p,tie1bs,veptpbs).Tie2(ang1bs!3,ang2bs,loc~sol,pY~dp,tie1bs,veptpbs).Tie2(ang1bs!2,ang2bs,loc~sol,pY~dp,tie1bs,veptpbs)"/>
      <species id="S827" compartment="cell" initialAmount="0" name="Ang1_4(tie2bs!1,tie2bs!2,tie2bs!3,tie2bs!4).Tie2(ang1bs!4,ang2bs,loc~s,pY~dp,tie1bs,veptpbs).Tie2(ang1bs!3,ang2bs,loc~s,pY~p,tie1bs,veptpbs).Tie2(ang1bs!2,ang2bs,loc~sol,pY~dp,tie1bs,veptpbs).Tie2(ang1bs!1,ang2bs,loc~sol,pY~p,tie1bs,veptpbs)"/>
      <species id="S828" compartment="cell" initialAmount="0" name="Ang2_4(antiang2bs,tie2bs!1,tie2bs!2,tie2bs!3,tie2bs!4).Tie2(ang1bs,ang2bs!4,loc~s,pY~p,tie1bs,veptpbs).Tie2(ang1bs,ang2bs!3,loc~s,pY~p,tie1bs,veptpbs).Tie2(ang1bs,ang2bs!2,loc~s,pY~p,tie1bs,veptpbs).Tie2(ang1bs,ang2bs!1,loc~s,pY~p,tie1bs,veptpbs)"/>
      <species id="S829" compartment="cell" initialAmount="0" name="Ang2_4(antiang2bs,tie2bs!1,tie2bs!2,tie2bs!3,tie2bs!4).Tie2(ang1bs,ang2bs!4,loc~s,pY~p,tie1bs,veptpbs).Tie2(ang1bs,ang2bs!3,loc~s,pY~p,tie1bs,veptpbs).Tie2(ang1bs,ang2bs!1,loc~s,pY~p,tie1bs,veptpbs).Tie2(ang1bs,ang2bs!2,loc~sol,pY~dp,tie1bs,veptpbs)"/>
      <species id="S830" compartment="cell" initialAmount="0" name="Ang2_4(antiang2bs,tie2bs!1,tie2bs!2,tie2bs!3,tie2bs!4).Tie2(ang1bs,ang2bs!4,loc~s,pY~dp,tie1bs,veptpbs).Tie2(ang1bs,ang2bs!3,loc~s,pY~p,tie1bs,veptpbs).Tie2(ang1bs,ang2bs!2,loc~s,pY~p,tie1bs,veptpbs).Tie2(ang1bs,ang2bs!1,loc~sol,pY~p,tie1bs,veptpbs)"/>
      <species id="S831" compartment="cell" initialAmount="0" name="Ang2_4(antiang2bs,tie2bs!1,tie2bs!2,tie2bs!3,tie2bs!4).Tie2(ang1bs,ang2bs!4,loc~s,pY~p,tie1bs,veptpbs).Tie2(ang1bs,ang2bs!1,loc~s,pY~p,tie1bs,veptpbs).Tie2(ang1bs,ang2bs!3,loc~sol,pY~dp,tie1bs,veptpbs).Tie2(ang1bs,ang2bs!2,loc~sol,pY~dp,tie1bs,veptpbs)"/>
      <species id="S832" compartment="cell" initialAmount="0" name="Ang2_4(antiang2bs,tie2bs!1,tie2bs!2,tie2bs!3,tie2bs!4).Tie2(ang1bs,ang2bs!4,loc~s,pY~dp,tie1bs,veptpbs).Tie2(ang1bs,ang2bs!3,loc~s,pY~p,tie1bs,veptpbs).Tie2(ang1bs,ang2bs!2,loc~sol,pY~dp,tie1bs,veptpbs).Tie2(ang1bs,ang2bs!1,loc~sol,pY~p,tie1bs,veptpbs)"/>
      <species id="S833" compartment="cell" initialAmount="0" name="CD47(loc~s,rbs!1,tsp1bs,y~dp).NRP1(bs!2,loc~s).NRP1(bs!3,loc~s).VEGF(antivegfbs,loc~s,nrp1bs!2,rbs!4,rbs).VEGF(antivegfbs,loc~s,nrp1bs!3,rbs!5,rbs).VEGFR2(b3bs,cbs!1,dimer!6,loc~s,vbs!5,y1175~p).VEGFR2(b3bs,cbs,dimer!6,loc~s,vbs!4,y1175~dp)"/>
      <species id="S834" compartment="cell" initialAmount="0" name="CD47(loc~s,rbs!1,tsp1bs,y~dp).NRP1(bs!2,loc~s).NRP1(bs!3,loc~s).VEGF(antivegfbs,loc~s,nrp1bs!2,rbs!4,rbs).VEGF(antivegfbs,loc~s,nrp1bs!3,rbs!5,rbs).VEGFR2(b3bs,cbs!1,dimer!6,loc~s,vbs!5,y1175~dp).VEGFR2(b3bs,cbs,dimer!6,loc~s,vbs!4,y1175~p)"/>
      <species id="S835" compartment="cell" initialAmount="0" name="CD47(loc~s,rbs!1,tsp1bs!2,y~dp).CD47(loc~s,rbs!3,tsp1bs!4,y~dp).NRP1(bs!5,loc~s).TSP1(cbs!2).TSP1(cbs!4).VEGF(antivegfbs,loc~s,nrp1bs!5,rbs!6,rbs).VEGF(antivegfbs,loc~s,nrp1bs,rbs!7,rbs).VEGFR2(b3bs,cbs!1,dimer!8,loc~s,vbs!6,y1175~dp).VEGFR2(b3bs,cbs!3,dimer!8,loc~s,vbs!7,y1175~p)"/>
      <species id="S836" compartment="cell" initialAmount="0" name="CD47(loc~s,rbs!1,tsp1bs!2,y~dp).CD47(loc~s,rbs!3,tsp1bs!4,y~dp).NRP1(bs!5,loc~s).TSP1(cbs!2).TSP1(cbs!4).VEGF(antivegfbs,loc~s,nrp1bs!5,rbs!6,rbs).VEGF(antivegfbs,loc~s,nrp1bs,rbs!7,rbs).VEGFR2(b3bs,cbs!1,dimer!8,loc~s,vbs!7,y1175~dp).VEGFR2(b3bs,cbs!3,dimer!8,loc~s,vbs!6,y1175~p)"/>
      <species id="S837" compartment="cell" initialAmount="0" name="CD47(loc~s,rbs!1,tsp1bs,y~dp).CD47(loc~s,rbs!2,tsp1bs,y~dp).NRP1(bs!3,loc~s).NRP1(bs!4,loc~s).VEGF(antivegfbs,loc~s,nrp1bs!3,rbs!5,rbs).VEGF(antivegfbs,loc~s,nrp1bs!4,rbs!6,rbs).VEGFR2(b3bs,cbs!1,dimer!7,loc~s,vbs!5,y1175~dp).VEGFR2(b3bs,cbs!2,dimer!7,loc~s,vbs!6,y1175~p)"/>
      <species id="S838" compartment="cell" initialAmount="0" name="CD47(loc~s,rbs!1,tsp1bs!2,y~dp).NRP1(bs!3,loc~s).NRP1(bs!4,loc~s).TSP1(cbs!2).VEGF(antivegfbs,loc~s,nrp1bs!3,rbs!5,rbs).VEGF(antivegfbs,loc~s,nrp1bs!4,rbs!6,rbs).VEGFR2(b3bs,cbs!1,dimer!7,loc~s,vbs!5,y1175~dp).VEGFR2(b3bs,cbs,dimer!7,loc~s,vbs!6,y1175~p)"/>
      <species id="S839" compartment="cell" initialAmount="0" name="CD47(loc~s,rbs!1,tsp1bs!2,y~dp).CD47(loc~s,rbs!3,tsp1bs,y~dp).NRP1(bs!4,loc~s).NRP1(bs!5,loc~s).TSP1(cbs!2).VEGF(antivegfbs,loc~s,nrp1bs!4,rbs!6,rbs).VEGF(antivegfbs,loc~s,nrp1bs!5,rbs!7,rbs).VEGFR2(b3bs,cbs!1,dimer!8,loc~s,vbs!6,y1175~dp).VEGFR2(b3bs,cbs!3,dimer!8,loc~s,vbs!7,y1175~p)"/>
      <species id="S840" compartment="cell" initialAmount="0" name="NRP1(bs!1,loc~s).NRP1(bs!2,loc~s).VEGF(antivegfbs,loc~s,nrp1bs!1,rbs!3,rbs).VEGF(antivegfbs,loc~s,nrp1bs!2,rbs!4,rbs).VEGFR2(b3bs,cbs,dimer!5,loc~s,vbs!3,y1175~p).VEGFR2(b3bs,cbs,dimer!5,loc~s,vbs!4,y1175~p)"/>
      <species id="S841" compartment="cell" initialAmount="0" name="CD47(loc~s,rbs!1,tsp1bs,y~dp).NRP1(bs!2,loc~s).NRP1(bs!3,loc~s).VEGF(antivegfbs,loc~s,nrp1bs!2,rbs!4,rbs).VEGF(antivegfbs,loc~s,nrp1bs!3,rbs!5,rbs).VEGFR2(b3bs,cbs!1,dimer!6,loc~s,vbs!4,y1175~p).VEGFR2(b3bs,cbs,dimer!6,loc~s,vbs!5,y1175~p)"/>
      <species id="S842" compartment="cell" initialAmount="0" name="CD47(loc~s,rbs!1,tsp1bs,y~dp).CD47(loc~s,rbs!2,tsp1bs,y~dp).NRP1(bs!3,loc~s).NRP1(bs!4,loc~s).VEGF(antivegfbs,loc~s,nrp1bs!3,rbs!5,rbs).VEGF(antivegfbs,loc~s,nrp1bs!4,rbs!6,rbs).VEGFR2(b3bs,cbs!1,dimer!7,loc~s,vbs!5,y1175~p).VEGFR2(b3bs,cbs!2,dimer!7,loc~s,vbs!6,y1175~p)"/>
      <species id="S843" compartment="cell" initialAmount="0" name="CD47(loc~s,rbs!1,tsp1bs!2,y~dp).NRP1(bs!3,loc~s).NRP1(bs!4,loc~s).TSP1(cbs!2).VEGF(antivegfbs,loc~s,nrp1bs!3,rbs!5,rbs).VEGF(antivegfbs,loc~s,nrp1bs!4,rbs!6,rbs).VEGFR2(b3bs,cbs!1,dimer!7,loc~s,vbs!6,y1175~p).VEGFR2(b3bs,cbs,dimer!7,loc~s,vbs!5,y1175~dp)"/>
      <species id="S844" compartment="cell" initialAmount="0" name="CD47(loc~s,rbs!1,tsp1bs!2,y~dp).CD47(loc~s,rbs!3,tsp1bs,y~dp).NRP1(bs!4,loc~s).NRP1(bs!5,loc~s).TSP1(cbs!2).VEGF(antivegfbs,loc~s,nrp1bs!4,rbs!6,rbs).VEGF(antivegfbs,loc~s,nrp1bs!5,rbs!7,rbs).VEGFR2(b3bs,cbs!3,dimer!8,loc~s,vbs!6,y1175~dp).VEGFR2(b3bs,cbs!1,dimer!8,loc~s,vbs!7,y1175~p)"/>
      <species id="S845" compartment="cell" initialAmount="0" name="NRP1(bs!1,loc~s).NRP1(bs!2,loc~s).VEGF(antivegfbs,loc~s,nrp1bs!1,rbs!3,rbs).VEGF(antivegfbs,loc~s,nrp1bs!2,rbs!4,rbs).VEGFR1(cbs,dimer!5,loc~s,nrp1bs,vbs!3).VEGFR2(b3bs,cbs,dimer!5,loc~s,vbs!4,y1175~p)"/>
      <species id="S846" compartment="cell" initialAmount="0" name="CD47(loc~s,rbs!1,tsp1bs,y~dp).NRP1(bs!2,loc~s).NRP1(bs!3,loc~s).VEGF(antivegfbs,loc~s,nrp1bs!2,rbs!4,rbs).VEGF(antivegfbs,loc~s,nrp1bs!3,rbs!5,rbs).VEGFR1(cbs,dimer!6,loc~s,nrp1bs,vbs!4).VEGFR2(b3bs,cbs!1,dimer!6,loc~s,vbs!5,y1175~p)"/>
      <species id="S847" compartment="cell" initialAmount="0" name="NRP1(bs!1,loc~s).NRP1(bs!2,loc~s).NRP1(bs!3,loc~s).VEGF(antivegfbs,loc~s,nrp1bs!1,rbs!4,rbs).VEGF(antivegfbs,loc~s,nrp1bs!3,rbs!5,rbs).VEGFR1(cbs,dimer!6,loc~s,nrp1bs!2,vbs!4).VEGFR2(b3bs,cbs,dimer!6,loc~s,vbs!5,y1175~p)"/>
      <species id="S848" compartment="cell" initialAmount="0" name="CD47(loc~s,rbs!1,tsp1bs,y~dp).NRP1(bs!2,loc~s).NRP1(bs!3,loc~s).NRP1(bs!4,loc~s).VEGF(antivegfbs,loc~s,nrp1bs!2,rbs!5,rbs).VEGF(antivegfbs,loc~s,nrp1bs!4,rbs!6,rbs).VEGFR1(cbs,dimer!7,loc~s,nrp1bs!3,vbs!5).VEGFR2(b3bs,cbs!1,dimer!7,loc~s,vbs!6,y1175~p)"/>
      <species id="S849" compartment="cell" initialAmount="0" name="CD47(loc~s,rbs!1,tsp1bs!2,y~dp).TSP1(cbs!2).VEGF(antivegfbs,loc~s,nrp1bs,rbs!3,rbs).VEGF(antivegfbs,loc~s,nrp1bs,rbs!4,rbs).VEGFR2(b3bs,cbs!1,dimer!5,loc~s,vbs!3,y1175~p).VEGFR2(b3bs,cbs,dimer!5,loc~s,vbs!4,y1175~p)"/>
      <species id="S850" compartment="cell" initialAmount="0" name="CD47(loc~s,rbs!1,tsp1bs!2,y~dp).CD47(loc~s,rbs!3,tsp1bs,y~dp).TSP1(cbs!2).VEGF(antivegfbs,loc~s,nrp1bs,rbs!4,rbs).VEGF(antivegfbs,loc~s,nrp1bs,rbs!5,rbs).VEGFR2(b3bs,cbs!3,dimer!6,loc~s,vbs!4,y1175~p).VEGFR2(b3bs,cbs!1,dimer!6,loc~s,vbs!5,y1175~p)"/>
      <species id="S851" compartment="cell" initialAmount="0" name="CD47(loc~s,rbs!1,tsp1bs!2,y~dp).CD47(loc~s,rbs!3,tsp1bs!4,y~dp).TSP1(cbs!2).TSP1(cbs!4).VEGF(antivegfbs,loc~s,nrp1bs,rbs!5,rbs).VEGF(antivegfbs,loc~s,nrp1bs,rbs!6,rbs).VEGFR2(b3bs,cbs!1,dimer!7,loc~s,vbs!5,y1175~p).VEGFR2(b3bs,cbs!3,dimer!7,loc~s,vbs!6,y1175~p)"/>
      <species id="S852" compartment="cell" initialAmount="0" name="CD47(loc~s,rbs!1,tsp1bs!2,y~dp).TSP1(cbs!2).VEGF(antivegfbs,loc~s,nrp1bs,rbs!3,rbs).VEGF(antivegfbs,loc~s,nrp1bs,rbs!4,rbs).VEGFR1(cbs,dimer!5,loc~s,nrp1bs,vbs!3).VEGFR2(b3bs,cbs!1,dimer!5,loc~s,vbs!4,y1175~p)"/>
      <species id="S853" compartment="cell" initialAmount="0" name="CD47(loc~s,rbs!1,tsp1bs!2,y~dp).NRP1(bs!3,loc~s).TSP1(cbs!2).VEGF(antivegfbs,loc~s,nrp1bs,rbs!4,rbs).VEGF(antivegfbs,loc~s,nrp1bs,rbs!5,rbs).VEGFR1(cbs,dimer!6,loc~s,nrp1bs!3,vbs!4).VEGFR2(b3bs,cbs!1,dimer!6,loc~s,vbs!5,y1175~p)"/>
      <species id="S854" compartment="cell" initialAmount="0" name="CD47(loc~s,rbs!1,tsp1bs!2,y~dp).NRP1(bs!3,loc~s).TSP1(cbs!2).VEGF(antivegfbs,loc~s,nrp1bs!3,rbs!4,rbs).VEGF(antivegfbs,loc~s,nrp1bs,rbs!5,rbs).VEGFR2(b3bs,cbs!1,dimer!6,loc~s,vbs!4,y1175~p).VEGFR2(b3bs,cbs,dimer!6,loc~s,vbs!5,y1175~p)"/>
      <species id="S855" compartment="cell" initialAmount="0" name="CD47(loc~s,rbs!1,tsp1bs!2,y~dp).NRP1(bs!3,loc~s).TSP1(cbs!2).VEGF(antivegfbs,loc~s,nrp1bs!3,rbs!4,rbs).VEGF(antivegfbs,loc~s,nrp1bs,rbs!5,rbs).VEGFR2(b3bs,cbs!1,dimer!6,loc~s,vbs!5,y1175~p).VEGFR2(b3bs,cbs,dimer!6,loc~s,vbs!4,y1175~p)"/>
      <species id="S856" compartment="cell" initialAmount="0" name="CD47(loc~s,rbs!1,tsp1bs!2,y~dp).CD47(loc~s,rbs!3,tsp1bs,y~dp).NRP1(bs!4,loc~s).TSP1(cbs!2).VEGF(antivegfbs,loc~s,nrp1bs!4,rbs!5,rbs).VEGF(antivegfbs,loc~s,nrp1bs,rbs!6,rbs).VEGFR2(b3bs,cbs!3,dimer!7,loc~s,vbs!5,y1175~p).VEGFR2(b3bs,cbs!1,dimer!7,loc~s,vbs!6,y1175~p)"/>
      <species id="S857" compartment="cell" initialAmount="0" name="CD47(loc~s,rbs!1,tsp1bs!2,y~dp).CD47(loc~s,rbs!3,tsp1bs,y~dp).NRP1(bs!4,loc~s).TSP1(cbs!2).VEGF(antivegfbs,loc~s,nrp1bs!4,rbs!5,rbs).VEGF(antivegfbs,loc~s,nrp1bs,rbs!6,rbs).VEGFR2(b3bs,cbs!1,dimer!7,loc~s,vbs!5,y1175~p).VEGFR2(b3bs,cbs!3,dimer!7,loc~s,vbs!6,y1175~p)"/>
      <species id="S858" compartment="cell" initialAmount="0" name="CD47(loc~s,rbs!1,tsp1bs!2,y~dp).CD47(loc~s,rbs!3,tsp1bs!4,y~dp).NRP1(bs!5,loc~s).TSP1(cbs!2).TSP1(cbs!4).VEGF(antivegfbs,loc~s,nrp1bs!5,rbs!6,rbs).VEGF(antivegfbs,loc~s,nrp1bs,rbs!7,rbs).VEGFR2(b3bs,cbs!1,dimer!8,loc~s,vbs!6,y1175~p).VEGFR2(b3bs,cbs!3,dimer!8,loc~s,vbs!7,y1175~p)"/>
      <species id="S859" compartment="cell" initialAmount="0" name="CD47(loc~s,rbs!1,tsp1bs!2,y~dp).NRP1(bs!3,loc~s).TSP1(cbs!2).VEGF(antivegfbs,loc~s,nrp1bs!3,rbs!4,rbs).VEGF(antivegfbs,loc~s,nrp1bs,rbs!5,rbs).VEGFR1(cbs,dimer!6,loc~s,nrp1bs,vbs!4).VEGFR2(b3bs,cbs!1,dimer!6,loc~s,vbs!5,y1175~p)"/>
      <species id="S860" compartment="cell" initialAmount="0" name="CD47(loc~s,rbs!1,tsp1bs!2,y~dp).NRP1(bs!3,loc~s).NRP1(bs!4,loc~s).TSP1(cbs!2).VEGF(antivegfbs,loc~s,nrp1bs!3,rbs!5,rbs).VEGF(antivegfbs,loc~s,nrp1bs,rbs!6,rbs).VEGFR1(cbs,dimer!7,loc~s,nrp1bs!4,vbs!5).VEGFR2(b3bs,cbs!1,dimer!7,loc~s,vbs!6,y1175~p)"/>
      <species id="S861" compartment="cell" initialAmount="0" name="CD47(loc~s,rbs!1,tsp1bs!2,y~dp).NRP1(bs!3,loc~s).TSP1(cbs!2).VEGF(antivegfbs,loc~s,nrp1bs!3,rbs!4,rbs).VEGF(antivegfbs,loc~s,nrp1bs,rbs!5,rbs).VEGFR1(cbs,dimer!6,loc~s,nrp1bs,vbs!5).VEGFR2(b3bs,cbs!1,dimer!6,loc~s,vbs!4,y1175~p)"/>
      <species id="S862" compartment="cell" initialAmount="0" name="CD47(loc~s,rbs!1,tsp1bs!2,y~dp).NRP1(bs!3,loc~s).NRP1(bs!4,loc~s).TSP1(cbs!2).VEGF(antivegfbs,loc~s,nrp1bs!3,rbs!5,rbs).VEGF(antivegfbs,loc~s,nrp1bs,rbs!6,rbs).VEGFR1(cbs,dimer!7,loc~s,nrp1bs!4,vbs!6).VEGFR2(b3bs,cbs!1,dimer!7,loc~s,vbs!5,y1175~p)"/>
      <species id="S863" compartment="cell" initialAmount="0" name="CD47(loc~e1,rbs!1,tsp1bs!2,y~dp).CD47(loc~e1,rbs!3,tsp1bs!4,y~dp).NRP1(bs!5,loc~e1).TSP1(cbs!2).TSP1(cbs!4).VEGF(antivegfbs,loc~e1,nrp1bs!5,rbs!6,rbs!7).VEGFR2(b3bs,cbs!1,dimer!8,loc~e1,vbs!6,y1175~p).VEGFR2(b3bs,cbs!3,dimer!8,loc~e1,vbs!7,y1175~p)"/>
      <species id="S864" compartment="cell" initialAmount="0" name="CD47(loc~e2,rbs!1,tsp1bs,y~dp).CD47(loc~e2,rbs!2,tsp1bs,y~dp).VEGF(antivegfbs,loc~e2,nrp1bs,rbs!3,rbs!4).VEGFR2(b3bs,cbs!1,dimer!5,loc~e2,vbs!3,y1175~p).VEGFR2(b3bs,cbs!2,dimer!5,loc~e2,vbs!4,y1175~p)"/>
      <species id="S865" compartment="cell" initialAmount="0" name="CD47(loc~e2,rbs!1,tsp1bs!2,y~dp).CD47(loc~e2,rbs!3,tsp1bs,y~dp).TSP1(cbs!2).VEGF(antivegfbs,loc~e2,nrp1bs,rbs!4,rbs!5).VEGFR2(b3bs,cbs!3,dimer!6,loc~e2,vbs!4,y1175~p).VEGFR2(b3bs,cbs!1,dimer!6,loc~e2,vbs!5,y1175~p)"/>
      <species id="S866" compartment="cell" initialAmount="0" name="CD47(loc~e2,rbs!1,tsp1bs!2,y~dp).CD47(loc~e2,rbs!3,tsp1bs!4,y~dp).TSP1(cbs!2).TSP1(cbs!4).VEGF(antivegfbs,loc~e2,nrp1bs,rbs!5,rbs!6).VEGFR2(b3bs,cbs!1,dimer!7,loc~e2,vbs!5,y1175~p).VEGFR2(b3bs,cbs!3,dimer!7,loc~e2,vbs!6,y1175~p)"/>
      <species id="S867" compartment="cell" initialAmount="0" name="CD47(loc~e2,rbs!1,tsp1bs!2,y~dp).CD47(loc~e2,rbs!3,tsp1bs!4,y~dp).NRP1(bs!5,loc~e2).TSP1(cbs!2).TSP1(cbs!4).VEGF(antivegfbs,loc~e2,nrp1bs!5,rbs!6,rbs!7).VEGFR2(b3bs,cbs!1,dimer,loc~e2,vbs!6,y1175~p).VEGFR2(b3bs,cbs!3,dimer,loc~e2,vbs!7,y1175~p)"/>
      <species id="S868" compartment="cell" initialAmount="0" name="CD47(loc~e2,rbs!1,tsp1bs,y~dp).CD47(loc~e2,rbs!2,tsp1bs,y~dp).NRP1(bs!3,loc~e2).VEGF(antivegfbs,loc~e2,nrp1bs!3,rbs!4,rbs!5).VEGFR2(b3bs,cbs!1,dimer!6,loc~e2,vbs!4,y1175~p).VEGFR2(b3bs,cbs!2,dimer!6,loc~e2,vbs!5,y1175~p)"/>
      <species id="S869" compartment="cell" initialAmount="0" name="CD47(loc~e2,rbs!1,tsp1bs!2,y~dp).CD47(loc~e2,rbs!3,tsp1bs,y~dp).NRP1(bs!4,loc~e2).TSP1(cbs!2).VEGF(antivegfbs,loc~e2,nrp1bs!4,rbs!5,rbs!6).VEGFR2(b3bs,cbs!3,dimer!7,loc~e2,vbs!5,y1175~p).VEGFR2(b3bs,cbs!1,dimer!7,loc~e2,vbs!6,y1175~p)"/>
      <species id="S870" compartment="cell" initialAmount="0" name="CD47(loc~e2,rbs!1,tsp1bs!2,y~dp).TSP1(cbs!2).VEGF(antivegfbs,loc~e2,nrp1bs,rbs!3,rbs!4).VEGFR2(b3bs,cbs!1,dimer!5,loc~e2,vbs!4,y1175~p).VEGFR2(b3bs,cbs,dimer!5,loc~e2,vbs!3,y1175~p)"/>
      <species id="S871" compartment="cell" initialAmount="0" name="CD47(loc~e2,rbs!1,tsp1bs,y~dp).NRP1(bs!2,loc~e2).VEGF(antivegfbs,loc~e2,nrp1bs!2,rbs!3,rbs!4).VEGFR2(b3bs,cbs!1,dimer!5,loc~e2,vbs!4,y1175~p).VEGFR2(b3bs,cbs,dimer!5,loc~e2,vbs!3,y1175~p)"/>
      <species id="S872" compartment="cell" initialAmount="0" name="CD47(loc~e2,rbs!1,tsp1bs!2,y~dp).NRP1(bs!3,loc~e2).TSP1(cbs!2).VEGF(antivegfbs,loc~e2,nrp1bs!3,rbs!4,rbs!5).VEGFR2(b3bs,cbs!1,dimer!6,loc~e2,vbs!5,y1175~p).VEGFR2(b3bs,cbs,dimer!6,loc~e2,vbs!4,y1175~p)"/>
      <species id="S873" compartment="cell" initialAmount="0" name="NRP1(bs!1,loc~r).VEGF(antivegfbs,loc~r,nrp1bs!1,rbs!2,rbs!3).VEGFR2(b3bs,cbs,dimer,loc~r,vbs!2,y1175~p).VEGFR2(b3bs,cbs,dimer,loc~r,vbs!3,y1175~p)"/>
      <species id="S874" compartment="cell" initialAmount="0" name="NRP1(bs!1,loc~r).VEGF(antivegfbs,loc~r,nrp1bs!1,rbs!2,rbs!3).VEGFR2(b3bs,cbs,dimer!4,loc~r,vbs!2,y1175~p).VEGFR2(b3bs,cbs,dimer!4,loc~r,vbs!3,y1175~p)"/>
      <species id="S875" compartment="cell" initialAmount="0" name="CD47(loc~r,rbs!1,tsp1bs,y~dp).NRP1(bs!2,loc~r).VEGF(antivegfbs,loc~r,nrp1bs!2,rbs!3,rbs!4).VEGFR2(b3bs,cbs!1,dimer,loc~r,vbs!4,y1175~p).VEGFR2(b3bs,cbs,dimer,loc~r,vbs!3,y1175~p)"/>
      <species id="S876" compartment="cell" initialAmount="0" name="CD47(loc~r,rbs!1,tsp1bs!2,y~dp).NRP1(bs!3,loc~r).TSP1(cbs!2).VEGF(antivegfbs,loc~r,nrp1bs!3,rbs!4,rbs!5).VEGFR2(b3bs,cbs!1,dimer,loc~r,vbs!5,y1175~p).VEGFR2(b3bs,cbs,dimer,loc~r,vbs!4,y1175~p)"/>
      <species id="S877" compartment="cell" initialAmount="0" name="CD47(loc~r,rbs!1,tsp1bs,y~dp).CD47(loc~r,rbs!2,tsp1bs,y~dp).NRP1(bs!3,loc~r).VEGF(antivegfbs,loc~r,nrp1bs!3,rbs!4,rbs!5).VEGFR2(b3bs,cbs!1,dimer,loc~r,vbs!4,y1175~p).VEGFR2(b3bs,cbs!2,dimer,loc~r,vbs!5,y1175~p)"/>
      <species id="S878" compartment="cell" initialAmount="0" name="CD47(loc~r,rbs!1,tsp1bs!2,y~dp).CD47(loc~r,rbs!3,tsp1bs,y~dp).NRP1(bs!4,loc~r).TSP1(cbs!2).VEGF(antivegfbs,loc~r,nrp1bs!4,rbs!5,rbs!6).VEGFR2(b3bs,cbs!3,dimer,loc~r,vbs!5,y1175~p).VEGFR2(b3bs,cbs!1,dimer,loc~r,vbs!6,y1175~p)"/>
      <species id="S879" compartment="cell" initialAmount="0" name="CD47(loc~e2,rbs!1,tsp1bs!2,y~dp).CD47(loc~e2,rbs!3,tsp1bs!4,y~dp).NRP1(bs!5,loc~e2).TSP1(cbs!2).TSP1(cbs!4).VEGF(antivegfbs,loc~e2,nrp1bs!5,rbs!6,rbs!7).VEGFR2(b3bs,cbs!1,dimer!8,loc~e2,vbs!6,y1175~dp).VEGFR2(b3bs,cbs!3,dimer!8,loc~e2,vbs!7,y1175~p)"/>
      <species id="S880" compartment="cell" initialAmount="0" name="CD47(loc~r,rbs!1,tsp1bs,y~dp).NRP1(bs!2,loc~r).VEGF(antivegfbs,loc~r,nrp1bs!2,rbs!3,rbs!4).VEGFR2(b3bs,cbs!1,dimer!5,loc~r,vbs!4,y1175~p).VEGFR2(b3bs,cbs,dimer!5,loc~r,vbs!3,y1175~dp)"/>
      <species id="S881" compartment="cell" initialAmount="0" name="CD47(loc~r,rbs!1,tsp1bs,y~dp).NRP1(bs!2,loc~r).VEGF(antivegfbs,loc~r,nrp1bs!2,rbs!3,rbs!4).VEGFR2(b3bs,cbs!1,dimer!5,loc~r,vbs!4,y1175~dp).VEGFR2(b3bs,cbs,dimer!5,loc~r,vbs!3,y1175~p)"/>
      <species id="S882" compartment="cell" initialAmount="0" name="CD47(loc~r,rbs!1,tsp1bs!2,y~dp).NRP1(bs!3,loc~r).TSP1(cbs!2).VEGF(antivegfbs,loc~r,nrp1bs!3,rbs!4,rbs!5).VEGFR2(b3bs,cbs!1,dimer!6,loc~r,vbs!5,y1175~p).VEGFR2(b3bs,cbs,dimer!6,loc~r,vbs!4,y1175~dp)"/>
      <species id="S883" compartment="cell" initialAmount="0" name="CD47(loc~r,rbs!1,tsp1bs!2,y~dp).NRP1(bs!3,loc~r).TSP1(cbs!2).VEGF(antivegfbs,loc~r,nrp1bs!3,rbs!4,rbs!5).VEGFR2(b3bs,cbs!1,dimer!6,loc~r,vbs!5,y1175~dp).VEGFR2(b3bs,cbs,dimer!6,loc~r,vbs!4,y1175~p)"/>
      <species id="S884" compartment="cell" initialAmount="0" name="CD47(loc~r,rbs!1,tsp1bs!2,y~dp).CD47(loc~r,rbs!3,tsp1bs!4,y~dp).NRP1(bs!5,loc~r).TSP1(cbs!2).TSP1(cbs!4).VEGF(antivegfbs,loc~r,nrp1bs!5,rbs!6,rbs!7).VEGFR2(b3bs,cbs!1,dimer,loc~r,vbs!6,y1175~dp).VEGFR2(b3bs,cbs!3,dimer,loc~r,vbs!7,y1175~p)"/>
      <species id="S885" compartment="cell" initialAmount="0" name="CD47(loc~r,rbs!1,tsp1bs,y~dp).CD47(loc~r,rbs!2,tsp1bs,y~dp).NRP1(bs!3,loc~r).VEGF(antivegfbs,loc~r,nrp1bs!3,rbs!4,rbs!5).VEGFR2(b3bs,cbs!1,dimer!6,loc~r,vbs!4,y1175~dp).VEGFR2(b3bs,cbs!2,dimer!6,loc~r,vbs!5,y1175~p)"/>
      <species id="S886" compartment="cell" initialAmount="0" name="CD47(loc~r,rbs!1,tsp1bs!2,y~dp).CD47(loc~r,rbs!3,tsp1bs,y~dp).NRP1(bs!4,loc~r).TSP1(cbs!2).VEGF(antivegfbs,loc~r,nrp1bs!4,rbs!5,rbs!6).VEGFR2(b3bs,cbs!3,dimer!7,loc~r,vbs!5,y1175~dp).VEGFR2(b3bs,cbs!1,dimer!7,loc~r,vbs!6,y1175~p)"/>
      <species id="S887" compartment="cell" initialAmount="0" name="CD47(loc~r,rbs!1,tsp1bs!2,y~dp).CD47(loc~r,rbs!3,tsp1bs,y~dp).NRP1(bs!4,loc~r).TSP1(cbs!2).VEGF(antivegfbs,loc~r,nrp1bs!4,rbs!5,rbs!6).VEGFR2(b3bs,cbs!1,dimer!7,loc~r,vbs!6,y1175~dp).VEGFR2(b3bs,cbs!3,dimer!7,loc~r,vbs!5,y1175~p)"/>
      <species id="S888" compartment="cell" initialAmount="0" name="CD47(loc~r,rbs!1,tsp1bs!2,y~dp).CD47(loc~r,rbs!3,tsp1bs!4,y~dp).NRP1(bs!5,loc~r).TSP1(cbs!2).TSP1(cbs!4).VEGF(antivegfbs,loc~r,nrp1bs!5,rbs!6,rbs!7).VEGFR2(b3bs,cbs!1,dimer!8,loc~r,vbs!6,y1175~dp).VEGFR2(b3bs,cbs!3,dimer!8,loc~r,vbs!7,y1175~dp)"/>
      <species id="S889" compartment="cell" initialAmount="0" name="VEGFR2(b3bs,cbs,dimer,loc~r,vbs,y1175~p)"/>
      <species id="S890" compartment="cell" initialAmount="0" name="VEGFR2(b3bs,cbs,dimer!1,loc~r,vbs,y1175~dp).VEGFR2(b3bs,cbs,dimer!1,loc~r,vbs,y1175~p)"/>
      <species id="S891" compartment="cell" initialAmount="0" name="CIB1(EF1,EF2!1,loc~cytosol,sk1bd!2).Calcium_cyto(bd!1).SphK(CIB1bd!2,serk~p,spkc~dp)"/>
      <species id="S892" compartment="cell" initialAmount="0" name="CIB1(EF1!1,EF2,loc~cytosol,sk1bd!2).Calcium_cyto(bd!1).SphK(CIB1bd!2,serk~p,spkc~dp)"/>
      <species id="S893" compartment="cell" initialAmount="0" name="CIB1(EF1!1,EF2!2,loc~membrane,sk1bd!3).Calcium_cyto(bd!2).Calcium_cyto(bd!1).SphK(CIB1bd!3,serk~p,spkc~dp)"/>
      <species id="S894" compartment="cell" initialAmount="0" name="CIB1(EF1!1,EF2!2,loc~cytosol,sk1bd!3).Calcium_cyto(bd!2).Calcium_cyto(bd!1).SphK(CIB1bd!3,serk~dp,spkc~dp)"/>
      <species id="S895" compartment="cell" initialAmount="0" name="PDK1(PHpdk1!1,aktbd).PI(PIsite~4P!1)"/>
      <species id="S896" compartment="cell" initialAmount="0" name="Akt(PHakt!1,S473~dp,T308~dp).PI(PIsite~4P!1)"/>
      <species id="S897" compartment="cell" initialAmount="0" name="Ang1_4(tie2bs!1,tie2bs!2,tie2bs!3,tie2bs!4).Tie2(ang1bs!3,ang2bs,loc~s,pY~dp,tie1bs,veptpbs).Tie2(ang1bs!4,ang2bs,loc~s,pY~dp,tie1bs,veptpbs).Tie2(ang1bs!2,ang2bs,loc~sol,pY~p,tie1bs,veptpbs).Tie2(ang1bs!1,ang2bs,loc~sol,pY~p,tie1bs,veptpbs)"/>
      <species id="S898" compartment="cell" initialAmount="0" name="Ang2_4(antiang2bs,tie2bs!1,tie2bs!2,tie2bs!3,tie2bs!4).Tie2(ang1bs,ang2bs!3,loc~s,pY~dp,tie1bs,veptpbs).Tie2(ang1bs,ang2bs!4,loc~s,pY~dp,tie1bs,veptpbs).Tie2(ang1bs,ang2bs!2,loc~sol,pY~p,tie1bs,veptpbs).Tie2(ang1bs,ang2bs!1,loc~sol,pY~p,tie1bs,veptpbs)"/>
      <species id="S899" compartment="cell" initialAmount="0" name="Ang1_4(tie2bs!1,tie2bs!2,tie2bs!3,tie2bs!4).Tie2(ang1bs!4,ang2bs,loc~s,pY~dp,tie1bs,veptpbs).Tie2(ang1bs!3,ang2bs,loc~sol,pY~dp,tie1bs,veptpbs).Tie2(ang1bs!2,ang2bs,loc~sol,pY~dp,tie1bs,veptpbs).Tie2(ang1bs!1,ang2bs,loc~sol,pY~dp,tie1bs,veptpbs)"/>
      <species id="S900" compartment="cell" initialAmount="0" name="Ang2_4(antiang2bs,tie2bs!1,tie2bs!2,tie2bs!3,tie2bs!4).Tie2(ang1bs,ang2bs!4,loc~s,pY~dp,tie1bs,veptpbs).Tie2(ang1bs,ang2bs!3,loc~sol,pY~dp,tie1bs,veptpbs).Tie2(ang1bs,ang2bs!2,loc~sol,pY~dp,tie1bs,veptpbs).Tie2(ang1bs,ang2bs!1,loc~sol,pY~dp,tie1bs,veptpbs)"/>
      <species id="S901" compartment="cell" initialAmount="0" name="Ang1_4(tie2bs!1,tie2bs!2,tie2bs!3,tie2bs!4).Tie2(ang1bs!1,ang2bs,loc~s,pY~p,tie1bs,veptpbs).Tie2(ang1bs!4,ang2bs,loc~sol,pY~dp,tie1bs,veptpbs).Tie2(ang1bs!3,ang2bs,loc~sol,pY~dp,tie1bs,veptpbs).Tie2(ang1bs!2,ang2bs,loc~sol,pY~dp,tie1bs,veptpbs)"/>
      <species id="S902" compartment="cell" initialAmount="0" name="Ang1_4(tie2bs!1,tie2bs!2,tie2bs!3,tie2bs!4).Tie2(ang1bs!4,ang2bs,loc~s,pY~dp,tie1bs,veptpbs).Tie2(ang1bs!3,ang2bs,loc~sol,pY~dp,tie1bs,veptpbs).Tie2(ang1bs!2,ang2bs,loc~sol,pY~dp,tie1bs,veptpbs).Tie2(ang1bs!1,ang2bs,loc~sol,pY~p,tie1bs,veptpbs)"/>
      <species id="S903" compartment="cell" initialAmount="0" name="Ang2_4(antiang2bs,tie2bs!1,tie2bs!2,tie2bs!3,tie2bs!4).Tie2(ang1bs,ang2bs!1,loc~s,pY~p,tie1bs,veptpbs).Tie2(ang1bs,ang2bs!4,loc~sol,pY~dp,tie1bs,veptpbs).Tie2(ang1bs,ang2bs!3,loc~sol,pY~dp,tie1bs,veptpbs).Tie2(ang1bs,ang2bs!2,loc~sol,pY~dp,tie1bs,veptpbs)"/>
      <species id="S904" compartment="cell" initialAmount="0" name="Ang2_4(antiang2bs,tie2bs!1,tie2bs!2,tie2bs!3,tie2bs!4).Tie2(ang1bs,ang2bs!4,loc~s,pY~dp,tie1bs,veptpbs).Tie2(ang1bs,ang2bs!3,loc~sol,pY~dp,tie1bs,veptpbs).Tie2(ang1bs,ang2bs!2,loc~sol,pY~dp,tie1bs,veptpbs).Tie2(ang1bs,ang2bs!1,loc~sol,pY~p,tie1bs,veptpbs)"/>
      <species id="S905" compartment="cell" initialAmount="0" name="Ang1_4(tie2bs!1,tie2bs!2,tie2bs!3,tie2bs!4).Tie2(ang1bs!4,ang2bs,loc~s,pY~p,tie1bs,veptpbs).Tie2(ang1bs!3,ang2bs,loc~s,pY~p,tie1bs,veptpbs).Tie2(ang1bs!2,ang2bs,loc~s,pY~p,tie1bs,veptpbs).Tie2(ang1bs!1,ang2bs,loc~sol,pY~p,tie1bs,veptpbs)"/>
      <species id="S906" compartment="cell" initialAmount="0" name="Ang1_4(tie2bs!1,tie2bs!2,tie2bs!3,tie2bs!4).Tie2(ang1bs!4,ang2bs,loc~s,pY~p,tie1bs,veptpbs).Tie2(ang1bs!3,ang2bs,loc~s,pY~p,tie1bs,veptpbs).Tie2(ang1bs!2,ang2bs,loc~sol,pY~dp,tie1bs,veptpbs).Tie2(ang1bs!1,ang2bs,loc~sol,pY~p,tie1bs,veptpbs)"/>
      <species id="S907" compartment="cell" initialAmount="0" name="Ang1_4(tie2bs!1,tie2bs!2,tie2bs!3,tie2bs!4).Tie2(ang1bs!4,ang2bs,loc~s,pY~dp,tie1bs,veptpbs).Tie2(ang1bs!3,ang2bs,loc~s,pY~p,tie1bs,veptpbs).Tie2(ang1bs!2,ang2bs,loc~sol,pY~p,tie1bs,veptpbs).Tie2(ang1bs!1,ang2bs,loc~sol,pY~p,tie1bs,veptpbs)"/>
      <species id="S908" compartment="cell" initialAmount="0" name="Ang1_4(tie2bs!1,tie2bs!2,tie2bs!3,tie2bs!4).Tie2(ang1bs!4,ang2bs,loc~s,pY~p,tie1bs,veptpbs).Tie2(ang1bs!3,ang2bs,loc~sol,pY~dp,tie1bs,veptpbs).Tie2(ang1bs!2,ang2bs,loc~sol,pY~dp,tie1bs,veptpbs).Tie2(ang1bs!1,ang2bs,loc~sol,pY~p,tie1bs,veptpbs)"/>
      <species id="S909" compartment="cell" initialAmount="0" name="Ang2_4(antiang2bs,tie2bs!1,tie2bs!2,tie2bs!3,tie2bs!4).Tie2(ang1bs,ang2bs!4,loc~s,pY~p,tie1bs,veptpbs).Tie2(ang1bs,ang2bs!3,loc~s,pY~p,tie1bs,veptpbs).Tie2(ang1bs,ang2bs!2,loc~s,pY~p,tie1bs,veptpbs).Tie2(ang1bs,ang2bs!1,loc~sol,pY~p,tie1bs,veptpbs)"/>
      <species id="S910" compartment="cell" initialAmount="0" name="Ang2_4(antiang2bs,tie2bs!1,tie2bs!2,tie2bs!3,tie2bs!4).Tie2(ang1bs,ang2bs!4,loc~s,pY~p,tie1bs,veptpbs).Tie2(ang1bs,ang2bs!3,loc~s,pY~p,tie1bs,veptpbs).Tie2(ang1bs,ang2bs!2,loc~sol,pY~dp,tie1bs,veptpbs).Tie2(ang1bs,ang2bs!1,loc~sol,pY~p,tie1bs,veptpbs)"/>
      <species id="S911" compartment="cell" initialAmount="0" name="Ang2_4(antiang2bs,tie2bs!1,tie2bs!2,tie2bs!3,tie2bs!4).Tie2(ang1bs,ang2bs!4,loc~s,pY~dp,tie1bs,veptpbs).Tie2(ang1bs,ang2bs!3,loc~s,pY~p,tie1bs,veptpbs).Tie2(ang1bs,ang2bs!2,loc~sol,pY~p,tie1bs,veptpbs).Tie2(ang1bs,ang2bs!1,loc~sol,pY~p,tie1bs,veptpbs)"/>
      <species id="S912" compartment="cell" initialAmount="0" name="Ang2_4(antiang2bs,tie2bs!1,tie2bs!2,tie2bs!3,tie2bs!4).Tie2(ang1bs,ang2bs!4,loc~s,pY~p,tie1bs,veptpbs).Tie2(ang1bs,ang2bs!3,loc~sol,pY~dp,tie1bs,veptpbs).Tie2(ang1bs,ang2bs!2,loc~sol,pY~dp,tie1bs,veptpbs).Tie2(ang1bs,ang2bs!1,loc~sol,pY~p,tie1bs,veptpbs)"/>
      <species id="S913" compartment="cell" initialAmount="0" name="Ang1_4(tie2bs!1,tie2bs!2,tie2bs!3,tie2bs!4).Tie2(ang1bs!4,ang2bs,loc~j,pY~p,tie1bs,veptpbs).Tie2(ang1bs!3,ang2bs,loc~j,pY~p,tie1bs,veptpbs).Tie2(ang1bs!2,ang2bs,loc~j,pY~p,tie1bs,veptpbs).Tie2(ang1bs!1,ang2bs,loc~j,pY~p,tie1bs,veptpbs)"/>
      <species id="S914" compartment="cell" initialAmount="0" name="Ang2_4(antiang2bs,tie2bs!1,tie2bs!2,tie2bs!3,tie2bs!4).Tie2(ang1bs,ang2bs!4,loc~j,pY~p,tie1bs,veptpbs).Tie2(ang1bs,ang2bs!3,loc~j,pY~p,tie1bs,veptpbs).Tie2(ang1bs,ang2bs!2,loc~j,pY~p,tie1bs,veptpbs).Tie2(ang1bs,ang2bs!1,loc~j,pY~p,tie1bs,veptpbs)"/>
      <species id="S915" compartment="cell" initialAmount="0" name="CD47(loc~s,rbs!1,tsp1bs!2,y~dp).CD47(loc~s,rbs!3,tsp1bs!4,y~dp).NRP1(bs!5,loc~s).NRP1(bs!6,loc~s).TSP1(cbs!2).TSP1(cbs!4).VEGF(antivegfbs,loc~s,nrp1bs!5,rbs!7,rbs).VEGF(antivegfbs,loc~s,nrp1bs!6,rbs!8,rbs).VEGFR2(b3bs,cbs!1,dimer!9,loc~s,vbs!7,y1175~dp).VEGFR2(b3bs,cbs!3,dimer!9,loc~s,vbs!8,y1175~p)"/>
      <species id="S916" compartment="cell" initialAmount="0" name="CD47(loc~s,rbs!1,tsp1bs!2,y~dp).NRP1(bs!3,loc~s).NRP1(bs!4,loc~s).TSP1(cbs!2).VEGF(antivegfbs,loc~s,nrp1bs!3,rbs!5,rbs).VEGF(antivegfbs,loc~s,nrp1bs!4,rbs!6,rbs).VEGFR2(b3bs,cbs!1,dimer!7,loc~s,vbs!5,y1175~p).VEGFR2(b3bs,cbs,dimer!7,loc~s,vbs!6,y1175~p)"/>
      <species id="S917" compartment="cell" initialAmount="0" name="CD47(loc~s,rbs!1,tsp1bs!2,y~dp).CD47(loc~s,rbs!3,tsp1bs,y~dp).NRP1(bs!4,loc~s).NRP1(bs!5,loc~s).TSP1(cbs!2).VEGF(antivegfbs,loc~s,nrp1bs!4,rbs!6,rbs).VEGF(antivegfbs,loc~s,nrp1bs!5,rbs!7,rbs).VEGFR2(b3bs,cbs!3,dimer!8,loc~s,vbs!6,y1175~p).VEGFR2(b3bs,cbs!1,dimer!8,loc~s,vbs!7,y1175~p)"/>
      <species id="S918" compartment="cell" initialAmount="0" name="CD47(loc~s,rbs!1,tsp1bs!2,y~dp).CD47(loc~s,rbs!3,tsp1bs!4,y~dp).NRP1(bs!5,loc~s).NRP1(bs!6,loc~s).TSP1(cbs!2).TSP1(cbs!4).VEGF(antivegfbs,loc~s,nrp1bs!5,rbs!7,rbs).VEGF(antivegfbs,loc~s,nrp1bs!6,rbs!8,rbs).VEGFR2(b3bs,cbs!1,dimer!9,loc~s,vbs!7,y1175~p).VEGFR2(b3bs,cbs!3,dimer!9,loc~s,vbs!8,y1175~p)"/>
      <species id="S919" compartment="cell" initialAmount="0" name="CD47(loc~s,rbs!1,tsp1bs!2,y~dp).NRP1(bs!3,loc~s).NRP1(bs!4,loc~s).TSP1(cbs!2).VEGF(antivegfbs,loc~s,nrp1bs!3,rbs!5,rbs).VEGF(antivegfbs,loc~s,nrp1bs!4,rbs!6,rbs).VEGFR1(cbs,dimer!7,loc~s,nrp1bs,vbs!5).VEGFR2(b3bs,cbs!1,dimer!7,loc~s,vbs!6,y1175~p)"/>
      <species id="S920" compartment="cell" initialAmount="0" name="CD47(loc~s,rbs!1,tsp1bs!2,y~dp).NRP1(bs!3,loc~s).NRP1(bs!4,loc~s).NRP1(bs!5,loc~s).TSP1(cbs!2).VEGF(antivegfbs,loc~s,nrp1bs!3,rbs!6,rbs).VEGF(antivegfbs,loc~s,nrp1bs!5,rbs!7,rbs).VEGFR1(cbs,dimer!8,loc~s,nrp1bs!4,vbs!6).VEGFR2(b3bs,cbs!1,dimer!8,loc~s,vbs!7,y1175~p)"/>
      <species id="S921" compartment="cell" initialAmount="0" name="CD47(loc~e2,rbs!1,tsp1bs!2,y~dp).CD47(loc~e2,rbs!3,tsp1bs!4,y~dp).NRP1(bs!5,loc~e2).TSP1(cbs!2).TSP1(cbs!4).VEGF(antivegfbs,loc~e2,nrp1bs!5,rbs!6,rbs!7).VEGFR2(b3bs,cbs!1,dimer!8,loc~e2,vbs!6,y1175~p).VEGFR2(b3bs,cbs!3,dimer!8,loc~e2,vbs!7,y1175~p)"/>
      <species id="S922" compartment="cell" initialAmount="0" name="CD47(loc~r,rbs!1,tsp1bs,y~dp).NRP1(bs!2,loc~r).VEGF(antivegfbs,loc~r,nrp1bs!2,rbs!3,rbs!4).VEGFR2(b3bs,cbs!1,dimer!5,loc~r,vbs!4,y1175~p).VEGFR2(b3bs,cbs,dimer!5,loc~r,vbs!3,y1175~p)"/>
      <species id="S923" compartment="cell" initialAmount="0" name="CD47(loc~r,rbs!1,tsp1bs!2,y~dp).NRP1(bs!3,loc~r).TSP1(cbs!2).VEGF(antivegfbs,loc~r,nrp1bs!3,rbs!4,rbs!5).VEGFR2(b3bs,cbs!1,dimer!6,loc~r,vbs!5,y1175~p).VEGFR2(b3bs,cbs,dimer!6,loc~r,vbs!4,y1175~p)"/>
      <species id="S924" compartment="cell" initialAmount="0" name="CD47(loc~r,rbs!1,tsp1bs!2,y~dp).CD47(loc~r,rbs!3,tsp1bs!4,y~dp).NRP1(bs!5,loc~r).TSP1(cbs!2).TSP1(cbs!4).VEGF(antivegfbs,loc~r,nrp1bs!5,rbs!6,rbs!7).VEGFR2(b3bs,cbs!1,dimer,loc~r,vbs!6,y1175~p).VEGFR2(b3bs,cbs!3,dimer,loc~r,vbs!7,y1175~p)"/>
      <species id="S925" compartment="cell" initialAmount="0" name="CD47(loc~r,rbs!1,tsp1bs,y~dp).CD47(loc~r,rbs!2,tsp1bs,y~dp).NRP1(bs!3,loc~r).VEGF(antivegfbs,loc~r,nrp1bs!3,rbs!4,rbs!5).VEGFR2(b3bs,cbs!1,dimer!6,loc~r,vbs!4,y1175~p).VEGFR2(b3bs,cbs!2,dimer!6,loc~r,vbs!5,y1175~p)"/>
      <species id="S926" compartment="cell" initialAmount="0" name="CD47(loc~r,rbs!1,tsp1bs!2,y~dp).CD47(loc~r,rbs!3,tsp1bs,y~dp).NRP1(bs!4,loc~r).TSP1(cbs!2).VEGF(antivegfbs,loc~r,nrp1bs!4,rbs!5,rbs!6).VEGFR2(b3bs,cbs!3,dimer!7,loc~r,vbs!5,y1175~p).VEGFR2(b3bs,cbs!1,dimer!7,loc~r,vbs!6,y1175~p)"/>
      <species id="S927" compartment="cell" initialAmount="0" name="CD47(loc~r,rbs!1,tsp1bs!2,y~dp).CD47(loc~r,rbs!3,tsp1bs!4,y~dp).NRP1(bs!5,loc~r).TSP1(cbs!2).TSP1(cbs!4).VEGF(antivegfbs,loc~r,nrp1bs!5,rbs!6,rbs!7).VEGFR2(b3bs,cbs!1,dimer!8,loc~r,vbs!6,y1175~dp).VEGFR2(b3bs,cbs!3,dimer!8,loc~r,vbs!7,y1175~p)"/>
      <species id="S928" compartment="cell" initialAmount="0" name="VEGFR2(b3bs,cbs,dimer!1,loc~r,vbs,y1175~p).VEGFR2(b3bs,cbs,dimer!1,loc~r,vbs,y1175~p)"/>
      <species id="S929" compartment="cell" initialAmount="0" name="CIB1(EF1,EF2,loc~cytosol,sk1bd!1).SphK(CIB1bd!1,serk~p,spkc~dp)"/>
      <species id="S930" compartment="cell" initialAmount="0" name="CIB1(EF1,EF2!1,loc~membrane,sk1bd!2).Calcium_cyto(bd!1).SphK(CIB1bd!2,serk~p,spkc~dp)"/>
      <species id="S931" compartment="cell" initialAmount="0" name="CIB1(EF1,EF2!1,loc~cytosol,sk1bd!2).Calcium_cyto(bd!1).SphK(CIB1bd!2,serk~dp,spkc~dp)"/>
      <species id="S932" compartment="cell" initialAmount="0" name="CIB1(EF1!1,EF2,loc~membrane,sk1bd!2).Calcium_cyto(bd!1).SphK(CIB1bd!2,serk~p,spkc~dp)"/>
      <species id="S933" compartment="cell" initialAmount="0" name="CIB1(EF1!1,EF2,loc~cytosol,sk1bd!2).Calcium_cyto(bd!1).SphK(CIB1bd!2,serk~dp,spkc~dp)"/>
      <species id="S934" compartment="cell" initialAmount="0" name="CIB1(EF1!1,EF2!2,loc~membrane,sk1bd!3).Calcium_cyto(bd!2).Calcium_cyto(bd!1).SphK(CIB1bd!3,serk~dp,spkc~dp)"/>
      <species id="S935" compartment="cell" initialAmount="0" name="Akt(PHakt!1,S473~p,T308~dp).PI(PIsite~4P!1)"/>
      <species id="S936" compartment="cell" initialAmount="0" name="Ang1_4(tie2bs!1,tie2bs!2,tie2bs!3,tie2bs!4).Tie2(ang1bs!4,ang2bs,loc~s,pY~dp,tie1bs,veptpbs).Tie2(ang1bs!2,ang2bs,loc~sol,pY~dp,tie1bs,veptpbs).Tie2(ang1bs!3,ang2bs,loc~sol,pY~p,tie1bs,veptpbs).Tie2(ang1bs!1,ang2bs,loc~sol,pY~p,tie1bs,veptpbs)"/>
      <species id="S937" compartment="cell" initialAmount="0" name="Ang2_4(antiang2bs,tie2bs!1,tie2bs!2,tie2bs!3,tie2bs!4).Tie2(ang1bs,ang2bs!4,loc~s,pY~dp,tie1bs,veptpbs).Tie2(ang1bs,ang2bs!2,loc~sol,pY~dp,tie1bs,veptpbs).Tie2(ang1bs,ang2bs!3,loc~sol,pY~p,tie1bs,veptpbs).Tie2(ang1bs,ang2bs!1,loc~sol,pY~p,tie1bs,veptpbs)"/>
      <species id="S938" compartment="cell" initialAmount="0" name="Ang1_4(tie2bs!1,tie2bs!2,tie2bs!3,tie2bs!4).Tie2(ang1bs!4,ang2bs,loc~sol,pY~dp,tie1bs,veptpbs).Tie2(ang1bs!3,ang2bs,loc~sol,pY~dp,tie1bs,veptpbs).Tie2(ang1bs!2,ang2bs,loc~sol,pY~dp,tie1bs,veptpbs).Tie2(ang1bs!1,ang2bs,loc~sol,pY~p,tie1bs,veptpbs)"/>
      <species id="S939" compartment="cell" initialAmount="0" name="Ang2_4(antiang2bs,tie2bs!1,tie2bs!2,tie2bs!3,tie2bs!4).Tie2(ang1bs,ang2bs!4,loc~sol,pY~dp,tie1bs,veptpbs).Tie2(ang1bs,ang2bs!3,loc~sol,pY~dp,tie1bs,veptpbs).Tie2(ang1bs,ang2bs!2,loc~sol,pY~dp,tie1bs,veptpbs).Tie2(ang1bs,ang2bs!1,loc~sol,pY~p,tie1bs,veptpbs)"/>
      <species id="S940" compartment="cell" initialAmount="0" name="Ang1_4(tie2bs!1,tie2bs!2,tie2bs!3,tie2bs!4).Tie2(ang1bs!4,ang2bs,loc~s,pY~p,tie1bs,veptpbs).Tie2(ang1bs!3,ang2bs,loc~s,pY~p,tie1bs,veptpbs).Tie2(ang1bs!2,ang2bs,loc~sol,pY~p,tie1bs,veptpbs).Tie2(ang1bs!1,ang2bs,loc~sol,pY~p,tie1bs,veptpbs)"/>
      <species id="S941" compartment="cell" initialAmount="0" name="Ang1_4(tie2bs!1,tie2bs!2,tie2bs!3,tie2bs!4).Tie2(ang1bs!4,ang2bs,loc~s,pY~p,tie1bs,veptpbs).Tie2(ang1bs!2,ang2bs,loc~sol,pY~dp,tie1bs,veptpbs).Tie2(ang1bs!3,ang2bs,loc~sol,pY~p,tie1bs,veptpbs).Tie2(ang1bs!1,ang2bs,loc~sol,pY~p,tie1bs,veptpbs)"/>
      <species id="S942" compartment="cell" initialAmount="0" name="Ang2_4(antiang2bs,tie2bs!1,tie2bs!2,tie2bs!3,tie2bs!4).Tie2(ang1bs,ang2bs!4,loc~s,pY~p,tie1bs,veptpbs).Tie2(ang1bs,ang2bs!3,loc~s,pY~p,tie1bs,veptpbs).Tie2(ang1bs,ang2bs!2,loc~sol,pY~p,tie1bs,veptpbs).Tie2(ang1bs,ang2bs!1,loc~sol,pY~p,tie1bs,veptpbs)"/>
      <species id="S943" compartment="cell" initialAmount="0" name="Ang2_4(antiang2bs,tie2bs!1,tie2bs!2,tie2bs!3,tie2bs!4).Tie2(ang1bs,ang2bs!4,loc~s,pY~p,tie1bs,veptpbs).Tie2(ang1bs,ang2bs!2,loc~sol,pY~dp,tie1bs,veptpbs).Tie2(ang1bs,ang2bs!3,loc~sol,pY~p,tie1bs,veptpbs).Tie2(ang1bs,ang2bs!1,loc~sol,pY~p,tie1bs,veptpbs)"/>
      <species id="S944" compartment="cell" initialAmount="0" name="Ang1_4(tie2bs!1,tie2bs!2,tie2bs!3,tie2bs!4).Tie1(a5bs,loc~j,pY~dp,tie2bs!5).Tie2(ang1bs!1,ang2bs,loc~j,pY~p,tie1bs!5,veptpbs).Tie2(ang1bs!4,ang2bs,loc~j,pY~p,tie1bs,veptpbs).Tie2(ang1bs!3,ang2bs,loc~j,pY~p,tie1bs,veptpbs).Tie2(ang1bs!2,ang2bs,loc~j,pY~p,tie1bs,veptpbs)"/>
      <species id="S945" compartment="cell" initialAmount="0" name="Ang2_4(antiang2bs,tie2bs!1,tie2bs!2,tie2bs!3,tie2bs!4).Tie1(a5bs,loc~j,pY~dp,tie2bs!5).Tie2(ang1bs,ang2bs!1,loc~j,pY~p,tie1bs!5,veptpbs).Tie2(ang1bs,ang2bs!4,loc~j,pY~p,tie1bs,veptpbs).Tie2(ang1bs,ang2bs!3,loc~j,pY~p,tie1bs,veptpbs).Tie2(ang1bs,ang2bs!2,loc~j,pY~p,tie1bs,veptpbs)"/>
      <species id="S946" compartment="cell" initialAmount="0" name="Ang1_4(tie2bs!1,tie2bs!2,tie2bs!3,tie2bs!4).Tie2(ang1bs!4,ang2bs,loc~j,pY~p,tie1bs,veptpbs!5).Tie2(ang1bs!3,ang2bs,loc~j,pY~p,tie1bs,veptpbs).Tie2(ang1bs!2,ang2bs,loc~j,pY~p,tie1bs,veptpbs).Tie2(ang1bs!1,ang2bs,loc~j,pY~p,tie1bs,veptpbs).VEPTP(tie2bs!5)"/>
      <species id="S947" compartment="cell" initialAmount="0" name="Ang2_4(antiang2bs,tie2bs!1,tie2bs!2,tie2bs!3,tie2bs!4).Tie2(ang1bs,ang2bs!4,loc~j,pY~p,tie1bs,veptpbs!5).Tie2(ang1bs,ang2bs!3,loc~j,pY~p,tie1bs,veptpbs).Tie2(ang1bs,ang2bs!2,loc~j,pY~p,tie1bs,veptpbs).Tie2(ang1bs,ang2bs!1,loc~j,pY~p,tie1bs,veptpbs).VEPTP(tie2bs!5)"/>
      <species id="S948" compartment="cell" initialAmount="0" name="CD47(loc~r,rbs!1,tsp1bs!2,y~dp).CD47(loc~r,rbs!3,tsp1bs!4,y~dp).NRP1(bs!5,loc~r).TSP1(cbs!2).TSP1(cbs!4).VEGF(antivegfbs,loc~r,nrp1bs!5,rbs!6,rbs!7).VEGFR2(b3bs,cbs!1,dimer!8,loc~r,vbs!6,y1175~p).VEGFR2(b3bs,cbs!3,dimer!8,loc~r,vbs!7,y1175~p)"/>
      <species id="S949" compartment="cell" initialAmount="0" name="CIB1(EF1,EF2,loc~membrane,sk1bd!1).SphK(CIB1bd!1,serk~p,spkc~dp)"/>
      <species id="S950" compartment="cell" initialAmount="0" name="CIB1(EF1,EF2,loc~cytosol,sk1bd!1).SphK(CIB1bd!1,serk~dp,spkc~dp)"/>
      <species id="S951" compartment="cell" initialAmount="0" name="CIB1(EF1,EF2!1,loc~membrane,sk1bd!2).Calcium_cyto(bd!1).SphK(CIB1bd!2,serk~dp,spkc~dp)"/>
      <species id="S952" compartment="cell" initialAmount="0" name="CIB1(EF1!1,EF2,loc~membrane,sk1bd!2).Calcium_cyto(bd!1).SphK(CIB1bd!2,serk~dp,spkc~dp)"/>
      <species id="S953" compartment="cell" initialAmount="0" name="Akt(PHakt,S473~p,T308~dp)"/>
      <species id="S954" compartment="cell" initialAmount="0" name="Akt(PHakt!1,S473~p,T308~p).PI(PIsite~4P!1)"/>
      <species id="S955" compartment="cell" initialAmount="0" name="RhoA(G~GTP,mDiabs)"/>
      <species id="S956" compartment="cell" initialAmount="0" name="Ang1_4(tie2bs!1,tie2bs!2,tie2bs!3,tie2bs!4).Tie2(ang1bs!4,ang2bs,loc~s,pY~dp,tie1bs,veptpbs).Tie2(ang1bs!3,ang2bs,loc~sol,pY~p,tie1bs,veptpbs).Tie2(ang1bs!2,ang2bs,loc~sol,pY~p,tie1bs,veptpbs).Tie2(ang1bs!1,ang2bs,loc~sol,pY~p,tie1bs,veptpbs)"/>
      <species id="S957" compartment="cell" initialAmount="0" name="Ang1_4(tie2bs!1,tie2bs!2,tie2bs!3,tie2bs!4).Tie2(ang1bs!3,ang2bs,loc~sol,pY~dp,tie1bs,veptpbs).Tie2(ang1bs!2,ang2bs,loc~sol,pY~dp,tie1bs,veptpbs).Tie2(ang1bs!4,ang2bs,loc~sol,pY~p,tie1bs,veptpbs).Tie2(ang1bs!1,ang2bs,loc~sol,pY~p,tie1bs,veptpbs)"/>
      <species id="S958" compartment="cell" initialAmount="0" name="Ang2_4(antiang2bs,tie2bs!1,tie2bs!2,tie2bs!3,tie2bs!4).Tie2(ang1bs,ang2bs!4,loc~s,pY~dp,tie1bs,veptpbs).Tie2(ang1bs,ang2bs!3,loc~sol,pY~p,tie1bs,veptpbs).Tie2(ang1bs,ang2bs!2,loc~sol,pY~p,tie1bs,veptpbs).Tie2(ang1bs,ang2bs!1,loc~sol,pY~p,tie1bs,veptpbs)"/>
      <species id="S959" compartment="cell" initialAmount="0" name="Ang2_4(antiang2bs,tie2bs!1,tie2bs!2,tie2bs!3,tie2bs!4).Tie2(ang1bs,ang2bs!3,loc~sol,pY~dp,tie1bs,veptpbs).Tie2(ang1bs,ang2bs!2,loc~sol,pY~dp,tie1bs,veptpbs).Tie2(ang1bs,ang2bs!4,loc~sol,pY~p,tie1bs,veptpbs).Tie2(ang1bs,ang2bs!1,loc~sol,pY~p,tie1bs,veptpbs)"/>
      <species id="S960" compartment="cell" initialAmount="0" name="Ang1_4(tie2bs!1,tie2bs!2,tie2bs!3,tie2bs!4).Tie2(ang1bs!4,ang2bs,loc~s,pY~p,tie1bs,veptpbs).Tie2(ang1bs!3,ang2bs,loc~sol,pY~p,tie1bs,veptpbs).Tie2(ang1bs!2,ang2bs,loc~sol,pY~p,tie1bs,veptpbs).Tie2(ang1bs!1,ang2bs,loc~sol,pY~p,tie1bs,veptpbs)"/>
      <species id="S961" compartment="cell" initialAmount="0" name="Ang2_4(antiang2bs,tie2bs!1,tie2bs!2,tie2bs!3,tie2bs!4).Tie2(ang1bs,ang2bs!4,loc~s,pY~p,tie1bs,veptpbs).Tie2(ang1bs,ang2bs!3,loc~sol,pY~p,tie1bs,veptpbs).Tie2(ang1bs,ang2bs!2,loc~sol,pY~p,tie1bs,veptpbs).Tie2(ang1bs,ang2bs!1,loc~sol,pY~p,tie1bs,veptpbs)"/>
      <species id="S962" compartment="cell" initialAmount="0" name="Ang1_4(tie2bs!1,tie2bs!2,tie2bs!3,tie2bs!4).Tie1(a5bs,loc~j,pY~p,tie2bs!5).Tie2(ang1bs!1,ang2bs,loc~j,pY~p,tie1bs!5,veptpbs).Tie2(ang1bs!4,ang2bs,loc~j,pY~p,tie1bs,veptpbs).Tie2(ang1bs!3,ang2bs,loc~j,pY~p,tie1bs,veptpbs).Tie2(ang1bs!2,ang2bs,loc~j,pY~p,tie1bs,veptpbs)"/>
      <species id="S963" compartment="cell" initialAmount="0" name="Ang2_4(antiang2bs,tie2bs!1,tie2bs!2,tie2bs!3,tie2bs!4).Tie1(a5bs,loc~j,pY~p,tie2bs!5).Tie2(ang1bs,ang2bs!1,loc~j,pY~p,tie1bs!5,veptpbs).Tie2(ang1bs,ang2bs!4,loc~j,pY~p,tie1bs,veptpbs).Tie2(ang1bs,ang2bs!3,loc~j,pY~p,tie1bs,veptpbs).Tie2(ang1bs,ang2bs!2,loc~j,pY~p,tie1bs,veptpbs)"/>
      <species id="S964" compartment="cell" initialAmount="0" name="Ang1_4(tie2bs!1,tie2bs!2,tie2bs!3,tie2bs!4).Tie1(a5bs,loc~j,pY~dp,tie2bs!5).Tie2(ang1bs!1,ang2bs,loc~j,pY~p,tie1bs!5,veptpbs).Tie2(ang1bs!4,ang2bs,loc~j,pY~p,tie1bs,veptpbs!6).Tie2(ang1bs!3,ang2bs,loc~j,pY~p,tie1bs,veptpbs).Tie2(ang1bs!2,ang2bs,loc~j,pY~p,tie1bs,veptpbs).VEPTP(tie2bs!6)"/>
      <species id="S965" compartment="cell" initialAmount="0" name="Ang2_4(antiang2bs,tie2bs!1,tie2bs!2,tie2bs!3,tie2bs!4).Tie1(a5bs,loc~j,pY~dp,tie2bs!5).Tie2(ang1bs,ang2bs!1,loc~j,pY~p,tie1bs!5,veptpbs).Tie2(ang1bs,ang2bs!4,loc~j,pY~p,tie1bs,veptpbs!6).Tie2(ang1bs,ang2bs!3,loc~j,pY~p,tie1bs,veptpbs).Tie2(ang1bs,ang2bs!2,loc~j,pY~p,tie1bs,veptpbs).VEPTP(tie2bs!6)"/>
      <species id="S966" compartment="cell" initialAmount="0" name="Ang1_4(tie2bs!1,tie2bs!2,tie2bs!3,tie2bs!4).Tie2(ang1bs!4,ang2bs,loc~j,pY~p,tie1bs,veptpbs!5).Tie2(ang1bs!3,ang2bs,loc~j,pY~p,tie1bs,veptpbs!6).Tie2(ang1bs!2,ang2bs,loc~j,pY~p,tie1bs,veptpbs).Tie2(ang1bs!1,ang2bs,loc~j,pY~p,tie1bs,veptpbs).VEPTP(tie2bs!5).VEPTP(tie2bs!6)"/>
      <species id="S967" compartment="cell" initialAmount="0" name="Ang2_4(antiang2bs,tie2bs!1,tie2bs!2,tie2bs!3,tie2bs!4).Tie2(ang1bs,ang2bs!4,loc~j,pY~p,tie1bs,veptpbs!5).Tie2(ang1bs,ang2bs!3,loc~j,pY~p,tie1bs,veptpbs!6).Tie2(ang1bs,ang2bs!2,loc~j,pY~p,tie1bs,veptpbs).Tie2(ang1bs,ang2bs!1,loc~j,pY~p,tie1bs,veptpbs).VEPTP(tie2bs!5).VEPTP(tie2bs!6)"/>
      <species id="S968" compartment="cell" initialAmount="0" name="Ang1_4(tie2bs!1,tie2bs!2,tie2bs!3,tie2bs!4).Tie2(ang1bs!4,ang2bs,loc~j,pY~dp,tie1bs,veptpbs).Tie2(ang1bs!3,ang2bs,loc~j,pY~p,tie1bs,veptpbs).Tie2(ang1bs!2,ang2bs,loc~j,pY~p,tie1bs,veptpbs).Tie2(ang1bs!1,ang2bs,loc~j,pY~p,tie1bs,veptpbs)"/>
      <species id="S969" compartment="cell" initialAmount="0" name="Ang2_4(antiang2bs,tie2bs!1,tie2bs!2,tie2bs!3,tie2bs!4).Tie2(ang1bs,ang2bs!4,loc~j,pY~dp,tie1bs,veptpbs).Tie2(ang1bs,ang2bs!3,loc~j,pY~p,tie1bs,veptpbs).Tie2(ang1bs,ang2bs!2,loc~j,pY~p,tie1bs,veptpbs).Tie2(ang1bs,ang2bs!1,loc~j,pY~p,tie1bs,veptpbs)"/>
      <species id="S970" compartment="cell" initialAmount="0" name="CIB1(EF1,EF2,loc~membrane,sk1bd!1).SphK(CIB1bd!1,serk~dp,spkc~dp)"/>
      <species id="S971" compartment="cell" initialAmount="0" name="Akt(PHakt,S473~p,T308~p)"/>
      <species id="S972" compartment="cell" initialAmount="0" name="Akt(PHakt!1,S473~dp,T308~p).PI(PIsite~4P!1)"/>
      <species id="S973" compartment="cell" initialAmount="0" name="RhoA(G~GTP,mDiabs!1).mDia(RhoAbs!1,srcbs)"/>
      <species id="S974" compartment="cell" initialAmount="0" name="CaM(CCaM!1,CaMtargetbd!2,NCaM!3).Calcium_cyto(bd!1).Calcium_cyto(bd!3).eNOS(CaMBD!2,S1177~p,cav1BD)"/>
      <species id="S975" compartment="cell" initialAmount="0" name="CaM(CCaM!1,CaMtargetbd!2,NCaM).Calcium_cyto(bd!1).eNOS(CaMBD!2,S1177~p,cav1BD)"/>
      <species id="S976" compartment="cell" initialAmount="0" name="CaM(CCaM,CaMtargetbd!1,NCaM!2).Calcium_cyto(bd!2).eNOS(CaMBD!1,S1177~p,cav1BD)"/>
      <species id="S977" compartment="cell" initialAmount="0" name="eNOS(CaMBD,S1177~p,cav1BD)"/>
      <species id="S978" compartment="cell" initialAmount="0" name="CaM(CCaM,CaMtargetbd!1,NCaM).eNOS(CaMBD!1,S1177~p,cav1BD)"/>
      <species id="S979" compartment="cell" initialAmount="0" name="Ang1_4(tie2bs!1,tie2bs!2,tie2bs!3,tie2bs!4).Tie2(ang1bs!2,ang2bs,loc~sol,pY~dp,tie1bs,veptpbs).Tie2(ang1bs!4,ang2bs,loc~sol,pY~p,tie1bs,veptpbs).Tie2(ang1bs!3,ang2bs,loc~sol,pY~p,tie1bs,veptpbs).Tie2(ang1bs!1,ang2bs,loc~sol,pY~p,tie1bs,veptpbs)"/>
      <species id="S980" compartment="cell" initialAmount="0" name="Ang2_4(antiang2bs,tie2bs!1,tie2bs!2,tie2bs!3,tie2bs!4).Tie2(ang1bs,ang2bs!2,loc~sol,pY~dp,tie1bs,veptpbs).Tie2(ang1bs,ang2bs!4,loc~sol,pY~p,tie1bs,veptpbs).Tie2(ang1bs,ang2bs!3,loc~sol,pY~p,tie1bs,veptpbs).Tie2(ang1bs,ang2bs!1,loc~sol,pY~p,tie1bs,veptpbs)"/>
      <species id="S981" compartment="cell" initialAmount="0" name="Ang1_4(tie2bs!1,tie2bs!2,tie2bs!3,tie2bs!4).Tie1(a5bs,loc~j,pY~p,tie2bs!5).Tie2(ang1bs!1,ang2bs,loc~j,pY~p,tie1bs!5,veptpbs).Tie2(ang1bs!4,ang2bs,loc~j,pY~p,tie1bs,veptpbs!6).Tie2(ang1bs!3,ang2bs,loc~j,pY~p,tie1bs,veptpbs).Tie2(ang1bs!2,ang2bs,loc~j,pY~p,tie1bs,veptpbs).VEPTP(tie2bs!6)"/>
      <species id="S982" compartment="cell" initialAmount="0" name="Ang2_4(antiang2bs,tie2bs!1,tie2bs!2,tie2bs!3,tie2bs!4).Tie1(a5bs,loc~j,pY~p,tie2bs!5).Tie2(ang1bs,ang2bs!1,loc~j,pY~p,tie1bs!5,veptpbs).Tie2(ang1bs,ang2bs!4,loc~j,pY~p,tie1bs,veptpbs!6).Tie2(ang1bs,ang2bs!3,loc~j,pY~p,tie1bs,veptpbs).Tie2(ang1bs,ang2bs!2,loc~j,pY~p,tie1bs,veptpbs).VEPTP(tie2bs!6)"/>
      <species id="S983" compartment="cell" initialAmount="0" name="Ang1_4(tie2bs!1,tie2bs!2,tie2bs!3,tie2bs!4).Tie1(a5bs,loc~j,pY~dp,tie2bs!5).Tie2(ang1bs!1,ang2bs,loc~j,pY~p,tie1bs!5,veptpbs).Tie2(ang1bs!4,ang2bs,loc~j,pY~p,tie1bs,veptpbs!6).Tie2(ang1bs!3,ang2bs,loc~j,pY~p,tie1bs,veptpbs!7).Tie2(ang1bs!2,ang2bs,loc~j,pY~p,tie1bs,veptpbs).VEPTP(tie2bs!6).VEPTP(tie2bs!7)"/>
      <species id="S984" compartment="cell" initialAmount="0" name="Ang2_4(antiang2bs,tie2bs!1,tie2bs!2,tie2bs!3,tie2bs!4).Tie1(a5bs,loc~j,pY~dp,tie2bs!5).Tie2(ang1bs,ang2bs!1,loc~j,pY~p,tie1bs!5,veptpbs).Tie2(ang1bs,ang2bs!4,loc~j,pY~p,tie1bs,veptpbs!6).Tie2(ang1bs,ang2bs!3,loc~j,pY~p,tie1bs,veptpbs!7).Tie2(ang1bs,ang2bs!2,loc~j,pY~p,tie1bs,veptpbs).VEPTP(tie2bs!6).VEPTP(tie2bs!7)"/>
      <species id="S985" compartment="cell" initialAmount="0" name="Ang1_4(tie2bs!1,tie2bs!2,tie2bs!3,tie2bs!4).Tie2(ang1bs!4,ang2bs,loc~j,pY~p,tie1bs,veptpbs!5).Tie2(ang1bs!3,ang2bs,loc~j,pY~p,tie1bs,veptpbs!6).Tie2(ang1bs!2,ang2bs,loc~j,pY~p,tie1bs,veptpbs!7).Tie2(ang1bs!1,ang2bs,loc~j,pY~p,tie1bs,veptpbs).VEPTP(tie2bs!5).VEPTP(tie2bs!6).VEPTP(tie2bs!7)"/>
      <species id="S986" compartment="cell" initialAmount="0" name="Ang2_4(antiang2bs,tie2bs!1,tie2bs!2,tie2bs!3,tie2bs!4).Tie2(ang1bs,ang2bs!4,loc~j,pY~p,tie1bs,veptpbs!5).Tie2(ang1bs,ang2bs!3,loc~j,pY~p,tie1bs,veptpbs!6).Tie2(ang1bs,ang2bs!2,loc~j,pY~p,tie1bs,veptpbs!7).Tie2(ang1bs,ang2bs!1,loc~j,pY~p,tie1bs,veptpbs).VEPTP(tie2bs!5).VEPTP(tie2bs!6).VEPTP(tie2bs!7)"/>
      <species id="S987" compartment="cell" initialAmount="0" name="Ang1_4(tie2bs!1,tie2bs!2,tie2bs!3,tie2bs!4).Tie2(ang1bs!4,ang2bs,loc~j,pY~dp,tie1bs,veptpbs).Tie2(ang1bs!3,ang2bs,loc~j,pY~p,tie1bs,veptpbs!5).Tie2(ang1bs!2,ang2bs,loc~j,pY~p,tie1bs,veptpbs).Tie2(ang1bs!1,ang2bs,loc~j,pY~p,tie1bs,veptpbs).VEPTP(tie2bs!5)"/>
      <species id="S988" compartment="cell" initialAmount="0" name="Ang2_4(antiang2bs,tie2bs!1,tie2bs!2,tie2bs!3,tie2bs!4).Tie2(ang1bs,ang2bs!4,loc~j,pY~dp,tie1bs,veptpbs).Tie2(ang1bs,ang2bs!3,loc~j,pY~p,tie1bs,veptpbs!5).Tie2(ang1bs,ang2bs!2,loc~j,pY~p,tie1bs,veptpbs).Tie2(ang1bs,ang2bs!1,loc~j,pY~p,tie1bs,veptpbs).VEPTP(tie2bs!5)"/>
      <species id="S989" compartment="cell" initialAmount="0" name="Ang1_4(tie2bs!1,tie2bs!2,tie2bs!3,tie2bs!4).Tie1(a5bs,loc~j,pY~dp,tie2bs!5).Tie2(ang1bs!4,ang2bs,loc~j,pY~dp,tie1bs,veptpbs).Tie2(ang1bs!1,ang2bs,loc~j,pY~p,tie1bs!5,veptpbs).Tie2(ang1bs!3,ang2bs,loc~j,pY~p,tie1bs,veptpbs).Tie2(ang1bs!2,ang2bs,loc~j,pY~p,tie1bs,veptpbs)"/>
      <species id="S990" compartment="cell" initialAmount="0" name="Ang2_4(antiang2bs,tie2bs!1,tie2bs!2,tie2bs!3,tie2bs!4).Tie1(a5bs,loc~j,pY~dp,tie2bs!5).Tie2(ang1bs,ang2bs!4,loc~j,pY~dp,tie1bs,veptpbs).Tie2(ang1bs,ang2bs!1,loc~j,pY~p,tie1bs!5,veptpbs).Tie2(ang1bs,ang2bs!3,loc~j,pY~p,tie1bs,veptpbs).Tie2(ang1bs,ang2bs!2,loc~j,pY~p,tie1bs,veptpbs)"/>
      <species id="S991" compartment="cell" initialAmount="0" name="Akt(PHakt,S473~dp,T308~p)"/>
      <species id="S992" compartment="cell" initialAmount="0" name="RhoA(G~GTP,mDiabs!1).Src(mDiabs!2,y1~dp).mDia(RhoAbs!1,srcbs!2)"/>
      <species id="S993" compartment="cell" initialAmount="0" name="caveolin1(eNOSbd!1).eNOS(CaMBD,S1177~p,cav1BD!1)"/>
      <species id="S994" compartment="cell" initialAmount="0" name="Ang1_4(tie2bs!1,tie2bs!2,tie2bs!3,tie2bs!4).Tie2(ang1bs!4,ang2bs,loc~sol,pY~p,tie1bs,veptpbs).Tie2(ang1bs!3,ang2bs,loc~sol,pY~p,tie1bs,veptpbs).Tie2(ang1bs!2,ang2bs,loc~sol,pY~p,tie1bs,veptpbs).Tie2(ang1bs!1,ang2bs,loc~sol,pY~p,tie1bs,veptpbs)"/>
      <species id="S995" compartment="cell" initialAmount="0" name="Ang2_4(antiang2bs,tie2bs!1,tie2bs!2,tie2bs!3,tie2bs!4).Tie2(ang1bs,ang2bs!4,loc~sol,pY~p,tie1bs,veptpbs).Tie2(ang1bs,ang2bs!3,loc~sol,pY~p,tie1bs,veptpbs).Tie2(ang1bs,ang2bs!2,loc~sol,pY~p,tie1bs,veptpbs).Tie2(ang1bs,ang2bs!1,loc~sol,pY~p,tie1bs,veptpbs)"/>
      <species id="S996" compartment="cell" initialAmount="0" name="Ang1_4(tie2bs!1,tie2bs!2,tie2bs!3,tie2bs!4).Tie1(a5bs,loc~j,pY~p,tie2bs!5).Tie2(ang1bs!1,ang2bs,loc~j,pY~p,tie1bs!5,veptpbs).Tie2(ang1bs!4,ang2bs,loc~j,pY~p,tie1bs,veptpbs!6).Tie2(ang1bs!3,ang2bs,loc~j,pY~p,tie1bs,veptpbs!7).Tie2(ang1bs!2,ang2bs,loc~j,pY~p,tie1bs,veptpbs).VEPTP(tie2bs!6).VEPTP(tie2bs!7)"/>
      <species id="S997" compartment="cell" initialAmount="0" name="Ang2_4(antiang2bs,tie2bs!1,tie2bs!2,tie2bs!3,tie2bs!4).Tie1(a5bs,loc~j,pY~p,tie2bs!5).Tie2(ang1bs,ang2bs!1,loc~j,pY~p,tie1bs!5,veptpbs).Tie2(ang1bs,ang2bs!4,loc~j,pY~p,tie1bs,veptpbs!6).Tie2(ang1bs,ang2bs!3,loc~j,pY~p,tie1bs,veptpbs!7).Tie2(ang1bs,ang2bs!2,loc~j,pY~p,tie1bs,veptpbs).VEPTP(tie2bs!6).VEPTP(tie2bs!7)"/>
      <species id="S998" compartment="cell" initialAmount="0" name="Ang1_4(tie2bs!1,tie2bs!2,tie2bs!3,tie2bs!4).Tie1(a5bs,loc~j,pY~dp,tie2bs!5).Tie2(ang1bs!1,ang2bs,loc~j,pY~p,tie1bs!5,veptpbs).Tie2(ang1bs!4,ang2bs,loc~j,pY~p,tie1bs,veptpbs!6).Tie2(ang1bs!3,ang2bs,loc~j,pY~p,tie1bs,veptpbs!7).Tie2(ang1bs!2,ang2bs,loc~j,pY~p,tie1bs,veptpbs!8).VEPTP(tie2bs!6).VEPTP(tie2bs!7).VEPTP(tie2bs!8)"/>
      <species id="S999" compartment="cell" initialAmount="0" name="Ang2_4(antiang2bs,tie2bs!1,tie2bs!2,tie2bs!3,tie2bs!4).Tie1(a5bs,loc~j,pY~dp,tie2bs!5).Tie2(ang1bs,ang2bs!1,loc~j,pY~p,tie1bs!5,veptpbs).Tie2(ang1bs,ang2bs!4,loc~j,pY~p,tie1bs,veptpbs!6).Tie2(ang1bs,ang2bs!3,loc~j,pY~p,tie1bs,veptpbs!7).Tie2(ang1bs,ang2bs!2,loc~j,pY~p,tie1bs,veptpbs!8).VEPTP(tie2bs!6).VEPTP(tie2bs!7).VEPTP(tie2bs!8)"/>
      <species id="S1000" compartment="cell" initialAmount="0" name="Ang1_4(tie2bs!1,tie2bs!2,tie2bs!3,tie2bs!4).Tie2(ang1bs!4,ang2bs,loc~j,pY~p,tie1bs,veptpbs!5).Tie2(ang1bs!3,ang2bs,loc~j,pY~p,tie1bs,veptpbs!6).Tie2(ang1bs!2,ang2bs,loc~j,pY~p,tie1bs,veptpbs!7).Tie2(ang1bs!1,ang2bs,loc~j,pY~p,tie1bs,veptpbs!8).VEPTP(tie2bs!5).VEPTP(tie2bs!6).VEPTP(tie2bs!7).VEPTP(tie2bs!8)"/>
      <species id="S1001" compartment="cell" initialAmount="0" name="Ang2_4(antiang2bs,tie2bs!1,tie2bs!2,tie2bs!3,tie2bs!4).Tie2(ang1bs,ang2bs!4,loc~j,pY~p,tie1bs,veptpbs!5).Tie2(ang1bs,ang2bs!3,loc~j,pY~p,tie1bs,veptpbs!6).Tie2(ang1bs,ang2bs!2,loc~j,pY~p,tie1bs,veptpbs!7).Tie2(ang1bs,ang2bs!1,loc~j,pY~p,tie1bs,veptpbs!8).VEPTP(tie2bs!5).VEPTP(tie2bs!6).VEPTP(tie2bs!7).VEPTP(tie2bs!8)"/>
      <species id="S1002" compartment="cell" initialAmount="0" name="Ang1_4(tie2bs!1,tie2bs!2,tie2bs!3,tie2bs!4).Tie2(ang1bs!4,ang2bs,loc~j,pY~dp,tie1bs,veptpbs).Tie2(ang1bs!3,ang2bs,loc~j,pY~p,tie1bs,veptpbs!5).Tie2(ang1bs!2,ang2bs,loc~j,pY~p,tie1bs,veptpbs!6).Tie2(ang1bs!1,ang2bs,loc~j,pY~p,tie1bs,veptpbs).VEPTP(tie2bs!5).VEPTP(tie2bs!6)"/>
      <species id="S1003" compartment="cell" initialAmount="0" name="Ang2_4(antiang2bs,tie2bs!1,tie2bs!2,tie2bs!3,tie2bs!4).Tie2(ang1bs,ang2bs!4,loc~j,pY~dp,tie1bs,veptpbs).Tie2(ang1bs,ang2bs!3,loc~j,pY~p,tie1bs,veptpbs!5).Tie2(ang1bs,ang2bs!2,loc~j,pY~p,tie1bs,veptpbs!6).Tie2(ang1bs,ang2bs!1,loc~j,pY~p,tie1bs,veptpbs).VEPTP(tie2bs!5).VEPTP(tie2bs!6)"/>
      <species id="S1004" compartment="cell" initialAmount="0" name="Ang1_4(tie2bs!1,tie2bs!2,tie2bs!3,tie2bs!4).Tie1(a5bs,loc~j,pY~dp,tie2bs!5).Tie2(ang1bs!4,ang2bs,loc~j,pY~dp,tie1bs,veptpbs).Tie2(ang1bs!1,ang2bs,loc~j,pY~p,tie1bs!5,veptpbs).Tie2(ang1bs!3,ang2bs,loc~j,pY~p,tie1bs,veptpbs!6).Tie2(ang1bs!2,ang2bs,loc~j,pY~p,tie1bs,veptpbs).VEPTP(tie2bs!6)"/>
      <species id="S1005" compartment="cell" initialAmount="0" name="Ang2_4(antiang2bs,tie2bs!1,tie2bs!2,tie2bs!3,tie2bs!4).Tie1(a5bs,loc~j,pY~dp,tie2bs!5).Tie2(ang1bs,ang2bs!4,loc~j,pY~dp,tie1bs,veptpbs).Tie2(ang1bs,ang2bs!1,loc~j,pY~p,tie1bs!5,veptpbs).Tie2(ang1bs,ang2bs!3,loc~j,pY~p,tie1bs,veptpbs!6).Tie2(ang1bs,ang2bs!2,loc~j,pY~p,tie1bs,veptpbs).VEPTP(tie2bs!6)"/>
      <species id="S1006" compartment="cell" initialAmount="0" name="Ang1_4(tie2bs!1,tie2bs!2,tie2bs!3,tie2bs!4).Tie1(a5bs,loc~j,pY~p,tie2bs!5).Tie2(ang1bs!4,ang2bs,loc~j,pY~dp,tie1bs,veptpbs).Tie2(ang1bs!1,ang2bs,loc~j,pY~p,tie1bs!5,veptpbs).Tie2(ang1bs!3,ang2bs,loc~j,pY~p,tie1bs,veptpbs).Tie2(ang1bs!2,ang2bs,loc~j,pY~p,tie1bs,veptpbs)"/>
      <species id="S1007" compartment="cell" initialAmount="0" name="Ang1_4(tie2bs!1,tie2bs!2,tie2bs!3,tie2bs!4).Tie2(ang1bs!4,ang2bs,loc~j,pY~dp,tie1bs,veptpbs).Tie2(ang1bs!3,ang2bs,loc~j,pY~dp,tie1bs,veptpbs).Tie2(ang1bs!2,ang2bs,loc~j,pY~p,tie1bs,veptpbs).Tie2(ang1bs!1,ang2bs,loc~j,pY~p,tie1bs,veptpbs)"/>
      <species id="S1008" compartment="cell" initialAmount="0" name="Ang2_4(antiang2bs,tie2bs!1,tie2bs!2,tie2bs!3,tie2bs!4).Tie1(a5bs,loc~j,pY~p,tie2bs!5).Tie2(ang1bs,ang2bs!4,loc~j,pY~dp,tie1bs,veptpbs).Tie2(ang1bs,ang2bs!1,loc~j,pY~p,tie1bs!5,veptpbs).Tie2(ang1bs,ang2bs!3,loc~j,pY~p,tie1bs,veptpbs).Tie2(ang1bs,ang2bs!2,loc~j,pY~p,tie1bs,veptpbs)"/>
      <species id="S1009" compartment="cell" initialAmount="0" name="Ang2_4(antiang2bs,tie2bs!1,tie2bs!2,tie2bs!3,tie2bs!4).Tie2(ang1bs,ang2bs!4,loc~j,pY~dp,tie1bs,veptpbs).Tie2(ang1bs,ang2bs!3,loc~j,pY~dp,tie1bs,veptpbs).Tie2(ang1bs,ang2bs!2,loc~j,pY~p,tie1bs,veptpbs).Tie2(ang1bs,ang2bs!1,loc~j,pY~p,tie1bs,veptpbs)"/>
      <species id="S1010" compartment="cell" initialAmount="0" name="CaM(CCaM!1,CaMtargetbd!2,NCaM!3).Calcium_cyto(bd!1).Calcium_cyto(bd!3).caveolin1(eNOSbd!4).eNOS(CaMBD!2,S1177~p,cav1BD!4)"/>
      <species id="S1011" compartment="cell" initialAmount="0" name="Ang1_4(tie2bs!1,tie2bs!2,tie2bs!3,tie2bs!4).Tie1(a5bs,loc~j,pY~p,tie2bs!5).Tie2(ang1bs!1,ang2bs,loc~j,pY~p,tie1bs!5,veptpbs).Tie2(ang1bs!4,ang2bs,loc~j,pY~p,tie1bs,veptpbs!6).Tie2(ang1bs!3,ang2bs,loc~j,pY~p,tie1bs,veptpbs!7).Tie2(ang1bs!2,ang2bs,loc~j,pY~p,tie1bs,veptpbs!8).VEPTP(tie2bs!6).VEPTP(tie2bs!7).VEPTP(tie2bs!8)"/>
      <species id="S1012" compartment="cell" initialAmount="0" name="Ang2_4(antiang2bs,tie2bs!1,tie2bs!2,tie2bs!3,tie2bs!4).Tie1(a5bs,loc~j,pY~p,tie2bs!5).Tie2(ang1bs,ang2bs!1,loc~j,pY~p,tie1bs!5,veptpbs).Tie2(ang1bs,ang2bs!4,loc~j,pY~p,tie1bs,veptpbs!6).Tie2(ang1bs,ang2bs!3,loc~j,pY~p,tie1bs,veptpbs!7).Tie2(ang1bs,ang2bs!2,loc~j,pY~p,tie1bs,veptpbs!8).VEPTP(tie2bs!6).VEPTP(tie2bs!7).VEPTP(tie2bs!8)"/>
      <species id="S1013" compartment="cell" initialAmount="0" name="Ang1_4(tie2bs!1,tie2bs!2,tie2bs!3,tie2bs!4).Tie2(ang1bs!4,ang2bs,loc~j,pY~dp,tie1bs,veptpbs).Tie2(ang1bs!3,ang2bs,loc~j,pY~p,tie1bs,veptpbs!5).Tie2(ang1bs!2,ang2bs,loc~j,pY~p,tie1bs,veptpbs!6).Tie2(ang1bs!1,ang2bs,loc~j,pY~p,tie1bs,veptpbs!7).VEPTP(tie2bs!5).VEPTP(tie2bs!6).VEPTP(tie2bs!7)"/>
      <species id="S1014" compartment="cell" initialAmount="0" name="Ang2_4(antiang2bs,tie2bs!1,tie2bs!2,tie2bs!3,tie2bs!4).Tie2(ang1bs,ang2bs!4,loc~j,pY~dp,tie1bs,veptpbs).Tie2(ang1bs,ang2bs!3,loc~j,pY~p,tie1bs,veptpbs!5).Tie2(ang1bs,ang2bs!2,loc~j,pY~p,tie1bs,veptpbs!6).Tie2(ang1bs,ang2bs!1,loc~j,pY~p,tie1bs,veptpbs!7).VEPTP(tie2bs!5).VEPTP(tie2bs!6).VEPTP(tie2bs!7)"/>
      <species id="S1015" compartment="cell" initialAmount="0" name="Ang1_4(tie2bs!1,tie2bs!2,tie2bs!3,tie2bs!4).Tie1(a5bs,loc~j,pY~dp,tie2bs!5).Tie2(ang1bs!4,ang2bs,loc~j,pY~dp,tie1bs,veptpbs).Tie2(ang1bs!1,ang2bs,loc~j,pY~p,tie1bs!5,veptpbs).Tie2(ang1bs!3,ang2bs,loc~j,pY~p,tie1bs,veptpbs!6).Tie2(ang1bs!2,ang2bs,loc~j,pY~p,tie1bs,veptpbs!7).VEPTP(tie2bs!6).VEPTP(tie2bs!7)"/>
      <species id="S1016" compartment="cell" initialAmount="0" name="Ang2_4(antiang2bs,tie2bs!1,tie2bs!2,tie2bs!3,tie2bs!4).Tie1(a5bs,loc~j,pY~dp,tie2bs!5).Tie2(ang1bs,ang2bs!4,loc~j,pY~dp,tie1bs,veptpbs).Tie2(ang1bs,ang2bs!1,loc~j,pY~p,tie1bs!5,veptpbs).Tie2(ang1bs,ang2bs!3,loc~j,pY~p,tie1bs,veptpbs!6).Tie2(ang1bs,ang2bs!2,loc~j,pY~p,tie1bs,veptpbs!7).VEPTP(tie2bs!6).VEPTP(tie2bs!7)"/>
      <species id="S1017" compartment="cell" initialAmount="0" name="Ang1_4(tie2bs!1,tie2bs!2,tie2bs!3,tie2bs!4).Tie1(a5bs,loc~j,pY~p,tie2bs!5).Tie2(ang1bs!4,ang2bs,loc~j,pY~dp,tie1bs,veptpbs).Tie2(ang1bs!1,ang2bs,loc~j,pY~p,tie1bs!5,veptpbs).Tie2(ang1bs!3,ang2bs,loc~j,pY~p,tie1bs,veptpbs!6).Tie2(ang1bs!2,ang2bs,loc~j,pY~p,tie1bs,veptpbs).VEPTP(tie2bs!6)"/>
      <species id="S1018" compartment="cell" initialAmount="0" name="Ang1_4(tie2bs!1,tie2bs!2,tie2bs!3,tie2bs!4).Tie2(ang1bs!4,ang2bs,loc~j,pY~dp,tie1bs,veptpbs).Tie2(ang1bs!3,ang2bs,loc~j,pY~dp,tie1bs,veptpbs).Tie2(ang1bs!2,ang2bs,loc~j,pY~p,tie1bs,veptpbs!5).Tie2(ang1bs!1,ang2bs,loc~j,pY~p,tie1bs,veptpbs).VEPTP(tie2bs!5)"/>
      <species id="S1019" compartment="cell" initialAmount="0" name="Ang2_4(antiang2bs,tie2bs!1,tie2bs!2,tie2bs!3,tie2bs!4).Tie1(a5bs,loc~j,pY~p,tie2bs!5).Tie2(ang1bs,ang2bs!4,loc~j,pY~dp,tie1bs,veptpbs).Tie2(ang1bs,ang2bs!1,loc~j,pY~p,tie1bs!5,veptpbs).Tie2(ang1bs,ang2bs!3,loc~j,pY~p,tie1bs,veptpbs!6).Tie2(ang1bs,ang2bs!2,loc~j,pY~p,tie1bs,veptpbs).VEPTP(tie2bs!6)"/>
      <species id="S1020" compartment="cell" initialAmount="0" name="Ang2_4(antiang2bs,tie2bs!1,tie2bs!2,tie2bs!3,tie2bs!4).Tie2(ang1bs,ang2bs!4,loc~j,pY~dp,tie1bs,veptpbs).Tie2(ang1bs,ang2bs!3,loc~j,pY~dp,tie1bs,veptpbs).Tie2(ang1bs,ang2bs!2,loc~j,pY~p,tie1bs,veptpbs!5).Tie2(ang1bs,ang2bs!1,loc~j,pY~p,tie1bs,veptpbs).VEPTP(tie2bs!5)"/>
      <species id="S1021" compartment="cell" initialAmount="0" name="Ang1_4(tie2bs!1,tie2bs!2,tie2bs!3,tie2bs!4).Tie1(a5bs,loc~j,pY~dp,tie2bs!5).Tie2(ang1bs!4,ang2bs,loc~j,pY~dp,tie1bs,veptpbs).Tie2(ang1bs!3,ang2bs,loc~j,pY~dp,tie1bs,veptpbs).Tie2(ang1bs!1,ang2bs,loc~j,pY~p,tie1bs!5,veptpbs).Tie2(ang1bs!2,ang2bs,loc~j,pY~p,tie1bs,veptpbs)"/>
      <species id="S1022" compartment="cell" initialAmount="0" name="Ang2_4(antiang2bs,tie2bs!1,tie2bs!2,tie2bs!3,tie2bs!4).Tie1(a5bs,loc~j,pY~dp,tie2bs!5).Tie2(ang1bs,ang2bs!4,loc~j,pY~dp,tie1bs,veptpbs).Tie2(ang1bs,ang2bs!3,loc~j,pY~dp,tie1bs,veptpbs).Tie2(ang1bs,ang2bs!1,loc~j,pY~p,tie1bs!5,veptpbs).Tie2(ang1bs,ang2bs!2,loc~j,pY~p,tie1bs,veptpbs)"/>
      <species id="S1023" compartment="cell" initialAmount="0" name="CaM(CCaM!1,CaMtargetbd!2,NCaM).Calcium_cyto(bd!1).caveolin1(eNOSbd!3).eNOS(CaMBD!2,S1177~p,cav1BD!3)"/>
      <species id="S1024" compartment="cell" initialAmount="0" name="CaM(CCaM,CaMtargetbd!1,NCaM!2).Calcium_cyto(bd!2).caveolin1(eNOSbd!3).eNOS(CaMBD!1,S1177~p,cav1BD!3)"/>
      <species id="S1025" compartment="cell" initialAmount="0" name="Ang1_4(tie2bs!1,tie2bs!2,tie2bs!3,tie2bs!4).Tie1(a5bs,loc~j,pY~p,tie2bs!5).Tie2(ang1bs!4,ang2bs,loc~j,pY~dp,tie1bs,veptpbs).Tie2(ang1bs!1,ang2bs,loc~j,pY~p,tie1bs!5,veptpbs).Tie2(ang1bs!3,ang2bs,loc~j,pY~p,tie1bs,veptpbs!6).Tie2(ang1bs!2,ang2bs,loc~j,pY~p,tie1bs,veptpbs!7).VEPTP(tie2bs!6).VEPTP(tie2bs!7)"/>
      <species id="S1026" compartment="cell" initialAmount="0" name="Ang1_4(tie2bs!1,tie2bs!2,tie2bs!3,tie2bs!4).Tie2(ang1bs!4,ang2bs,loc~j,pY~dp,tie1bs,veptpbs).Tie2(ang1bs!3,ang2bs,loc~j,pY~dp,tie1bs,veptpbs).Tie2(ang1bs!2,ang2bs,loc~j,pY~p,tie1bs,veptpbs!5).Tie2(ang1bs!1,ang2bs,loc~j,pY~p,tie1bs,veptpbs!6).VEPTP(tie2bs!5).VEPTP(tie2bs!6)"/>
      <species id="S1027" compartment="cell" initialAmount="0" name="Ang2_4(antiang2bs,tie2bs!1,tie2bs!2,tie2bs!3,tie2bs!4).Tie1(a5bs,loc~j,pY~p,tie2bs!5).Tie2(ang1bs,ang2bs!4,loc~j,pY~dp,tie1bs,veptpbs).Tie2(ang1bs,ang2bs!1,loc~j,pY~p,tie1bs!5,veptpbs).Tie2(ang1bs,ang2bs!3,loc~j,pY~p,tie1bs,veptpbs!6).Tie2(ang1bs,ang2bs!2,loc~j,pY~p,tie1bs,veptpbs!7).VEPTP(tie2bs!6).VEPTP(tie2bs!7)"/>
      <species id="S1028" compartment="cell" initialAmount="0" name="Ang2_4(antiang2bs,tie2bs!1,tie2bs!2,tie2bs!3,tie2bs!4).Tie2(ang1bs,ang2bs!4,loc~j,pY~dp,tie1bs,veptpbs).Tie2(ang1bs,ang2bs!3,loc~j,pY~dp,tie1bs,veptpbs).Tie2(ang1bs,ang2bs!2,loc~j,pY~p,tie1bs,veptpbs!5).Tie2(ang1bs,ang2bs!1,loc~j,pY~p,tie1bs,veptpbs!6).VEPTP(tie2bs!5).VEPTP(tie2bs!6)"/>
      <species id="S1029" compartment="cell" initialAmount="0" name="Ang1_4(tie2bs!1,tie2bs!2,tie2bs!3,tie2bs!4).Tie1(a5bs,loc~j,pY~dp,tie2bs!5).Tie2(ang1bs!4,ang2bs,loc~j,pY~dp,tie1bs,veptpbs).Tie2(ang1bs!3,ang2bs,loc~j,pY~dp,tie1bs,veptpbs).Tie2(ang1bs!1,ang2bs,loc~j,pY~p,tie1bs!5,veptpbs).Tie2(ang1bs!2,ang2bs,loc~j,pY~p,tie1bs,veptpbs!6).VEPTP(tie2bs!6)"/>
      <species id="S1030" compartment="cell" initialAmount="0" name="Ang2_4(antiang2bs,tie2bs!1,tie2bs!2,tie2bs!3,tie2bs!4).Tie1(a5bs,loc~j,pY~dp,tie2bs!5).Tie2(ang1bs,ang2bs!4,loc~j,pY~dp,tie1bs,veptpbs).Tie2(ang1bs,ang2bs!3,loc~j,pY~dp,tie1bs,veptpbs).Tie2(ang1bs,ang2bs!1,loc~j,pY~p,tie1bs!5,veptpbs).Tie2(ang1bs,ang2bs!2,loc~j,pY~p,tie1bs,veptpbs!6).VEPTP(tie2bs!6)"/>
      <species id="S1031" compartment="cell" initialAmount="0" name="Ang1_4(tie2bs!1,tie2bs!2,tie2bs!3,tie2bs!4).Tie1(a5bs,loc~j,pY~p,tie2bs!5).Tie2(ang1bs!4,ang2bs,loc~j,pY~dp,tie1bs,veptpbs).Tie2(ang1bs!3,ang2bs,loc~j,pY~dp,tie1bs,veptpbs).Tie2(ang1bs!1,ang2bs,loc~j,pY~p,tie1bs!5,veptpbs).Tie2(ang1bs!2,ang2bs,loc~j,pY~p,tie1bs,veptpbs)"/>
      <species id="S1032" compartment="cell" initialAmount="0" name="Ang1_4(tie2bs!1,tie2bs!2,tie2bs!3,tie2bs!4).Tie2(ang1bs!4,ang2bs,loc~j,pY~dp,tie1bs,veptpbs).Tie2(ang1bs!3,ang2bs,loc~j,pY~dp,tie1bs,veptpbs).Tie2(ang1bs!2,ang2bs,loc~j,pY~dp,tie1bs,veptpbs).Tie2(ang1bs!1,ang2bs,loc~j,pY~p,tie1bs,veptpbs)"/>
      <species id="S1033" compartment="cell" initialAmount="0" name="Ang2_4(antiang2bs,tie2bs!1,tie2bs!2,tie2bs!3,tie2bs!4).Tie1(a5bs,loc~j,pY~p,tie2bs!5).Tie2(ang1bs,ang2bs!4,loc~j,pY~dp,tie1bs,veptpbs).Tie2(ang1bs,ang2bs!3,loc~j,pY~dp,tie1bs,veptpbs).Tie2(ang1bs,ang2bs!1,loc~j,pY~p,tie1bs!5,veptpbs).Tie2(ang1bs,ang2bs!2,loc~j,pY~p,tie1bs,veptpbs)"/>
      <species id="S1034" compartment="cell" initialAmount="0" name="Ang2_4(antiang2bs,tie2bs!1,tie2bs!2,tie2bs!3,tie2bs!4).Tie2(ang1bs,ang2bs!4,loc~j,pY~dp,tie1bs,veptpbs).Tie2(ang1bs,ang2bs!3,loc~j,pY~dp,tie1bs,veptpbs).Tie2(ang1bs,ang2bs!2,loc~j,pY~dp,tie1bs,veptpbs).Tie2(ang1bs,ang2bs!1,loc~j,pY~p,tie1bs,veptpbs)"/>
      <species id="S1035" compartment="cell" initialAmount="0" name="CaM(CCaM,CaMtargetbd!1,NCaM).caveolin1(eNOSbd!2).eNOS(CaMBD!1,S1177~p,cav1BD!2)"/>
      <species id="S1036" compartment="cell" initialAmount="0" name="Ang1_4(tie2bs!1,tie2bs!2,tie2bs!3,tie2bs!4).Tie1(a5bs,loc~j,pY~p,tie2bs!5).Tie2(ang1bs!4,ang2bs,loc~j,pY~dp,tie1bs,veptpbs).Tie2(ang1bs!3,ang2bs,loc~j,pY~dp,tie1bs,veptpbs).Tie2(ang1bs!1,ang2bs,loc~j,pY~p,tie1bs!5,veptpbs).Tie2(ang1bs!2,ang2bs,loc~j,pY~p,tie1bs,veptpbs!6).VEPTP(tie2bs!6)"/>
      <species id="S1037" compartment="cell" initialAmount="0" name="Ang1_4(tie2bs!1,tie2bs!2,tie2bs!3,tie2bs!4).Tie2(ang1bs!4,ang2bs,loc~j,pY~dp,tie1bs,veptpbs).Tie2(ang1bs!3,ang2bs,loc~j,pY~dp,tie1bs,veptpbs).Tie2(ang1bs!2,ang2bs,loc~j,pY~dp,tie1bs,veptpbs).Tie2(ang1bs!1,ang2bs,loc~j,pY~p,tie1bs,veptpbs!5).VEPTP(tie2bs!5)"/>
      <species id="S1038" compartment="cell" initialAmount="0" name="Ang2_4(antiang2bs,tie2bs!1,tie2bs!2,tie2bs!3,tie2bs!4).Tie1(a5bs,loc~j,pY~p,tie2bs!5).Tie2(ang1bs,ang2bs!4,loc~j,pY~dp,tie1bs,veptpbs).Tie2(ang1bs,ang2bs!3,loc~j,pY~dp,tie1bs,veptpbs).Tie2(ang1bs,ang2bs!1,loc~j,pY~p,tie1bs!5,veptpbs).Tie2(ang1bs,ang2bs!2,loc~j,pY~p,tie1bs,veptpbs!6).VEPTP(tie2bs!6)"/>
      <species id="S1039" compartment="cell" initialAmount="0" name="Ang2_4(antiang2bs,tie2bs!1,tie2bs!2,tie2bs!3,tie2bs!4).Tie2(ang1bs,ang2bs!4,loc~j,pY~dp,tie1bs,veptpbs).Tie2(ang1bs,ang2bs!3,loc~j,pY~dp,tie1bs,veptpbs).Tie2(ang1bs,ang2bs!2,loc~j,pY~dp,tie1bs,veptpbs).Tie2(ang1bs,ang2bs!1,loc~j,pY~p,tie1bs,veptpbs!5).VEPTP(tie2bs!5)"/>
      <species id="S1040" compartment="cell" initialAmount="0" name="Ang1_4(tie2bs!1,tie2bs!2,tie2bs!3,tie2bs!4).Tie1(a5bs,loc~j,pY~dp,tie2bs!5).Tie2(ang1bs!4,ang2bs,loc~j,pY~dp,tie1bs,veptpbs).Tie2(ang1bs!3,ang2bs,loc~j,pY~dp,tie1bs,veptpbs).Tie2(ang1bs!2,ang2bs,loc~j,pY~dp,tie1bs,veptpbs).Tie2(ang1bs!1,ang2bs,loc~j,pY~p,tie1bs!5,veptpbs)"/>
      <species id="S1041" compartment="cell" initialAmount="0" name="Ang2_4(antiang2bs,tie2bs!1,tie2bs!2,tie2bs!3,tie2bs!4).Tie1(a5bs,loc~j,pY~dp,tie2bs!5).Tie2(ang1bs,ang2bs!4,loc~j,pY~dp,tie1bs,veptpbs).Tie2(ang1bs,ang2bs!3,loc~j,pY~dp,tie1bs,veptpbs).Tie2(ang1bs,ang2bs!2,loc~j,pY~dp,tie1bs,veptpbs).Tie2(ang1bs,ang2bs!1,loc~j,pY~p,tie1bs!5,veptpbs)"/>
      <species id="S1042" compartment="cell" initialAmount="0" name="Ang1_4(tie2bs!1,tie2bs!2,tie2bs!3,tie2bs!4).Tie1(a5bs,loc~j,pY~p,tie2bs!5).Tie2(ang1bs!4,ang2bs,loc~j,pY~dp,tie1bs,veptpbs).Tie2(ang1bs!3,ang2bs,loc~j,pY~dp,tie1bs,veptpbs).Tie2(ang1bs!2,ang2bs,loc~j,pY~dp,tie1bs,veptpbs).Tie2(ang1bs!1,ang2bs,loc~j,pY~p,tie1bs!5,veptpbs)"/>
      <species id="S1043" compartment="cell" initialAmount="0" name="Ang1_4(tie2bs!1,tie2bs!2,tie2bs!3,tie2bs!4).Tie2(ang1bs!4,ang2bs,loc~j,pY~dp,tie1bs,veptpbs).Tie2(ang1bs!3,ang2bs,loc~j,pY~dp,tie1bs,veptpbs).Tie2(ang1bs!2,ang2bs,loc~j,pY~dp,tie1bs,veptpbs).Tie2(ang1bs!1,ang2bs,loc~j,pY~dp,tie1bs,veptpbs)"/>
      <species id="S1044" compartment="cell" initialAmount="0" name="Ang2_4(antiang2bs,tie2bs!1,tie2bs!2,tie2bs!3,tie2bs!4).Tie1(a5bs,loc~j,pY~p,tie2bs!5).Tie2(ang1bs,ang2bs!4,loc~j,pY~dp,tie1bs,veptpbs).Tie2(ang1bs,ang2bs!3,loc~j,pY~dp,tie1bs,veptpbs).Tie2(ang1bs,ang2bs!2,loc~j,pY~dp,tie1bs,veptpbs).Tie2(ang1bs,ang2bs!1,loc~j,pY~p,tie1bs!5,veptpbs)"/>
      <species id="S1045" compartment="cell" initialAmount="0" name="Ang2_4(antiang2bs,tie2bs!1,tie2bs!2,tie2bs!3,tie2bs!4).Tie2(ang1bs,ang2bs!4,loc~j,pY~dp,tie1bs,veptpbs).Tie2(ang1bs,ang2bs!3,loc~j,pY~dp,tie1bs,veptpbs).Tie2(ang1bs,ang2bs!2,loc~j,pY~dp,tie1bs,veptpbs).Tie2(ang1bs,ang2bs!1,loc~j,pY~dp,tie1bs,veptpbs)"/>
    </listOfSpecies>
    <listOfParameters>
      <!-- Independent variables -->
      <parameter id="Tie2_0" value="0.01"/>
      <parameter id="Ang1_4_0" value="0"/>
      <parameter id="Ang2_2_0" value="0"/>
      <parameter id="Ang2_3_0" value="0"/>
      <parameter id="Ang2_4_0" value="0"/>
      <parameter id="VEPTP_0" value="0"/>
      <parameter id="sTie2_0" value="0"/>
      <parameter id="sTie1_0" value="0"/>
      <parameter id="Tie1_0" value="0"/>
      <parameter id="Tie1Tie2_0" value="0"/>
      <parameter id="VEGF_0" value="0"/>
      <parameter id="VEGFR1_0" value="0"/>
      <parameter id="VEGFR2_0" value="0"/>
      <parameter id="NRP1_0" value="0"/>
      <parameter id="CD47_0" value="0"/>
      <parameter id="TSP1_0" value="0"/>
      <parameter id="PLCgamma_0" value="0"/>
      <parameter id="PKC_0" value="0"/>
      <parameter id="CIB1_0" value="0"/>
      <parameter id="SphK_0" value="0"/>
      <parameter id="Sph_0" value="0"/>
      <parameter id="S1P_0" value="0"/>
      <parameter id="RasGTP_0" value="0"/>
      <parameter id="Raf_0" value="0"/>
      <parameter id="MEK12_0" value="0"/>
      <parameter id="ERK12_0" value="0"/>
      <parameter id="Tie1Protease_0" value="0"/>
      <parameter id="Calcium_0" value="0"/>
      <parameter id="CaER_0" value="0"/>
      <parameter id="CaF_0" value="0"/>
      <parameter id="CaM_0" value="0"/>
      <parameter id="Istim0" value="0"/>
      <parameter id="Axl_0" value="0"/>
      <parameter id="PTEN_0" value="0"/>
      <parameter id="PI_0" value="0"/>
      <parameter id="PI3K_0" value="0"/>
      <parameter id="Akt_0" value="0"/>
      <parameter id="PDK1_0" value="0"/>
      <parameter id="Tie2Protease_0" value="0"/>
      <parameter id="RhoA_0" value="0"/>
      <parameter id="mDia_0" value="0"/>
      <parameter id="Src_0" value="0"/>
      <parameter id="VECadherin_0" value="0"/>
      <parameter id="eNOS_0" value="0"/>
      <parameter id="p38_0" value="0"/>
      <parameter id="antiAng2_0" value="0"/>
      <parameter id="antiVEGF_0" value="0"/>
      <parameter id="fextmolar" value="1.205e+15"/>
      <parameter id="cellarea" value="1400"/>
      <parameter id="VolER" value="0"/>
      <parameter id="Volcyto" value="0"/>
      <parameter id="kD_ang1" value="3.7"/>
      <parameter id="kD_ang2" value="3.7"/>
      <parameter id="koffang1tie2" value="0.5"/>
      <parameter id="koffang2tie2" value="0.5"/>
      <parameter id="kontie2diff" value="0.5"/>
      <parameter id="kofftie2diff" value="0.1"/>
      <parameter id="konstie2diff" value="0.5"/>
      <parameter id="koffstie2diff" value="0.1"/>
      <parameter id="kpangtie2" value="1"/>
      <parameter id="kdpangtie2" value="0.01"/>
      <parameter id="ksjang1tie2" value="1"/>
      <parameter id="kjsang1tie2" value="1"/>
      <parameter id="ksjang2tie2" value="1"/>
      <parameter id="kjsang2tie2" value="1"/>
      <parameter id="ksjtie1" value="1"/>
      <parameter id="kjstie1" value="1"/>
      <parameter id="konang1tie1tie2_4_j" value="1"/>
      <parameter id="koffang1tie1tie2_4_j" value="0.01"/>
      <parameter id="konang2tie1tie2_4_j" value="1"/>
      <parameter id="koffang2tie1tie2_4_j" value="0.01"/>
      <parameter id="kptie1ang1_j" value="1"/>
      <parameter id="kdpatie1ang1_j" value="0.01"/>
      <parameter id="kptie1ang2_j" value="1"/>
      <parameter id="kdpatie1ang2_j" value="0.01"/>
      <parameter id="konveptp" value="0.01"/>
      <parameter id="koffveptp" value="0.001"/>
      <parameter id="kactveptp_ang1" value="30"/>
      <parameter id="kactveptp_ang2" value="300"/>
      <parameter id="kintang1dptie" value="0.0015"/>
      <parameter id="kintang1ptie" value="0.01"/>
      <parameter id="kintang2dptie" value="0.0015"/>
      <parameter id="kintang2ptie" value="0.01"/>
      <parameter id="kdegptie2" value="0.0001"/>
      <parameter id="krectie2" value="0.00032"/>
      <parameter id="ksyntie2" value="0.001"/>
      <parameter id="ksyntie1" value="1e-06"/>
      <parameter id="kontie1tie2" value="1.71e-12"/>
      <parameter id="kofftie1tie2" value="0.1"/>
      <parameter id="kdissang1tie1tie2" value="0.1"/>
      <parameter id="kcleavetie2" value="0.0001"/>
      <parameter id="kcleavetie1" value="0.0001"/>
      <parameter id="kdegsTie2" value="0.0001"/>
      <parameter id="kdegstie1" value="0.0001"/>
      <parameter id="kcvegfr" value="0.1"/>
      <parameter id="kdcvegfr" value="0.1"/>
      <parameter id="kdeltavegfr" value="0.1"/>
      <parameter id="konvr2_1" value="0.1"/>
      <parameter id="konvr1_1" value="0.1"/>
      <parameter id="konvr_2" value="0.1"/>
      <parameter id="konvr_delta" value="0.1"/>
      <parameter id="konvr2_nrp" value="0.1"/>
      <parameter id="konvr_2_nrp" value="0.1"/>
      <parameter id="koffvr2" value="0.1"/>
      <parameter id="koffvr1" value="0.1"/>
      <parameter id="koffvr2_nrp" value="0.1"/>
      <parameter id="konvegfnrp1" value="0.1"/>
      <parameter id="koffvegfnrp1" value="0.1"/>
      <parameter id="konvegfr1nrp1" value="0.1"/>
      <parameter id="koffvegfr1nrp1" value="0.1"/>
      <parameter id="konvegfr2nrp1" value="0.1"/>
      <parameter id="koffvegfr2nrp1" value="0.1"/>
      <parameter id="konvegfr2cd47" value="0.1"/>
      <parameter id="koffvegfr2cd47" value="0.1"/>
      <parameter id="kontspcd47" value="0.1"/>
      <parameter id="kofftspcd47" value="0.1"/>
      <parameter id="kpvegfr2" value="0.1"/>
      <parameter id="kdpvegfr2_s" value="0.1"/>
      <parameter id="kdpvegfr2_e" value="0.1"/>
      <parameter id="kdpvegfr2_r" value="0.1"/>
      <parameter id="kse1vegfr2" value="0.1"/>
      <parameter id="kse1vegfr2nrp1" value="0.1"/>
      <parameter id="ke1e2vegfr2" value="0.1"/>
      <parameter id="ke2e1vegfr2" value="0.1"/>
      <parameter id="ke1e2vegfr2nrp1" value="0.1"/>
      <parameter id="ke2e1vegfr2nrp1" value="0.1"/>
      <parameter id="ke2rvegfr2nrp1" value="0.1"/>
      <parameter id="krecvegfr2" value="0.1"/>
      <parameter id="koffvegfr2cd47_r" value="0.1"/>
      <parameter id="kofftspcd47_r" value="0.1"/>
      <parameter id="kdegvegfr2dpe1" value="0.1"/>
      <parameter id="kdegvegfr2pe1" value="0.1"/>
      <parameter id="kdegvegfr2dpe2" value="0.1"/>
      <parameter id="kdegvegfr2pe2" value="0.1"/>
      <parameter id="kdegvegfr2dpe1_nrp" value="0.1"/>
      <parameter id="kdegvegfr2pe1_nrp" value="0.1"/>
      <parameter id="kdegvegfr2dpe2_nrp" value="0.1"/>
      <parameter id="kdegvegfr2pe2_nrp" value="0.1"/>
      <parameter id="kse1singlevegfr2" value="0.1"/>
      <parameter id="ke1ssinglevegfr2" value="0.1"/>
      <parameter id="kdegsinglevegfr2" value="0.1"/>
      <parameter id="ksynvegfr2" value="0.1"/>
      <parameter id="f_tspdeg" value="0.1"/>
      <parameter id="f_tspdp" value="0.1"/>
      <parameter id="kpPLCgamma" value="0"/>
      <parameter id="kdpPLCgamma" value="0"/>
      <parameter id="kcatPLCgammaDAG" value="0"/>
      <parameter id="kmPIP2PLCgamma" value="0"/>
      <parameter id="nDAG" value="0"/>
      <parameter id="kPIP2gen" value="0"/>
      <parameter id="kSphgen" value="0"/>
      <parameter id="kS1PRasactivation" value="0"/>
      <parameter id="KmS1PRasGTP" value="0"/>
      <parameter id="kRasGAP" value="0"/>
      <parameter id="kdeg_ip3" value="0"/>
      <parameter id="kdeg_DAG" value="0"/>
      <parameter id="konCaPKC" value="0"/>
      <parameter id="koffCaPKC" value="0"/>
      <parameter id="konDAGPKC" value="0"/>
      <parameter id="koffDAGPKC" value="0"/>
      <parameter id="konCaCIB1" value="0"/>
      <parameter id="koffCaCIB1" value="0"/>
      <parameter id="konCaCIB2" value="0"/>
      <parameter id="koffCaCIB2" value="0"/>
      <parameter id="konCIB1SK1" value="0"/>
      <parameter id="koffCIB1SK1" value="0"/>
      <parameter id="kcatERK" value="0"/>
      <parameter id="kmERKSK1" value="0"/>
      <parameter id="ktSK1" value="0"/>
      <parameter id="ktoffSK1" value="0"/>
      <parameter id="koffSK1" value="0"/>
      <parameter id="kcatPKC" value="0"/>
      <parameter id="kmPKCRaf" value="0"/>
      <parameter id="kdpSK1" value="0"/>
      <parameter id="kdpPKCRaf" value="0"/>
      <parameter id="kcatSK1Sph" value="0"/>
      <parameter id="kmSphSK1" value="0"/>
      <parameter id="kdpS1P" value="0"/>
      <parameter id="konRasRaf" value="0"/>
      <parameter id="koffRasRaf" value="0"/>
      <parameter id="kpRaf" value="0"/>
      <parameter id="kdpRafs" value="0"/>
      <parameter id="kpMEK12Raf" value="0"/>
      <parameter id="kpMEK12Raf2" value="0"/>
      <parameter id="kmRafMEK12" value="0"/>
      <parameter id="kdpMEK12s_1" value="0"/>
      <parameter id="kdpMEK12s_2" value="0"/>
      <parameter id="kpMEK12ERK12" value="0"/>
      <parameter id="kpMEK12ERK12_2" value="0"/>
      <parameter id="kmMEKERK12" value="0"/>
      <parameter id="kdpERK12cytos_1" value="0"/>
      <parameter id="kdpERK12cytos_2" value="0"/>
      <parameter id="kactTie1ProteasePKC" value="0"/>
      <parameter id="kinactTie1Protease" value="0"/>
      <parameter id="kcleaveTie1Protease" value="0"/>
      <parameter id="kang2release_S1P" value="0"/>
      <parameter id="KBon" value="0"/>
      <parameter id="KBoff" value="0"/>
      <parameter id="Kcrac" value="0"/>
      <parameter id="ncrac" value="0"/>
      <parameter id="tau_stim" value="0"/>
      <parameter id="ICracamp" value="0"/>
      <parameter id="Iip3Ramp" value="0"/>
      <parameter id="KmIP3R" value="0"/>
      <parameter id="KiCa" value="0"/>
      <parameter id="CSQN_total" value="0"/>
      <parameter id="KCSQN" value="0"/>
      <parameter id="I_PMCAbar" value="0"/>
      <parameter id="KmPMCA" value="0"/>
      <parameter id="vSERCA" value="0"/>
      <parameter id="KmSERCA" value="0"/>
      <parameter id="KleakER" value="0"/>
      <parameter id="koffCaNCaM1" value="0"/>
      <parameter id="kdCaNCaM" value="0"/>
      <parameter id="koffCaCCaM1" value="0"/>
      <parameter id="kdCaCCaM" value="0"/>
      <parameter id="kactsrcvegfr2" value="0.1"/>
      <parameter id="kactAxlSrc" value="0.1"/>
      <parameter id="kactAxlAuto" value="0.1"/>
      <parameter id="kinactAxlSrc" value="0.1"/>
      <parameter id="kinactAxlAuto" value="0.1"/>
      <parameter id="kactPI3KAxl" value="0.1"/>
      <parameter id="kactPI3KTie2" value="55.91689"/>
      <parameter id="kinactPI3K" value="0.6"/>
      <parameter id="kmPIP2PI3K" value="309.9"/>
      <parameter id="kcatPI3KPIP2" value="1764.48"/>
      <parameter id="kmPIP3PTEN" value="6.27"/>
      <parameter id="kcatPTENPIP3" value="4767.44"/>
      <parameter id="konPDK1PIP3" value="5828.07"/>
      <parameter id="koffPDK1PIP3" value="0.64"/>
      <parameter id="konAKTPIP3" value="12.48"/>
      <parameter id="koffAKTPIP3" value="0.032"/>
      <parameter id="kpmTORAKT" value="2"/>
      <parameter id="kpAKTPDK1" value="2"/>
      <parameter id="kdp473AKTPPase" value="0.1"/>
      <parameter id="kdp308AKTPPase" value="0.038"/>
      <parameter id="kactTie2ProteasePI3K" value="0"/>
      <parameter id="kinactTie2Protease" value="0"/>
      <parameter id="kcleaveTie2Protease" value="0"/>
      <parameter id="kprhoa" value="0.1"/>
      <parameter id="kdprhoa" value="0.1"/>
      <parameter id="konrhoamdia" value="0.1"/>
      <parameter id="koffrhoamdia" value="0.1"/>
      <parameter id="konmdiasrc" value="0.1"/>
      <parameter id="koffmdiasrc" value="0.1"/>
      <parameter id="kdpsrc" value="0.1"/>
      <parameter id="kpvecad" value="0.1"/>
      <parameter id="kdpvecad" value="0.1"/>
      <parameter id="kintvecad" value="0.1"/>
      <parameter id="krecvecad" value="0.1"/>
      <parameter id="kdegvecad" value="0.1"/>
      <parameter id="konCaMeNOS" value="0"/>
      <parameter id="koffCaMeNOS" value="0"/>
      <parameter id="koffeNOScav1" value="0"/>
      <parameter id="koncaveNOS" value="0"/>
      <parameter id="kcateNOSAKT" value="0"/>
      <parameter id="kdpeNOS" value="0"/>
      <parameter id="kactp38vegfr2" value="0"/>
      <parameter id="kinactp38" value="0"/>
      <parameter id="kactTie1Proteasep38" value="0"/>
      <parameter id="kactTie2Proteasep38" value="0"/>
      <parameter id="kD_antiAng2" value="1"/>
      <parameter id="koffantiAng2" value="1"/>
      <parameter id="kdegantiAng2" value="0"/>
      <parameter id="kD_antiVEGF" value="1"/>
      <parameter id="koffantiVEGF" value="1"/>
      <parameter id="kdegantiVEGF" value="0"/>
      <!-- Dependent variables -->
      <parameter id="_rateLaw1" constant="true"/>
      <parameter id="_rateLaw2" constant="true"/>
      <parameter id="_rateLaw3" constant="true"/>
      <parameter id="_rateLaw4" constant="true"/>
      <parameter id="_rateLaw5" constant="true"/>
      <parameter id="_rateLaw6" constant="true"/>
      <parameter id="_rateLaw7" constant="true"/>
      <parameter id="_rateLaw8" constant="true"/>
      <parameter id="_rateLaw9" constant="true"/>
      <parameter id="_rateLaw10" constant="true"/>
      <parameter id="_rateLaw11" constant="true"/>
      <parameter id="_rateLaw12" constant="true"/>
      <parameter id="_rateLaw17" constant="true"/>
      <parameter id="_rateLaw18" constant="true"/>
      <parameter id="_rateLaw19" constant="true"/>
      <parameter id="_rateLaw20" constant="true"/>
      <parameter id="_rateLaw21" constant="true"/>
      <parameter id="_rateLaw22" constant="true"/>
      <parameter id="_rateLaw23" constant="true"/>
      <parameter id="_rateLaw24" constant="true"/>
      <parameter id="_rateLaw25" constant="true"/>
      <parameter id="_rateLaw26" constant="true"/>
      <parameter id="_rateLaw27" constant="true"/>
      <parameter id="_rateLaw28" constant="true"/>
      <parameter id="_rateLaw29" constant="true"/>
      <parameter id="_rateLaw30" constant="true"/>
      <parameter id="_rateLaw31" constant="true"/>
      <parameter id="_rateLaw32" constant="true"/>
      <parameter id="_rateLaw33" constant="true"/>
      <parameter id="_rateLaw48" constant="true"/>
      <parameter id="_rateLaw49" constant="true"/>
      <parameter id="_rateLaw50" constant="true"/>
      <parameter id="_rateLaw62" constant="true"/>
      <parameter id="_rateLaw63" constant="true"/>
      <parameter id="_rateLaw64" constant="true"/>
      <parameter id="_rateLaw65" constant="true"/>
      <!-- Observables -->
      <parameter id="fsurfVEGF" constant="false"/>
      <parameter id="tVEGFR2" constant="false"/>
      <parameter id="surfNRP1" constant="false"/>
      <parameter id="surfVEGFNRP1" constant="false"/>
      <parameter id="surfVEGFVEGFR2" constant="false"/>
      <parameter id="surfVEGFR2" constant="false"/>
      <parameter id="surfVEGFR1" constant="false"/>
      <parameter id="surfVEGFVEGFR1" constant="false"/>
      <parameter id="pTie2" constant="false"/>
      <parameter id="intTie2" constant="false"/>
      <parameter id="surfTie2" constant="false"/>
      <parameter id="psurfTie2" constant="false"/>
      <parameter id="pintTie2" constant="false"/>
      <parameter id="totalTie2" constant="false"/>
      <parameter id="sTie2" constant="false"/>
      <parameter id="Tie1Tie2" constant="false"/>
      <parameter id="surfTie1" constant="false"/>
      <parameter id="sTie1" constant="false"/>
      <parameter id="jTie2" constant="false"/>
      <parameter id="tsurfTie1" constant="false"/>
      <parameter id="jTie1" constant="false"/>
      <parameter id="freepip2" constant="false"/>
      <parameter id="freepip3" constant="false"/>
      <parameter id="freeip3cyto" constant="false"/>
      <parameter id="ppAkt" constant="false"/>
      <parameter id="pAktT308" constant="false"/>
      <parameter id="pAktS473" constant="false"/>
      <parameter id="freeSrc" constant="false"/>
      <parameter id="pSrc" constant="false"/>
      <parameter id="pVECadherin" constant="false"/>
      <parameter id="totalAkt" constant="false"/>
      <parameter id="RhoAGTP" constant="false"/>
      <parameter id="RhoAmDia" constant="false"/>
      <parameter id="mDiaSrc" constant="false"/>
      <parameter id="pVEGFR2" constant="false"/>
      <parameter id="totalVEGFR2" constant="false"/>
      <parameter id="e1VEGFR2" constant="false"/>
      <parameter id="e2VEGFR2" constant="false"/>
      <parameter id="rVEGFR2" constant="false"/>
      <parameter id="pAxl" constant="false"/>
      <parameter id="pAxlSrc" constant="false"/>
      <parameter id="Ang2_2" constant="false"/>
      <parameter id="Ang2_3" constant="false"/>
      <parameter id="Ang2_4" constant="false"/>
      <parameter id="frees1p" constant="false"/>
      <parameter id="gtpfreeras" constant="false"/>
      <parameter id="freeSphK1" constant="false"/>
      <parameter id="freeraf" constant="false"/>
      <parameter id="freesphingosin" constant="false"/>
      <parameter id="mek12s1" constant="false"/>
      <parameter id="mek12s2" constant="false"/>
      <parameter id="erk12s1" constant="false"/>
      <parameter id="erk12s2" constant="false"/>
      <parameter id="pERK1s" constant="false"/>
      <parameter id="pERK2s" constant="false"/>
      <parameter id="mek12ps" constant="false"/>
      <parameter id="mek12ps1" constant="false"/>
      <parameter id="mek12ps2" constant="false"/>
      <parameter id="erk1ps" constant="false"/>
      <parameter id="erk2ps" constant="false"/>
      <parameter id="Cac" constant="false"/>
      <parameter id="Caer" constant="false"/>
      <parameter id="CaBuf_fer" constant="false"/>
      <parameter id="pSIRPa" constant="false"/>
      <parameter id="eNOS_S1177" constant="false"/>
      <parameter id="Iopenstim" constant="false"/>
      <parameter id="activePI3K" constant="false"/>
      <parameter id="S1P" constant="false"/>
      <parameter id="activePLCgamma" constant="false"/>
      <parameter id="surfpVEGFR2" constant="false"/>
      <parameter id="e1pVEGFR2" constant="false"/>
      <parameter id="e2pVEGFR2" constant="false"/>
      <parameter id="tVEGFVEGFR2" constant="false"/>
      <parameter id="pRaf" constant="false"/>
      <parameter id="dpVECadherin" constant="false"/>
      <parameter id="jVECadherin" constant="false"/>
      <!-- Global functions -->
      <parameter id="_rateLaw13" constant="false"/>
      <parameter id="_rateLaw14" constant="false"/>
      <parameter id="_rateLaw15" constant="false"/>
      <parameter id="_rateLaw16" constant="false"/>
      <parameter id="_rateLaw34" constant="false"/>
      <parameter id="_rateLaw35" constant="false"/>
      <parameter id="_rateLaw36" constant="false"/>
      <parameter id="_rateLaw37" constant="false"/>
      <parameter id="_rateLaw38" constant="false"/>
      <parameter id="_rateLaw39" constant="false"/>
      <parameter id="_rateLaw40" constant="false"/>
      <parameter id="_rateLaw41" constant="false"/>
      <parameter id="_rateLaw42" constant="false"/>
      <parameter id="_rateLaw43" constant="false"/>
      <parameter id="_rateLaw44" constant="false"/>
      <parameter id="_rateLaw45" constant="false"/>
      <parameter id="_rateLaw46" constant="false"/>
      <parameter id="_rateLaw47" constant="false"/>
      <parameter id="_rateLaw51" constant="false"/>
      <parameter id="_rateLaw52" constant="false"/>
      <parameter id="_rateLaw53" constant="false"/>
      <parameter id="_rateLaw54" constant="false"/>
      <parameter id="_rateLaw55" constant="false"/>
      <parameter id="_rateLaw56" constant="false"/>
      <parameter id="_rateLaw57" constant="false"/>
      <parameter id="_rateLaw58" constant="false"/>
      <parameter id="_rateLaw59" constant="false"/>
      <parameter id="_rateLaw60" constant="false"/>
      <parameter id="_rateLaw61" constant="false"/>
    </listOfParameters>
    <listOfInitialAssignments>
      <!-- Dependent variables -->
      <initialAssignment symbol="_rateLaw1">
        <math xmlns="http://www.w3.org/1998/Math/MathML">
          <apply>
            <divide/>
            <ci> koffang1tie2 </ci>
            <ci> kD_ang1 </ci>
          </apply>
        </math>
      </initialAssignment>
      <initialAssignment symbol="_rateLaw2">
        <math xmlns="http://www.w3.org/1998/Math/MathML">
          <apply>
            <divide/>
            <ci> koffang2tie2 </ci>
            <ci> kD_ang2 </ci>
          </apply>
        </math>
      </initialAssignment>
      <initialAssignment symbol="_rateLaw3">
        <math xmlns="http://www.w3.org/1998/Math/MathML">
          <apply>
            <divide/>
            <ci> koffang2tie2 </ci>
            <ci> kD_ang2 </ci>
          </apply>
        </math>
      </initialAssignment>
      <initialAssignment symbol="_rateLaw4">
        <math xmlns="http://www.w3.org/1998/Math/MathML">
          <apply>
            <divide/>
            <ci> koffang2tie2 </ci>
            <ci> kD_ang2 </ci>
          </apply>
        </math>
      </initialAssignment>
      <initialAssignment symbol="_rateLaw5">
        <math xmlns="http://www.w3.org/1998/Math/MathML">
          <apply>
            <divide/>
            <ci> koffang1tie2 </ci>
            <ci> kD_ang1 </ci>
          </apply>
        </math>
      </initialAssignment>
      <initialAssignment symbol="_rateLaw6">
        <math xmlns="http://www.w3.org/1998/Math/MathML">
          <apply>
            <divide/>
            <ci> koffang2tie2 </ci>
            <ci> kD_ang2 </ci>
          </apply>
        </math>
      </initialAssignment>
      <initialAssignment symbol="_rateLaw7">
        <math xmlns="http://www.w3.org/1998/Math/MathML">
          <apply>
            <divide/>
            <ci> koffang2tie2 </ci>
            <ci> kD_ang2 </ci>
          </apply>
        </math>
      </initialAssignment>
      <initialAssignment symbol="_rateLaw8">
        <math xmlns="http://www.w3.org/1998/Math/MathML">
          <apply>
            <divide/>
            <ci> koffang2tie2 </ci>
            <ci> kD_ang2 </ci>
          </apply>
        </math>
      </initialAssignment>
      <initialAssignment symbol="_rateLaw9">
        <math xmlns="http://www.w3.org/1998/Math/MathML">
          <apply>
            <divide/>
            <ci> koffang1tie2 </ci>
            <ci> kD_ang1 </ci>
          </apply>
        </math>
      </initialAssignment>
      <initialAssignment symbol="_rateLaw10">
        <math xmlns="http://www.w3.org/1998/Math/MathML">
          <apply>
            <divide/>
            <ci> koffang2tie2 </ci>
            <ci> kD_ang2 </ci>
          </apply>
        </math>
      </initialAssignment>
      <initialAssignment symbol="_rateLaw11">
        <math xmlns="http://www.w3.org/1998/Math/MathML">
          <apply>
            <divide/>
            <ci> koffang2tie2 </ci>
            <ci> kD_ang2 </ci>
          </apply>
        </math>
      </initialAssignment>
      <initialAssignment symbol="_rateLaw12">
        <math xmlns="http://www.w3.org/1998/Math/MathML">
          <apply>
            <divide/>
            <ci> koffang2tie2 </ci>
            <ci> kD_ang2 </ci>
          </apply>
        </math>
      </initialAssignment>
      <initialAssignment symbol="_rateLaw17">
        <math xmlns="http://www.w3.org/1998/Math/MathML">
          <apply>
            <times/>
            <ci> kdpvegfr2_s </ci>
            <ci> f_tspdp </ci>
          </apply>
        </math>
      </initialAssignment>
      <initialAssignment symbol="_rateLaw18">
        <math xmlns="http://www.w3.org/1998/Math/MathML">
          <apply>
            <times/>
            <ci> kdpvegfr2_e </ci>
            <ci> f_tspdp </ci>
          </apply>
        </math>
      </initialAssignment>
      <initialAssignment symbol="_rateLaw19">
        <math xmlns="http://www.w3.org/1998/Math/MathML">
          <apply>
            <times/>
            <ci> kdpvegfr2_e </ci>
            <ci> f_tspdp </ci>
          </apply>
        </math>
      </initialAssignment>
      <initialAssignment symbol="_rateLaw20">
        <math xmlns="http://www.w3.org/1998/Math/MathML">
          <apply>
            <times/>
            <ci> kdegvegfr2dpe1 </ci>
            <ci> f_tspdeg </ci>
          </apply>
        </math>
      </initialAssignment>
      <initialAssignment symbol="_rateLaw21">
        <math xmlns="http://www.w3.org/1998/Math/MathML">
          <apply>
            <times/>
            <ci> kdegvegfr2dpe1 </ci>
            <ci> f_tspdeg </ci>
          </apply>
        </math>
      </initialAssignment>
      <initialAssignment symbol="_rateLaw22">
        <math xmlns="http://www.w3.org/1998/Math/MathML">
          <apply>
            <times/>
            <ci> kdegvegfr2pe1 </ci>
            <ci> f_tspdeg </ci>
          </apply>
        </math>
      </initialAssignment>
      <initialAssignment symbol="_rateLaw23">
        <math xmlns="http://www.w3.org/1998/Math/MathML">
          <apply>
            <times/>
            <ci> kdegvegfr2pe1 </ci>
            <ci> f_tspdeg </ci>
          </apply>
        </math>
      </initialAssignment>
      <initialAssignment symbol="_rateLaw24">
        <math xmlns="http://www.w3.org/1998/Math/MathML">
          <apply>
            <times/>
            <ci> kdegvegfr2dpe1_nrp </ci>
            <ci> f_tspdeg </ci>
          </apply>
        </math>
      </initialAssignment>
      <initialAssignment symbol="_rateLaw25">
        <math xmlns="http://www.w3.org/1998/Math/MathML">
          <apply>
            <times/>
            <ci> kdegvegfr2dpe1_nrp </ci>
            <ci> f_tspdeg </ci>
          </apply>
        </math>
      </initialAssignment>
      <initialAssignment symbol="_rateLaw26">
        <math xmlns="http://www.w3.org/1998/Math/MathML">
          <apply>
            <times/>
            <ci> kdegvegfr2pe1_nrp </ci>
            <ci> f_tspdeg </ci>
          </apply>
        </math>
      </initialAssignment>
      <initialAssignment symbol="_rateLaw27">
        <math xmlns="http://www.w3.org/1998/Math/MathML">
          <apply>
            <times/>
            <ci> kdegvegfr2pe1_nrp </ci>
            <ci> f_tspdeg </ci>
          </apply>
        </math>
      </initialAssignment>
      <initialAssignment symbol="_rateLaw28">
        <math xmlns="http://www.w3.org/1998/Math/MathML">
          <apply>
            <times/>
            <ci> kdegvegfr2dpe2 </ci>
            <ci> f_tspdeg </ci>
          </apply>
        </math>
      </initialAssignment>
      <initialAssignment symbol="_rateLaw29">
        <math xmlns="http://www.w3.org/1998/Math/MathML">
          <apply>
            <times/>
            <ci> kdegvegfr2pe2 </ci>
            <ci> f_tspdeg </ci>
          </apply>
        </math>
      </initialAssignment>
      <initialAssignment symbol="_rateLaw30">
        <math xmlns="http://www.w3.org/1998/Math/MathML">
          <apply>
            <times/>
            <ci> kdegvegfr2pe2 </ci>
            <ci> f_tspdeg </ci>
          </apply>
        </math>
      </initialAssignment>
      <initialAssignment symbol="_rateLaw31">
        <math xmlns="http://www.w3.org/1998/Math/MathML">
          <apply>
            <times/>
            <ci> kdegvegfr2dpe2_nrp </ci>
            <ci> f_tspdeg </ci>
          </apply>
        </math>
      </initialAssignment>
      <initialAssignment symbol="_rateLaw32">
        <math xmlns="http://www.w3.org/1998/Math/MathML">
          <apply>
            <times/>
            <ci> kdegvegfr2pe2_nrp </ci>
            <ci> f_tspdeg </ci>
          </apply>
        </math>
      </initialAssignment>
      <initialAssignment symbol="_rateLaw33">
        <math xmlns="http://www.w3.org/1998/Math/MathML">
          <apply>
            <times/>
            <ci> kdegsinglevegfr2 </ci>
            <ci> f_tspdeg </ci>
          </apply>
        </math>
      </initialAssignment>
      <initialAssignment symbol="_rateLaw48">
        <math xmlns="http://www.w3.org/1998/Math/MathML">
          <apply>
            <times/>
            <cn> 0.75 </cn>
            <ci> kang2release_S1P </ci>
          </apply>
        </math>
      </initialAssignment>
      <initialAssignment symbol="_rateLaw49">
        <math xmlns="http://www.w3.org/1998/Math/MathML">
          <apply>
            <times/>
            <cn> 0.9 </cn>
            <ci> kang2release_S1P </ci>
          </apply>
        </math>
      </initialAssignment>
      <initialAssignment symbol="_rateLaw50">
        <math xmlns="http://www.w3.org/1998/Math/MathML">
          <apply>
            <times/>
            <cn> 0.16 </cn>
            <ci> kang2release_S1P </ci>
          </apply>
        </math>
      </initialAssignment>
      <initialAssignment symbol="_rateLaw62">
        <math xmlns="http://www.w3.org/1998/Math/MathML">
          <apply>
            <divide/>
            <ci> koffantiAng2 </ci>
            <ci> kD_antiAng2 </ci>
          </apply>
        </math>
      </initialAssignment>
      <initialAssignment symbol="_rateLaw63">
        <math xmlns="http://www.w3.org/1998/Math/MathML">
          <apply>
            <divide/>
            <ci> koffantiAng2 </ci>
            <ci> kD_antiAng2 </ci>
          </apply>
        </math>
      </initialAssignment>
      <initialAssignment symbol="_rateLaw64">
        <math xmlns="http://www.w3.org/1998/Math/MathML">
          <apply>
            <divide/>
            <ci> koffantiAng2 </ci>
            <ci> kD_antiAng2 </ci>
          </apply>
        </math>
      </initialAssignment>
      <initialAssignment symbol="_rateLaw65">
        <math xmlns="http://www.w3.org/1998/Math/MathML">
          <apply>
            <divide/>
            <ci> koffantiVEGF </ci>
            <ci> kD_antiVEGF </ci>
          </apply>
        </math>
      </initialAssignment>
    </listOfInitialAssignments>
    <listOfRules>
      <!-- Observables -->
      <assignmentRule variable="fsurfVEGF">
          <math xmlns="http://www.w3.org/1998/Math/MathML">
            <apply>
              <plus/>
              <cn> 0 </cn>
              <apply>
                <times/>
                <cn> 2 </cn>
                <ci> S11 </ci>
              </apply>
            </apply>
          </math>
      </assignmentRule>
      <assignmentRule variable="tVEGFR2">
          <math xmlns="http://www.w3.org/1998/Math/MathML">
            <apply>
              <plus/>
              <ci> S13 </ci>
              <apply>
                <times/>
                <cn> 2 </cn>
                <ci> S66 </ci>
              </apply>
              <ci> S67 </ci>
              <ci> S69 </ci>
              <ci> S71 </ci>
              <ci> S73 </ci>
              <ci> S94 </ci>
              <ci> S97 </ci>
              <apply>
                <times/>
                <cn> 2 </cn>
                <ci> S99 </ci>
              </apply>
              <apply>
                <times/>
                <cn> 2 </cn>
                <ci> S100 </ci>
              </apply>
              <ci> S101 </ci>
              <ci> S102 </ci>
              <apply>
                <times/>
                <cn> 2 </cn>
                <ci> S104 </ci>
              </apply>
              <ci> S105 </ci>
              <ci> S106 </ci>
              <ci> S107 </ci>
              <ci> S108 </ci>
              <apply>
                <times/>
                <cn> 2 </cn>
                <ci> S111 </ci>
              </apply>
              <apply>
                <times/>
                <cn> 2 </cn>
                <ci> S112 </ci>
              </apply>
              <apply>
                <times/>
                <cn> 2 </cn>
                <ci> S113 </ci>
              </apply>
              <ci> S117 </ci>
              <ci> S118 </ci>
              <ci> S119 </ci>
              <ci> S120 </ci>
              <ci> S121 </ci>
              <ci> S122 </ci>
              <apply>
                <times/>
                <cn> 2 </cn>
                <ci> S123 </ci>
              </apply>
              <ci> S124 </ci>
              <ci> S125 </ci>
              <ci> S126 </ci>
              <apply>
                <times/>
                <cn> 2 </cn>
                <ci> S127 </ci>
              </apply>
              <ci> S137 </ci>
              <ci> S138 </ci>
              <ci> S144 </ci>
              <ci> S145 </ci>
              <ci> S146 </ci>
              <ci> S147 </ci>
              <ci> S148 </ci>
              <apply>
                <times/>
                <cn> 2 </cn>
                <ci> S149 </ci>
              </apply>
              <apply>
                <times/>
                <cn> 2 </cn>
                <ci> S150 </ci>
              </apply>
              <apply>
                <times/>
                <cn> 2 </cn>
                <ci> S151 </ci>
              </apply>
              <apply>
                <times/>
                <cn> 2 </cn>
                <ci> S152 </ci>
              </apply>
              <ci> S153 </ci>
              <ci> S154 </ci>
              <ci> S155 </ci>
              <apply>
                <times/>
                <cn> 2 </cn>
                <ci> S158 </ci>
              </apply>
              <apply>
                <times/>
                <cn> 2 </cn>
                <ci> S159 </ci>
              </apply>
              <apply>
                <times/>
                <cn> 2 </cn>
                <ci> S160 </ci>
              </apply>
              <ci> S161 </ci>
              <ci> S162 </ci>
              <apply>
                <times/>
                <cn> 2 </cn>
                <ci> S163 </ci>
              </apply>
              <ci> S164 </ci>
              <apply>
                <times/>
                <cn> 2 </cn>
                <ci> S165 </ci>
              </apply>
              <ci> S166 </ci>
              <apply>
                <times/>
                <cn> 2 </cn>
                <ci> S167 </ci>
              </apply>
              <apply>
                <times/>
                <cn> 2 </cn>
                <ci> S168 </ci>
              </apply>
              <ci> S169 </ci>
              <ci> S170 </ci>
              <ci> S171 </ci>
              <ci> S175 </ci>
              <ci> S176 </ci>
              <apply>
                <times/>
                <cn> 2 </cn>
                <ci> S177 </ci>
              </apply>
              <apply>
                <times/>
                <cn> 2 </cn>
                <ci> S178 </ci>
              </apply>
              <apply>
                <times/>
                <cn> 2 </cn>
                <ci> S179 </ci>
              </apply>
              <apply>
                <times/>
                <cn> 2 </cn>
                <ci> S180 </ci>
              </apply>
              <apply>
                <times/>
                <cn> 2 </cn>
                <ci> S181 </ci>
              </apply>
              <apply>
                <times/>
                <cn> 2 </cn>
                <ci> S182 </ci>
              </apply>
              <apply>
                <times/>
                <cn> 2 </cn>
                <ci> S183 </ci>
              </apply>
              <apply>
                <times/>
                <cn> 2 </cn>
                <ci> S184 </ci>
              </apply>
              <apply>
                <times/>
                <cn> 2 </cn>
                <ci> S185 </ci>
              </apply>
              <apply>
                <times/>
                <cn> 2 </cn>
                <ci> S186 </ci>
              </apply>
              <apply>
                <times/>
                <cn> 2 </cn>
                <ci> S187 </ci>
              </apply>
              <apply>
                <times/>
                <cn> 2 </cn>
                <ci> S188 </ci>
              </apply>
              <apply>
                <times/>
                <cn> 2 </cn>
                <ci> S189 </ci>
              </apply>
              <apply>
                <times/>
                <cn> 2 </cn>
                <ci> S190 </ci>
              </apply>
              <apply>
                <times/>
                <cn> 2 </cn>
                <ci> S191 </ci>
              </apply>
              <ci> S197 </ci>
              <ci> S198 </ci>
              <ci> S199 </ci>
              <ci> S200 </ci>
              <ci> S201 </ci>
              <ci> S202 </ci>
              <ci> S203 </ci>
              <ci> S204 </ci>
              <ci> S205 </ci>
              <ci> S206 </ci>
              <ci> S207 </ci>
              <ci> S208 </ci>
              <ci> S209 </ci>
              <ci> S210 </ci>
              <ci> S211 </ci>
              <apply>
                <times/>
                <cn> 2 </cn>
                <ci> S212 </ci>
              </apply>
              <apply>
                <times/>
                <cn> 2 </cn>
                <ci> S213 </ci>
              </apply>
              <apply>
                <times/>
                <cn> 2 </cn>
                <ci> S214 </ci>
              </apply>
              <apply>
                <times/>
                <cn> 2 </cn>
                <ci> S215 </ci>
              </apply>
              <apply>
                <times/>
                <cn> 2 </cn>
                <ci> S216 </ci>
              </apply>
              <ci> S217 </ci>
              <apply>
                <times/>
                <cn> 2 </cn>
                <ci> S218 </ci>
              </apply>
              <apply>
                <times/>
                <cn> 2 </cn>
                <ci> S219 </ci>
              </apply>
              <apply>
                <times/>
                <cn> 2 </cn>
                <ci> S220 </ci>
              </apply>
              <ci> S229 </ci>
              <ci> S231 </ci>
              <ci> S232 </ci>
              <ci> S233 </ci>
              <ci> S237 </ci>
              <ci> S238 </ci>
              <ci> S240 </ci>
              <ci> S241 </ci>
              <ci> S242 </ci>
              <apply>
                <times/>
                <cn> 2 </cn>
                <ci> S243 </ci>
              </apply>
              <ci> S244 </ci>
              <apply>
                <times/>
                <cn> 2 </cn>
                <ci> S246 </ci>
              </apply>
              <ci> S247 </ci>
              <apply>
                <times/>
                <cn> 2 </cn>
                <ci> S248 </ci>
              </apply>
              <apply>
                <times/>
                <cn> 2 </cn>
                <ci> S249 </ci>
              </apply>
              <apply>
                <times/>
                <cn> 2 </cn>
                <ci> S250 </ci>
              </apply>
              <apply>
                <times/>
                <cn> 2 </cn>
                <ci> S251 </ci>
              </apply>
              <apply>
                <times/>
                <cn> 2 </cn>
                <ci> S252 </ci>
              </apply>
              <apply>
                <times/>
                <cn> 2 </cn>
                <ci> S253 </ci>
              </apply>
              <apply>
                <times/>
                <cn> 2 </cn>
                <ci> S254 </ci>
              </apply>
              <apply>
                <times/>
                <cn> 2 </cn>
                <ci> S255 </ci>
              </apply>
              <apply>
                <times/>
                <cn> 2 </cn>
                <ci> S256 </ci>
              </apply>
              <apply>
                <times/>
                <cn> 2 </cn>
                <ci> S257 </ci>
              </apply>
              <ci> S258 </ci>
              <ci> S259 </ci>
              <ci> S260 </ci>
              <ci> S261 </ci>
              <ci> S262 </ci>
              <apply>
                <times/>
                <cn> 2 </cn>
                <ci> S264 </ci>
              </apply>
              <apply>
                <times/>
                <cn> 2 </cn>
                <ci> S265 </ci>
              </apply>
              <apply>
                <times/>
                <cn> 2 </cn>
                <ci> S266 </ci>
              </apply>
              <apply>
                <times/>
                <cn> 2 </cn>
                <ci> S267 </ci>
              </apply>
              <apply>
                <times/>
                <cn> 2 </cn>
                <ci> S268 </ci>
              </apply>
              <apply>
                <times/>
                <cn> 2 </cn>
                <ci> S269 </ci>
              </apply>
              <ci> S270 </ci>
              <ci> S271 </ci>
              <ci> S272 </ci>
              <apply>
                <times/>
                <cn> 2 </cn>
                <ci> S273 </ci>
              </apply>
              <apply>
                <times/>
                <cn> 2 </cn>
                <ci> S274 </ci>
              </apply>
              <apply>
                <times/>
                <cn> 2 </cn>
                <ci> S275 </ci>
              </apply>
              <apply>
                <times/>
                <cn> 2 </cn>
                <ci> S276 </ci>
              </apply>
              <apply>
                <times/>
                <cn> 2 </cn>
                <ci> S277 </ci>
              </apply>
              <ci> S278 </ci>
              <ci> S279 </ci>
              <ci> S280 </ci>
              <ci> S283 </ci>
              <ci> S284 </ci>
              <ci> S285 </ci>
              <ci> S286 </ci>
              <ci> S287 </ci>
              <ci> S288 </ci>
              <ci> S289 </ci>
              <apply>
                <times/>
                <cn> 2 </cn>
                <ci> S290 </ci>
              </apply>
              <apply>
                <times/>
                <cn> 2 </cn>
                <ci> S291 </ci>
              </apply>
              <apply>
                <times/>
                <cn> 2 </cn>
                <ci> S292 </ci>
              </apply>
              <apply>
                <times/>
                <cn> 2 </cn>
                <ci> S293 </ci>
              </apply>
              <apply>
                <times/>
                <cn> 2 </cn>
                <ci> S294 </ci>
              </apply>
              <apply>
                <times/>
                <cn> 2 </cn>
                <ci> S295 </ci>
              </apply>
              <apply>
                <times/>
                <cn> 2 </cn>
                <ci> S296 </ci>
              </apply>
              <apply>
                <times/>
                <cn> 2 </cn>
                <ci> S297 </ci>
              </apply>
              <apply>
                <times/>
                <cn> 2 </cn>
                <ci> S298 </ci>
              </apply>
              <apply>
                <times/>
                <cn> 2 </cn>
                <ci> S299 </ci>
              </apply>
              <apply>
                <times/>
                <cn> 2 </cn>
                <ci> S300 </ci>
              </apply>
              <apply>
                <times/>
                <cn> 2 </cn>
                <ci> S301 </ci>
              </apply>
              <apply>
                <times/>
                <cn> 2 </cn>
                <ci> S302 </ci>
              </apply>
              <apply>
                <times/>
                <cn> 2 </cn>
                <ci> S303 </ci>
              </apply>
              <apply>
                <times/>
                <cn> 2 </cn>
                <ci> S304 </ci>
              </apply>
              <apply>
                <times/>
                <cn> 2 </cn>
                <ci> S305 </ci>
              </apply>
              <apply>
                <times/>
                <cn> 2 </cn>
                <ci> S306 </ci>
              </apply>
              <apply>
                <times/>
                <cn> 2 </cn>
                <ci> S307 </ci>
              </apply>
              <apply>
                <times/>
                <cn> 2 </cn>
                <ci> S308 </ci>
              </apply>
              <apply>
                <times/>
                <cn> 2 </cn>
                <ci> S309 </ci>
              </apply>
              <apply>
                <times/>
                <cn> 2 </cn>
                <ci> S310 </ci>
              </apply>
              <apply>
                <times/>
                <cn> 2 </cn>
                <ci> S311 </ci>
              </apply>
              <apply>
                <times/>
                <cn> 2 </cn>
                <ci> S312 </ci>
              </apply>
              <apply>
                <times/>
                <cn> 2 </cn>
                <ci> S313 </ci>
              </apply>
              <apply>
                <times/>
                <cn> 2 </cn>
                <ci> S314 </ci>
              </apply>
              <apply>
                <times/>
                <cn> 2 </cn>
                <ci> S315 </ci>
              </apply>
              <apply>
                <times/>
                <cn> 2 </cn>
                <ci> S316 </ci>
              </apply>
              <apply>
                <times/>
                <cn> 2 </cn>
                <ci> S317 </ci>
              </apply>
              <apply>
                <times/>
                <cn> 2 </cn>
                <ci> S318 </ci>
              </apply>
              <apply>
                <times/>
                <cn> 2 </cn>
                <ci> S319 </ci>
              </apply>
              <apply>
                <times/>
                <cn> 2 </cn>
                <ci> S320 </ci>
              </apply>
              <apply>
                <times/>
                <cn> 2 </cn>
                <ci> S321 </ci>
              </apply>
              <apply>
                <times/>
                <cn> 2 </cn>
                <ci> S322 </ci>
              </apply>
              <apply>
                <times/>
                <cn> 2 </cn>
                <ci> S323 </ci>
              </apply>
              <apply>
                <times/>
                <cn> 2 </cn>
                <ci> S324 </ci>
              </apply>
              <apply>
                <times/>
                <cn> 2 </cn>
                <ci> S325 </ci>
              </apply>
              <apply>
                <times/>
                <cn> 2 </cn>
                <ci> S326 </ci>
              </apply>
              <apply>
                <times/>
                <cn> 2 </cn>
                <ci> S327 </ci>
              </apply>
              <apply>
                <times/>
                <cn> 2 </cn>
                <ci> S328 </ci>
              </apply>
              <apply>
                <times/>
                <cn> 2 </cn>
                <ci> S329 </ci>
              </apply>
              <ci> S340 </ci>
              <ci> S342 </ci>
              <ci> S343 </ci>
              <ci> S344 </ci>
              <apply>
                <times/>
                <cn> 2 </cn>
                <ci> S345 </ci>
              </apply>
              <apply>
                <times/>
                <cn> 2 </cn>
                <ci> S346 </ci>
              </apply>
              <apply>
                <times/>
                <cn> 2 </cn>
                <ci> S347 </ci>
              </apply>
              <ci> S348 </ci>
              <ci> S349 </ci>
              <ci> S350 </ci>
              <ci> S351 </ci>
              <ci> S352 </ci>
              <apply>
                <times/>
                <cn> 2 </cn>
                <ci> S354 </ci>
              </apply>
              <apply>
                <times/>
                <cn> 2 </cn>
                <ci> S355 </ci>
              </apply>
              <apply>
                <times/>
                <cn> 2 </cn>
                <ci> S356 </ci>
              </apply>
              <apply>
                <times/>
                <cn> 2 </cn>
                <ci> S357 </ci>
              </apply>
              <apply>
                <times/>
                <cn> 2 </cn>
                <ci> S358 </ci>
              </apply>
              <apply>
                <times/>
                <cn> 2 </cn>
                <ci> S359 </ci>
              </apply>
              <apply>
                <times/>
                <cn> 2 </cn>
                <ci> S360 </ci>
              </apply>
              <apply>
                <times/>
                <cn> 2 </cn>
                <ci> S361 </ci>
              </apply>
              <apply>
                <times/>
                <cn> 2 </cn>
                <ci> S362 </ci>
              </apply>
              <apply>
                <times/>
                <cn> 2 </cn>
                <ci> S363 </ci>
              </apply>
              <apply>
                <times/>
                <cn> 2 </cn>
                <ci> S364 </ci>
              </apply>
              <apply>
                <times/>
                <cn> 2 </cn>
                <ci> S365 </ci>
              </apply>
              <ci> S366 </ci>
              <ci> S367 </ci>
              <ci> S368 </ci>
              <ci> S369 </ci>
              <apply>
                <times/>
                <cn> 2 </cn>
                <ci> S370 </ci>
              </apply>
              <apply>
                <times/>
                <cn> 2 </cn>
                <ci> S371 </ci>
              </apply>
              <apply>
                <times/>
                <cn> 2 </cn>
                <ci> S372 </ci>
              </apply>
              <apply>
                <times/>
                <cn> 2 </cn>
                <ci> S373 </ci>
              </apply>
              <apply>
                <times/>
                <cn> 2 </cn>
                <ci> S374 </ci>
              </apply>
              <apply>
                <times/>
                <cn> 2 </cn>
                <ci> S375 </ci>
              </apply>
              <apply>
                <times/>
                <cn> 2 </cn>
                <ci> S376 </ci>
              </apply>
              <apply>
                <times/>
                <cn> 2 </cn>
                <ci> S377 </ci>
              </apply>
              <apply>
                <times/>
                <cn> 2 </cn>
                <ci> S378 </ci>
              </apply>
              <apply>
                <times/>
                <cn> 2 </cn>
                <ci> S379 </ci>
              </apply>
              <apply>
                <times/>
                <cn> 2 </cn>
                <ci> S380 </ci>
              </apply>
              <apply>
                <times/>
                <cn> 2 </cn>
                <ci> S381 </ci>
              </apply>
              <apply>
                <times/>
                <cn> 2 </cn>
                <ci> S382 </ci>
              </apply>
              <apply>
                <times/>
                <cn> 2 </cn>
                <ci> S383 </ci>
              </apply>
              <apply>
                <times/>
                <cn> 2 </cn>
                <ci> S384 </ci>
              </apply>
              <apply>
                <times/>
                <cn> 2 </cn>
                <ci> S385 </ci>
              </apply>
              <apply>
                <times/>
                <cn> 2 </cn>
                <ci> S386 </ci>
              </apply>
              <apply>
                <times/>
                <cn> 2 </cn>
                <ci> S387 </ci>
              </apply>
              <apply>
                <times/>
                <cn> 2 </cn>
                <ci> S388 </ci>
              </apply>
              <ci> S389 </ci>
              <ci> S390 </ci>
              <apply>
                <times/>
                <cn> 2 </cn>
                <ci> S391 </ci>
              </apply>
              <apply>
                <times/>
                <cn> 2 </cn>
                <ci> S392 </ci>
              </apply>
              <apply>
                <times/>
                <cn> 2 </cn>
                <ci> S393 </ci>
              </apply>
              <apply>
                <times/>
                <cn> 2 </cn>
                <ci> S394 </ci>
              </apply>
              <apply>
                <times/>
                <cn> 2 </cn>
                <ci> S395 </ci>
              </apply>
              <apply>
                <times/>
                <cn> 2 </cn>
                <ci> S396 </ci>
              </apply>
              <ci> S397 </ci>
              <apply>
                <times/>
                <cn> 2 </cn>
                <ci> S398 </ci>
              </apply>
              <apply>
                <times/>
                <cn> 2 </cn>
                <ci> S399 </ci>
              </apply>
              <ci> S400 </ci>
              <ci> S401 </ci>
              <ci> S402 </ci>
              <ci> S403 </ci>
              <ci> S404 </ci>
              <ci> S405 </ci>
              <ci> S406 </ci>
              <ci> S407 </ci>
              <apply>
                <times/>
                <cn> 2 </cn>
                <ci> S408 </ci>
              </apply>
              <apply>
                <times/>
                <cn> 2 </cn>
                <ci> S409 </ci>
              </apply>
              <apply>
                <times/>
                <cn> 2 </cn>
                <ci> S410 </ci>
              </apply>
              <apply>
                <times/>
                <cn> 2 </cn>
                <ci> S411 </ci>
              </apply>
              <apply>
                <times/>
                <cn> 2 </cn>
                <ci> S412 </ci>
              </apply>
              <apply>
                <times/>
                <cn> 2 </cn>
                <ci> S413 </ci>
              </apply>
              <apply>
                <times/>
                <cn> 2 </cn>
                <ci> S414 </ci>
              </apply>
              <apply>
                <times/>
                <cn> 2 </cn>
                <ci> S415 </ci>
              </apply>
              <apply>
                <times/>
                <cn> 2 </cn>
                <ci> S416 </ci>
              </apply>
              <apply>
                <times/>
                <cn> 2 </cn>
                <ci> S417 </ci>
              </apply>
              <apply>
                <times/>
                <cn> 2 </cn>
                <ci> S418 </ci>
              </apply>
              <apply>
                <times/>
                <cn> 2 </cn>
                <ci> S419 </ci>
              </apply>
              <apply>
                <times/>
                <cn> 2 </cn>
                <ci> S420 </ci>
              </apply>
              <apply>
                <times/>
                <cn> 2 </cn>
                <ci> S421 </ci>
              </apply>
              <apply>
                <times/>
                <cn> 2 </cn>
                <ci> S422 </ci>
              </apply>
              <apply>
                <times/>
                <cn> 2 </cn>
                <ci> S423 </ci>
              </apply>
              <apply>
                <times/>
                <cn> 2 </cn>
                <ci> S424 </ci>
              </apply>
              <apply>
                <times/>
                <cn> 2 </cn>
                <ci> S425 </ci>
              </apply>
              <apply>
                <times/>
                <cn> 2 </cn>
                <ci> S426 </ci>
              </apply>
              <apply>
                <times/>
                <cn> 2 </cn>
                <ci> S427 </ci>
              </apply>
              <apply>
                <times/>
                <cn> 2 </cn>
                <ci> S428 </ci>
              </apply>
              <apply>
                <times/>
                <cn> 2 </cn>
                <ci> S429 </ci>
              </apply>
              <apply>
                <times/>
                <cn> 2 </cn>
                <ci> S430 </ci>
              </apply>
              <apply>
                <times/>
                <cn> 2 </cn>
                <ci> S431 </ci>
              </apply>
              <apply>
                <times/>
                <cn> 2 </cn>
                <ci> S432 </ci>
              </apply>
              <apply>
                <times/>
                <cn> 2 </cn>
                <ci> S433 </ci>
              </apply>
              <apply>
                <times/>
                <cn> 2 </cn>
                <ci> S434 </ci>
              </apply>
              <apply>
                <times/>
                <cn> 2 </cn>
                <ci> S435 </ci>
              </apply>
              <apply>
                <times/>
                <cn> 2 </cn>
                <ci> S436 </ci>
              </apply>
              <apply>
                <times/>
                <cn> 2 </cn>
                <ci> S437 </ci>
              </apply>
              <apply>
                <times/>
                <cn> 2 </cn>
                <ci> S438 </ci>
              </apply>
              <apply>
                <times/>
                <cn> 2 </cn>
                <ci> S439 </ci>
              </apply>
              <apply>
                <times/>
                <cn> 2 </cn>
                <ci> S440 </ci>
              </apply>
              <apply>
                <times/>
                <cn> 2 </cn>
                <ci> S441 </ci>
              </apply>
              <apply>
                <times/>
                <cn> 2 </cn>
                <ci> S442 </ci>
              </apply>
              <apply>
                <times/>
                <cn> 2 </cn>
                <ci> S443 </ci>
              </apply>
              <apply>
                <times/>
                <cn> 2 </cn>
                <ci> S444 </ci>
              </apply>
              <apply>
                <times/>
                <cn> 2 </cn>
                <ci> S445 </ci>
              </apply>
              <apply>
                <times/>
                <cn> 2 </cn>
                <ci> S446 </ci>
              </apply>
              <apply>
                <times/>
                <cn> 2 </cn>
                <ci> S447 </ci>
              </apply>
              <apply>
                <times/>
                <cn> 2 </cn>
                <ci> S448 </ci>
              </apply>
              <apply>
                <times/>
                <cn> 2 </cn>
                <ci> S449 </ci>
              </apply>
              <apply>
                <times/>
                <cn> 2 </cn>
                <ci> S450 </ci>
              </apply>
              <apply>
                <times/>
                <cn> 2 </cn>
                <ci> S451 </ci>
              </apply>
              <apply>
                <times/>
                <cn> 2 </cn>
                <ci> S452 </ci>
              </apply>
              <apply>
                <times/>
                <cn> 2 </cn>
                <ci> S453 </ci>
              </apply>
              <apply>
                <times/>
                <cn> 2 </cn>
                <ci> S454 </ci>
              </apply>
              <apply>
                <times/>
                <cn> 2 </cn>
                <ci> S455 </ci>
              </apply>
              <apply>
                <times/>
                <cn> 2 </cn>
                <ci> S456 </ci>
              </apply>
              <apply>
                <times/>
                <cn> 2 </cn>
                <ci> S457 </ci>
              </apply>
              <apply>
                <times/>
                <cn> 2 </cn>
                <ci> S458 </ci>
              </apply>
              <apply>
                <times/>
                <cn> 2 </cn>
                <ci> S459 </ci>
              </apply>
              <apply>
                <times/>
                <cn> 2 </cn>
                <ci> S460 </ci>
              </apply>
              <apply>
                <times/>
                <cn> 2 </cn>
                <ci> S461 </ci>
              </apply>
              <ci> S462 </ci>
              <ci> S463 </ci>
              <ci> S479 </ci>
              <apply>
                <times/>
                <cn> 2 </cn>
                <ci> S480 </ci>
              </apply>
              <apply>
                <times/>
                <cn> 2 </cn>
                <ci> S481 </ci>
              </apply>
              <apply>
                <times/>
                <cn> 2 </cn>
                <ci> S482 </ci>
              </apply>
              <apply>
                <times/>
                <cn> 2 </cn>
                <ci> S483 </ci>
              </apply>
              <apply>
                <times/>
                <cn> 2 </cn>
                <ci> S484 </ci>
              </apply>
              <apply>
                <times/>
                <cn> 2 </cn>
                <ci> S485 </ci>
              </apply>
              <apply>
                <times/>
                <cn> 2 </cn>
                <ci> S486 </ci>
              </apply>
              <apply>
                <times/>
                <cn> 2 </cn>
                <ci> S487 </ci>
              </apply>
              <apply>
                <times/>
                <cn> 2 </cn>
                <ci> S488 </ci>
              </apply>
              <apply>
                <times/>
                <cn> 2 </cn>
                <ci> S489 </ci>
              </apply>
              <apply>
                <times/>
                <cn> 2 </cn>
                <ci> S490 </ci>
              </apply>
              <apply>
                <times/>
                <cn> 2 </cn>
                <ci> S491 </ci>
              </apply>
              <apply>
                <times/>
                <cn> 2 </cn>
                <ci> S492 </ci>
              </apply>
              <apply>
                <times/>
                <cn> 2 </cn>
                <ci> S493 </ci>
              </apply>
              <ci> S494 </ci>
              <ci> S495 </ci>
              <apply>
                <times/>
                <cn> 2 </cn>
                <ci> S496 </ci>
              </apply>
              <apply>
                <times/>
                <cn> 2 </cn>
                <ci> S497 </ci>
              </apply>
              <apply>
                <times/>
                <cn> 2 </cn>
                <ci> S498 </ci>
              </apply>
              <apply>
                <times/>
                <cn> 2 </cn>
                <ci> S499 </ci>
              </apply>
              <apply>
                <times/>
                <cn> 2 </cn>
                <ci> S500 </ci>
              </apply>
              <apply>
                <times/>
                <cn> 2 </cn>
                <ci> S501 </ci>
              </apply>
              <apply>
                <times/>
                <cn> 2 </cn>
                <ci> S502 </ci>
              </apply>
              <ci> S503 </ci>
              <ci> S504 </ci>
              <ci> S505 </ci>
              <ci> S506 </ci>
              <ci> S507 </ci>
              <ci> S508 </ci>
              <ci> S509 </ci>
              <ci> S510 </ci>
              <apply>
                <times/>
                <cn> 2 </cn>
                <ci> S511 </ci>
              </apply>
              <apply>
                <times/>
                <cn> 2 </cn>
                <ci> S512 </ci>
              </apply>
              <apply>
                <times/>
                <cn> 2 </cn>
                <ci> S513 </ci>
              </apply>
              <apply>
                <times/>
                <cn> 2 </cn>
                <ci> S514 </ci>
              </apply>
              <apply>
                <times/>
                <cn> 2 </cn>
                <ci> S515 </ci>
              </apply>
              <apply>
                <times/>
                <cn> 2 </cn>
                <ci> S516 </ci>
              </apply>
              <apply>
                <times/>
                <cn> 2 </cn>
                <ci> S517 </ci>
              </apply>
              <apply>
                <times/>
                <cn> 2 </cn>
                <ci> S518 </ci>
              </apply>
              <apply>
                <times/>
                <cn> 2 </cn>
                <ci> S519 </ci>
              </apply>
              <apply>
                <times/>
                <cn> 2 </cn>
                <ci> S520 </ci>
              </apply>
              <ci> S521 </ci>
              <ci> S522 </ci>
              <ci> S523 </ci>
              <ci> S524 </ci>
              <apply>
                <times/>
                <cn> 2 </cn>
                <ci> S525 </ci>
              </apply>
              <apply>
                <times/>
                <cn> 2 </cn>
                <ci> S526 </ci>
              </apply>
              <apply>
                <times/>
                <cn> 2 </cn>
                <ci> S527 </ci>
              </apply>
              <apply>
                <times/>
                <cn> 2 </cn>
                <ci> S528 </ci>
              </apply>
              <apply>
                <times/>
                <cn> 2 </cn>
                <ci> S529 </ci>
              </apply>
              <ci> S530 </ci>
              <ci> S531 </ci>
              <ci> S532 </ci>
              <ci> S533 </ci>
              <apply>
                <times/>
                <cn> 2 </cn>
                <ci> S534 </ci>
              </apply>
              <apply>
                <times/>
                <cn> 2 </cn>
                <ci> S535 </ci>
              </apply>
              <apply>
                <times/>
                <cn> 2 </cn>
                <ci> S536 </ci>
              </apply>
              <apply>
                <times/>
                <cn> 2 </cn>
                <ci> S537 </ci>
              </apply>
              <apply>
                <times/>
                <cn> 2 </cn>
                <ci> S538 </ci>
              </apply>
              <apply>
                <times/>
                <cn> 2 </cn>
                <ci> S539 </ci>
              </apply>
              <apply>
                <times/>
                <cn> 2 </cn>
                <ci> S540 </ci>
              </apply>
              <apply>
                <times/>
                <cn> 2 </cn>
                <ci> S541 </ci>
              </apply>
              <apply>
                <times/>
                <cn> 2 </cn>
                <ci> S542 </ci>
              </apply>
              <apply>
                <times/>
                <cn> 2 </cn>
                <ci> S543 </ci>
              </apply>
              <apply>
                <times/>
                <cn> 2 </cn>
                <ci> S544 </ci>
              </apply>
              <apply>
                <times/>
                <cn> 2 </cn>
                <ci> S545 </ci>
              </apply>
              <apply>
                <times/>
                <cn> 2 </cn>
                <ci> S546 </ci>
              </apply>
              <apply>
                <times/>
                <cn> 2 </cn>
                <ci> S547 </ci>
              </apply>
              <apply>
                <times/>
                <cn> 2 </cn>
                <ci> S548 </ci>
              </apply>
              <apply>
                <times/>
                <cn> 2 </cn>
                <ci> S549 </ci>
              </apply>
              <apply>
                <times/>
                <cn> 2 </cn>
                <ci> S550 </ci>
              </apply>
              <apply>
                <times/>
                <cn> 2 </cn>
                <ci> S551 </ci>
              </apply>
              <apply>
                <times/>
                <cn> 2 </cn>
                <ci> S552 </ci>
              </apply>
              <apply>
                <times/>
                <cn> 2 </cn>
                <ci> S553 </ci>
              </apply>
              <apply>
                <times/>
                <cn> 2 </cn>
                <ci> S554 </ci>
              </apply>
              <ci> S555 </ci>
              <ci> S556 </ci>
              <ci> S557 </ci>
              <ci> S558 </ci>
              <ci> S559 </ci>
              <ci> S560 </ci>
              <ci> S561 </ci>
              <ci> S562 </ci>
              <ci> S563 </ci>
              <ci> S564 </ci>
              <ci> S565 </ci>
              <ci> S566 </ci>
              <apply>
                <times/>
                <cn> 2 </cn>
                <ci> S567 </ci>
              </apply>
              <apply>
                <times/>
                <cn> 2 </cn>
                <ci> S568 </ci>
              </apply>
              <apply>
                <times/>
                <cn> 2 </cn>
                <ci> S569 </ci>
              </apply>
              <apply>
                <times/>
                <cn> 2 </cn>
                <ci> S570 </ci>
              </apply>
              <apply>
                <times/>
                <cn> 2 </cn>
                <ci> S571 </ci>
              </apply>
              <apply>
                <times/>
                <cn> 2 </cn>
                <ci> S572 </ci>
              </apply>
              <apply>
                <times/>
                <cn> 2 </cn>
                <ci> S573 </ci>
              </apply>
              <apply>
                <times/>
                <cn> 2 </cn>
                <ci> S574 </ci>
              </apply>
              <apply>
                <times/>
                <cn> 2 </cn>
                <ci> S575 </ci>
              </apply>
              <apply>
                <times/>
                <cn> 2 </cn>
                <ci> S576 </ci>
              </apply>
              <apply>
                <times/>
                <cn> 2 </cn>
                <ci> S577 </ci>
              </apply>
              <apply>
                <times/>
                <cn> 2 </cn>
                <ci> S578 </ci>
              </apply>
              <apply>
                <times/>
                <cn> 2 </cn>
                <ci> S579 </ci>
              </apply>
              <apply>
                <times/>
                <cn> 2 </cn>
                <ci> S580 </ci>
              </apply>
              <apply>
                <times/>
                <cn> 2 </cn>
                <ci> S581 </ci>
              </apply>
              <apply>
                <times/>
                <cn> 2 </cn>
                <ci> S582 </ci>
              </apply>
              <apply>
                <times/>
                <cn> 2 </cn>
                <ci> S583 </ci>
              </apply>
              <apply>
                <times/>
                <cn> 2 </cn>
                <ci> S584 </ci>
              </apply>
              <apply>
                <times/>
                <cn> 2 </cn>
                <ci> S585 </ci>
              </apply>
              <apply>
                <times/>
                <cn> 2 </cn>
                <ci> S586 </ci>
              </apply>
              <apply>
                <times/>
                <cn> 2 </cn>
                <ci> S587 </ci>
              </apply>
              <apply>
                <times/>
                <cn> 2 </cn>
                <ci> S588 </ci>
              </apply>
              <apply>
                <times/>
                <cn> 2 </cn>
                <ci> S589 </ci>
              </apply>
              <apply>
                <times/>
                <cn> 2 </cn>
                <ci> S590 </ci>
              </apply>
              <apply>
                <times/>
                <cn> 2 </cn>
                <ci> S591 </ci>
              </apply>
              <apply>
                <times/>
                <cn> 2 </cn>
                <ci> S592 </ci>
              </apply>
              <apply>
                <times/>
                <cn> 2 </cn>
                <ci> S593 </ci>
              </apply>
              <apply>
                <times/>
                <cn> 2 </cn>
                <ci> S594 </ci>
              </apply>
              <apply>
                <times/>
                <cn> 2 </cn>
                <ci> S595 </ci>
              </apply>
              <apply>
                <times/>
                <cn> 2 </cn>
                <ci> S596 </ci>
              </apply>
              <apply>
                <times/>
                <cn> 2 </cn>
                <ci> S597 </ci>
              </apply>
              <apply>
                <times/>
                <cn> 2 </cn>
                <ci> S598 </ci>
              </apply>
              <apply>
                <times/>
                <cn> 2 </cn>
                <ci> S599 </ci>
              </apply>
              <apply>
                <times/>
                <cn> 2 </cn>
                <ci> S600 </ci>
              </apply>
              <apply>
                <times/>
                <cn> 2 </cn>
                <ci> S601 </ci>
              </apply>
              <apply>
                <times/>
                <cn> 2 </cn>
                <ci> S602 </ci>
              </apply>
              <apply>
                <times/>
                <cn> 2 </cn>
                <ci> S603 </ci>
              </apply>
              <apply>
                <times/>
                <cn> 2 </cn>
                <ci> S604 </ci>
              </apply>
              <apply>
                <times/>
                <cn> 2 </cn>
                <ci> S605 </ci>
              </apply>
              <apply>
                <times/>
                <cn> 2 </cn>
                <ci> S606 </ci>
              </apply>
              <apply>
                <times/>
                <cn> 2 </cn>
                <ci> S607 </ci>
              </apply>
              <apply>
                <times/>
                <cn> 2 </cn>
                <ci> S608 </ci>
              </apply>
              <apply>
                <times/>
                <cn> 2 </cn>
                <ci> S609 </ci>
              </apply>
              <apply>
                <times/>
                <cn> 2 </cn>
                <ci> S610 </ci>
              </apply>
              <apply>
                <times/>
                <cn> 2 </cn>
                <ci> S611 </ci>
              </apply>
              <apply>
                <times/>
                <cn> 2 </cn>
                <ci> S612 </ci>
              </apply>
              <apply>
                <times/>
                <cn> 2 </cn>
                <ci> S613 </ci>
              </apply>
              <apply>
                <times/>
                <cn> 2 </cn>
                <ci> S614 </ci>
              </apply>
              <apply>
                <times/>
                <cn> 2 </cn>
                <ci> S615 </ci>
              </apply>
              <apply>
                <times/>
                <cn> 2 </cn>
                <ci> S616 </ci>
              </apply>
              <apply>
                <times/>
                <cn> 2 </cn>
                <ci> S617 </ci>
              </apply>
              <apply>
                <times/>
                <cn> 2 </cn>
                <ci> S618 </ci>
              </apply>
              <apply>
                <times/>
                <cn> 2 </cn>
                <ci> S619 </ci>
              </apply>
              <apply>
                <times/>
                <cn> 2 </cn>
                <ci> S620 </ci>
              </apply>
              <apply>
                <times/>
                <cn> 2 </cn>
                <ci> S621 </ci>
              </apply>
              <apply>
                <times/>
                <cn> 2 </cn>
                <ci> S622 </ci>
              </apply>
              <apply>
                <times/>
                <cn> 2 </cn>
                <ci> S623 </ci>
              </apply>
              <apply>
                <times/>
                <cn> 2 </cn>
                <ci> S624 </ci>
              </apply>
              <apply>
                <times/>
                <cn> 2 </cn>
                <ci> S625 </ci>
              </apply>
              <apply>
                <times/>
                <cn> 2 </cn>
                <ci> S626 </ci>
              </apply>
              <apply>
                <times/>
                <cn> 2 </cn>
                <ci> S627 </ci>
              </apply>
              <apply>
                <times/>
                <cn> 2 </cn>
                <ci> S628 </ci>
              </apply>
              <ci> S629 </ci>
              <apply>
                <times/>
                <cn> 2 </cn>
                <ci> S630 </ci>
              </apply>
              <apply>
                <times/>
                <cn> 2 </cn>
                <ci> S631 </ci>
              </apply>
              <apply>
                <times/>
                <cn> 2 </cn>
                <ci> S632 </ci>
              </apply>
              <apply>
                <times/>
                <cn> 2 </cn>
                <ci> S633 </ci>
              </apply>
              <apply>
                <times/>
                <cn> 2 </cn>
                <ci> S634 </ci>
              </apply>
              <apply>
                <times/>
                <cn> 2 </cn>
                <ci> S635 </ci>
              </apply>
              <apply>
                <times/>
                <cn> 2 </cn>
                <ci> S636 </ci>
              </apply>
              <apply>
                <times/>
                <cn> 2 </cn>
                <ci> S637 </ci>
              </apply>
              <apply>
                <times/>
                <cn> 2 </cn>
                <ci> S638 </ci>
              </apply>
              <apply>
                <times/>
                <cn> 2 </cn>
                <ci> S675 </ci>
              </apply>
              <apply>
                <times/>
                <cn> 2 </cn>
                <ci> S676 </ci>
              </apply>
              <apply>
                <times/>
                <cn> 2 </cn>
                <ci> S677 </ci>
              </apply>
              <apply>
                <times/>
                <cn> 2 </cn>
                <ci> S678 </ci>
              </apply>
              <apply>
                <times/>
                <cn> 2 </cn>
                <ci> S679 </ci>
              </apply>
              <apply>
                <times/>
                <cn> 2 </cn>
                <ci> S680 </ci>
              </apply>
              <apply>
                <times/>
                <cn> 2 </cn>
                <ci> S681 </ci>
              </apply>
              <apply>
                <times/>
                <cn> 2 </cn>
                <ci> S682 </ci>
              </apply>
              <ci> S683 </ci>
              <ci> S684 </ci>
              <ci> S685 </ci>
              <ci> S686 </ci>
              <apply>
                <times/>
                <cn> 2 </cn>
                <ci> S687 </ci>
              </apply>
              <apply>
                <times/>
                <cn> 2 </cn>
                <ci> S688 </ci>
              </apply>
              <apply>
                <times/>
                <cn> 2 </cn>
                <ci> S689 </ci>
              </apply>
              <apply>
                <times/>
                <cn> 2 </cn>
                <ci> S690 </ci>
              </apply>
              <apply>
                <times/>
                <cn> 2 </cn>
                <ci> S691 </ci>
              </apply>
              <ci> S692 </ci>
              <ci> S693 </ci>
              <apply>
                <times/>
                <cn> 2 </cn>
                <ci> S694 </ci>
              </apply>
              <apply>
                <times/>
                <cn> 2 </cn>
                <ci> S695 </ci>
              </apply>
              <apply>
                <times/>
                <cn> 2 </cn>
                <ci> S696 </ci>
              </apply>
              <apply>
                <times/>
                <cn> 2 </cn>
                <ci> S697 </ci>
              </apply>
              <apply>
                <times/>
                <cn> 2 </cn>
                <ci> S698 </ci>
              </apply>
              <apply>
                <times/>
                <cn> 2 </cn>
                <ci> S699 </ci>
              </apply>
              <ci> S700 </ci>
              <ci> S701 </ci>
              <ci> S702 </ci>
              <ci> S703 </ci>
              <apply>
                <times/>
                <cn> 2 </cn>
                <ci> S704 </ci>
              </apply>
              <apply>
                <times/>
                <cn> 2 </cn>
                <ci> S705 </ci>
              </apply>
              <apply>
                <times/>
                <cn> 2 </cn>
                <ci> S706 </ci>
              </apply>
              <apply>
                <times/>
                <cn> 2 </cn>
                <ci> S707 </ci>
              </apply>
              <apply>
                <times/>
                <cn> 2 </cn>
                <ci> S708 </ci>
              </apply>
              <apply>
                <times/>
                <cn> 2 </cn>
                <ci> S709 </ci>
              </apply>
              <apply>
                <times/>
                <cn> 2 </cn>
                <ci> S710 </ci>
              </apply>
              <apply>
                <times/>
                <cn> 2 </cn>
                <ci> S711 </ci>
              </apply>
              <apply>
                <times/>
                <cn> 2 </cn>
                <ci> S712 </ci>
              </apply>
              <apply>
                <times/>
                <cn> 2 </cn>
                <ci> S713 </ci>
              </apply>
              <apply>
                <times/>
                <cn> 2 </cn>
                <ci> S714 </ci>
              </apply>
              <apply>
                <times/>
                <cn> 2 </cn>
                <ci> S715 </ci>
              </apply>
              <apply>
                <times/>
                <cn> 2 </cn>
                <ci> S716 </ci>
              </apply>
              <apply>
                <times/>
                <cn> 2 </cn>
                <ci> S717 </ci>
              </apply>
              <apply>
                <times/>
                <cn> 2 </cn>
                <ci> S718 </ci>
              </apply>
              <apply>
                <times/>
                <cn> 2 </cn>
                <ci> S719 </ci>
              </apply>
              <apply>
                <times/>
                <cn> 2 </cn>
                <ci> S720 </ci>
              </apply>
              <ci> S721 </ci>
              <ci> S722 </ci>
              <ci> S723 </ci>
              <ci> S724 </ci>
              <ci> S725 </ci>
              <ci> S726 </ci>
              <ci> S727 </ci>
              <ci> S728 </ci>
              <ci> S729 </ci>
              <ci> S730 </ci>
              <apply>
                <times/>
                <cn> 2 </cn>
                <ci> S731 </ci>
              </apply>
              <apply>
                <times/>
                <cn> 2 </cn>
                <ci> S732 </ci>
              </apply>
              <apply>
                <times/>
                <cn> 2 </cn>
                <ci> S733 </ci>
              </apply>
              <apply>
                <times/>
                <cn> 2 </cn>
                <ci> S734 </ci>
              </apply>
              <apply>
                <times/>
                <cn> 2 </cn>
                <ci> S735 </ci>
              </apply>
              <ci> S736 </ci>
              <ci> S737 </ci>
              <ci> S738 </ci>
              <ci> S739 </ci>
              <apply>
                <times/>
                <cn> 2 </cn>
                <ci> S740 </ci>
              </apply>
              <apply>
                <times/>
                <cn> 2 </cn>
                <ci> S741 </ci>
              </apply>
              <apply>
                <times/>
                <cn> 2 </cn>
                <ci> S742 </ci>
              </apply>
              <apply>
                <times/>
                <cn> 2 </cn>
                <ci> S743 </ci>
              </apply>
              <apply>
                <times/>
                <cn> 2 </cn>
                <ci> S744 </ci>
              </apply>
              <apply>
                <times/>
                <cn> 2 </cn>
                <ci> S745 </ci>
              </apply>
              <apply>
                <times/>
                <cn> 2 </cn>
                <ci> S746 </ci>
              </apply>
              <apply>
                <times/>
                <cn> 2 </cn>
                <ci> S747 </ci>
              </apply>
              <apply>
                <times/>
                <cn> 2 </cn>
                <ci> S748 </ci>
              </apply>
              <apply>
                <times/>
                <cn> 2 </cn>
                <ci> S749 </ci>
              </apply>
              <apply>
                <times/>
                <cn> 2 </cn>
                <ci> S750 </ci>
              </apply>
              <apply>
                <times/>
                <cn> 2 </cn>
                <ci> S751 </ci>
              </apply>
              <apply>
                <times/>
                <cn> 2 </cn>
                <ci> S752 </ci>
              </apply>
              <apply>
                <times/>
                <cn> 2 </cn>
                <ci> S753 </ci>
              </apply>
              <apply>
                <times/>
                <cn> 2 </cn>
                <ci> S754 </ci>
              </apply>
              <apply>
                <times/>
                <cn> 2 </cn>
                <ci> S755 </ci>
              </apply>
              <apply>
                <times/>
                <cn> 2 </cn>
                <ci> S756 </ci>
              </apply>
              <apply>
                <times/>
                <cn> 2 </cn>
                <ci> S757 </ci>
              </apply>
              <apply>
                <times/>
                <cn> 2 </cn>
                <ci> S758 </ci>
              </apply>
              <apply>
                <times/>
                <cn> 2 </cn>
                <ci> S759 </ci>
              </apply>
              <apply>
                <times/>
                <cn> 2 </cn>
                <ci> S760 </ci>
              </apply>
              <apply>
                <times/>
                <cn> 2 </cn>
                <ci> S761 </ci>
              </apply>
              <apply>
                <times/>
                <cn> 2 </cn>
                <ci> S762 </ci>
              </apply>
              <apply>
                <times/>
                <cn> 2 </cn>
                <ci> S763 </ci>
              </apply>
              <apply>
                <times/>
                <cn> 2 </cn>
                <ci> S764 </ci>
              </apply>
              <apply>
                <times/>
                <cn> 2 </cn>
                <ci> S765 </ci>
              </apply>
              <apply>
                <times/>
                <cn> 2 </cn>
                <ci> S766 </ci>
              </apply>
              <apply>
                <times/>
                <cn> 2 </cn>
                <ci> S767 </ci>
              </apply>
              <apply>
                <times/>
                <cn> 2 </cn>
                <ci> S768 </ci>
              </apply>
              <apply>
                <times/>
                <cn> 2 </cn>
                <ci> S769 </ci>
              </apply>
              <apply>
                <times/>
                <cn> 2 </cn>
                <ci> S770 </ci>
              </apply>
              <apply>
                <times/>
                <cn> 2 </cn>
                <ci> S771 </ci>
              </apply>
              <apply>
                <times/>
                <cn> 2 </cn>
                <ci> S772 </ci>
              </apply>
              <apply>
                <times/>
                <cn> 2 </cn>
                <ci> S773 </ci>
              </apply>
              <apply>
                <times/>
                <cn> 2 </cn>
                <ci> S774 </ci>
              </apply>
              <apply>
                <times/>
                <cn> 2 </cn>
                <ci> S775 </ci>
              </apply>
              <apply>
                <times/>
                <cn> 2 </cn>
                <ci> S776 </ci>
              </apply>
              <apply>
                <times/>
                <cn> 2 </cn>
                <ci> S777 </ci>
              </apply>
              <apply>
                <times/>
                <cn> 2 </cn>
                <ci> S778 </ci>
              </apply>
              <apply>
                <times/>
                <cn> 2 </cn>
                <ci> S779 </ci>
              </apply>
              <apply>
                <times/>
                <cn> 2 </cn>
                <ci> S780 </ci>
              </apply>
              <apply>
                <times/>
                <cn> 2 </cn>
                <ci> S781 </ci>
              </apply>
              <apply>
                <times/>
                <cn> 2 </cn>
                <ci> S782 </ci>
              </apply>
              <apply>
                <times/>
                <cn> 2 </cn>
                <ci> S783 </ci>
              </apply>
              <apply>
                <times/>
                <cn> 2 </cn>
                <ci> S784 </ci>
              </apply>
              <apply>
                <times/>
                <cn> 2 </cn>
                <ci> S785 </ci>
              </apply>
              <apply>
                <times/>
                <cn> 2 </cn>
                <ci> S786 </ci>
              </apply>
              <apply>
                <times/>
                <cn> 2 </cn>
                <ci> S787 </ci>
              </apply>
              <apply>
                <times/>
                <cn> 2 </cn>
                <ci> S788 </ci>
              </apply>
              <apply>
                <times/>
                <cn> 2 </cn>
                <ci> S789 </ci>
              </apply>
              <apply>
                <times/>
                <cn> 2 </cn>
                <ci> S790 </ci>
              </apply>
              <ci> S791 </ci>
              <apply>
                <times/>
                <cn> 2 </cn>
                <ci> S793 </ci>
              </apply>
              <apply>
                <times/>
                <cn> 2 </cn>
                <ci> S796 </ci>
              </apply>
              <apply>
                <times/>
                <cn> 2 </cn>
                <ci> S797 </ci>
              </apply>
              <apply>
                <times/>
                <cn> 2 </cn>
                <ci> S798 </ci>
              </apply>
              <apply>
                <times/>
                <cn> 2 </cn>
                <ci> S799 </ci>
              </apply>
              <apply>
                <times/>
                <cn> 2 </cn>
                <ci> S800 </ci>
              </apply>
              <apply>
                <times/>
                <cn> 2 </cn>
                <ci> S801 </ci>
              </apply>
              <apply>
                <times/>
                <cn> 2 </cn>
                <ci> S833 </ci>
              </apply>
              <apply>
                <times/>
                <cn> 2 </cn>
                <ci> S834 </ci>
              </apply>
              <apply>
                <times/>
                <cn> 2 </cn>
                <ci> S835 </ci>
              </apply>
              <apply>
                <times/>
                <cn> 2 </cn>
                <ci> S836 </ci>
              </apply>
              <apply>
                <times/>
                <cn> 2 </cn>
                <ci> S837 </ci>
              </apply>
              <apply>
                <times/>
                <cn> 2 </cn>
                <ci> S838 </ci>
              </apply>
              <apply>
                <times/>
                <cn> 2 </cn>
                <ci> S839 </ci>
              </apply>
              <apply>
                <times/>
                <cn> 2 </cn>
                <ci> S840 </ci>
              </apply>
              <apply>
                <times/>
                <cn> 2 </cn>
                <ci> S841 </ci>
              </apply>
              <apply>
                <times/>
                <cn> 2 </cn>
                <ci> S842 </ci>
              </apply>
              <apply>
                <times/>
                <cn> 2 </cn>
                <ci> S843 </ci>
              </apply>
              <apply>
                <times/>
                <cn> 2 </cn>
                <ci> S844 </ci>
              </apply>
              <ci> S845 </ci>
              <ci> S846 </ci>
              <ci> S847 </ci>
              <ci> S848 </ci>
              <apply>
                <times/>
                <cn> 2 </cn>
                <ci> S849 </ci>
              </apply>
              <apply>
                <times/>
                <cn> 2 </cn>
                <ci> S850 </ci>
              </apply>
              <apply>
                <times/>
                <cn> 2 </cn>
                <ci> S851 </ci>
              </apply>
              <ci> S852 </ci>
              <ci> S853 </ci>
              <apply>
                <times/>
                <cn> 2 </cn>
                <ci> S854 </ci>
              </apply>
              <apply>
                <times/>
                <cn> 2 </cn>
                <ci> S855 </ci>
              </apply>
              <apply>
                <times/>
                <cn> 2 </cn>
                <ci> S856 </ci>
              </apply>
              <apply>
                <times/>
                <cn> 2 </cn>
                <ci> S857 </ci>
              </apply>
              <apply>
                <times/>
                <cn> 2 </cn>
                <ci> S858 </ci>
              </apply>
              <ci> S859 </ci>
              <ci> S860 </ci>
              <ci> S861 </ci>
              <ci> S862 </ci>
              <apply>
                <times/>
                <cn> 2 </cn>
                <ci> S863 </ci>
              </apply>
              <apply>
                <times/>
                <cn> 2 </cn>
                <ci> S864 </ci>
              </apply>
              <apply>
                <times/>
                <cn> 2 </cn>
                <ci> S865 </ci>
              </apply>
              <apply>
                <times/>
                <cn> 2 </cn>
                <ci> S866 </ci>
              </apply>
              <apply>
                <times/>
                <cn> 2 </cn>
                <ci> S867 </ci>
              </apply>
              <apply>
                <times/>
                <cn> 2 </cn>
                <ci> S868 </ci>
              </apply>
              <apply>
                <times/>
                <cn> 2 </cn>
                <ci> S869 </ci>
              </apply>
              <apply>
                <times/>
                <cn> 2 </cn>
                <ci> S870 </ci>
              </apply>
              <apply>
                <times/>
                <cn> 2 </cn>
                <ci> S871 </ci>
              </apply>
              <apply>
                <times/>
                <cn> 2 </cn>
                <ci> S872 </ci>
              </apply>
              <apply>
                <times/>
                <cn> 2 </cn>
                <ci> S873 </ci>
              </apply>
              <apply>
                <times/>
                <cn> 2 </cn>
                <ci> S874 </ci>
              </apply>
              <apply>
                <times/>
                <cn> 2 </cn>
                <ci> S875 </ci>
              </apply>
              <apply>
                <times/>
                <cn> 2 </cn>
                <ci> S876 </ci>
              </apply>
              <apply>
                <times/>
                <cn> 2 </cn>
                <ci> S877 </ci>
              </apply>
              <apply>
                <times/>
                <cn> 2 </cn>
                <ci> S878 </ci>
              </apply>
              <apply>
                <times/>
                <cn> 2 </cn>
                <ci> S879 </ci>
              </apply>
              <apply>
                <times/>
                <cn> 2 </cn>
                <ci> S880 </ci>
              </apply>
              <apply>
                <times/>
                <cn> 2 </cn>
                <ci> S881 </ci>
              </apply>
              <apply>
                <times/>
                <cn> 2 </cn>
                <ci> S882 </ci>
              </apply>
              <apply>
                <times/>
                <cn> 2 </cn>
                <ci> S883 </ci>
              </apply>
              <apply>
                <times/>
                <cn> 2 </cn>
                <ci> S884 </ci>
              </apply>
              <apply>
                <times/>
                <cn> 2 </cn>
                <ci> S885 </ci>
              </apply>
              <apply>
                <times/>
                <cn> 2 </cn>
                <ci> S886 </ci>
              </apply>
              <apply>
                <times/>
                <cn> 2 </cn>
                <ci> S887 </ci>
              </apply>
              <apply>
                <times/>
                <cn> 2 </cn>
                <ci> S888 </ci>
              </apply>
              <ci> S889 </ci>
              <apply>
                <times/>
                <cn> 2 </cn>
                <ci> S890 </ci>
              </apply>
              <apply>
                <times/>
                <cn> 2 </cn>
                <ci> S915 </ci>
              </apply>
              <apply>
                <times/>
                <cn> 2 </cn>
                <ci> S916 </ci>
              </apply>
              <apply>
                <times/>
                <cn> 2 </cn>
                <ci> S917 </ci>
              </apply>
              <apply>
                <times/>
                <cn> 2 </cn>
                <ci> S918 </ci>
              </apply>
              <ci> S919 </ci>
              <ci> S920 </ci>
              <apply>
                <times/>
                <cn> 2 </cn>
                <ci> S921 </ci>
              </apply>
              <apply>
                <times/>
                <cn> 2 </cn>
                <ci> S922 </ci>
              </apply>
              <apply>
                <times/>
                <cn> 2 </cn>
                <ci> S923 </ci>
              </apply>
              <apply>
                <times/>
                <cn> 2 </cn>
                <ci> S924 </ci>
              </apply>
              <apply>
                <times/>
                <cn> 2 </cn>
                <ci> S925 </ci>
              </apply>
              <apply>
                <times/>
                <cn> 2 </cn>
                <ci> S926 </ci>
              </apply>
              <apply>
                <times/>
                <cn> 2 </cn>
                <ci> S927 </ci>
              </apply>
              <apply>
                <times/>
                <cn> 2 </cn>
                <ci> S928 </ci>
              </apply>
              <apply>
                <times/>
                <cn> 2 </cn>
                <ci> S948 </ci>
              </apply>
            </apply>
          </math>
      </assignmentRule>
      <assignmentRule variable="surfNRP1">
          <math xmlns="http://www.w3.org/1998/Math/MathML">
            <apply>
              <plus/>
              <cn> 0 </cn>
              <ci> S14 </ci>
            </apply>
          </math>
      </assignmentRule>
      <assignmentRule variable="surfVEGFNRP1">
          <math xmlns="http://www.w3.org/1998/Math/MathML">
            <apply>
              <plus/>
              <cn> 0 </cn>
              <apply>
                <times/>
                <cn> 2 </cn>
                <ci> S64 </ci>
              </apply>
            </apply>
          </math>
      </assignmentRule>
      <assignmentRule variable="surfVEGFVEGFR2">
          <math xmlns="http://www.w3.org/1998/Math/MathML">
            <apply>
              <plus/>
              <ci> S69 </ci>
              <ci> S104 </ci>
              <ci> S105 </ci>
              <ci> S106 </ci>
              <ci> S125 </ci>
              <ci> S137 </ci>
              <ci> S158 </ci>
              <ci> S159 </ci>
              <ci> S160 </ci>
              <ci> S161 </ci>
              <ci> S162 </ci>
              <apply>
                <times/>
                <cn> 2 </cn>
                <ci> S163 </ci>
              </apply>
              <ci> S164 </ci>
              <ci> S165 </ci>
              <ci> S166 </ci>
              <ci> S167 </ci>
              <ci> S168 </ci>
              <ci> S169 </ci>
              <ci> S231 </ci>
              <ci> S232 </ci>
              <ci> S233 </ci>
              <ci> S264 </ci>
              <ci> S265 </ci>
              <ci> S266 </ci>
              <apply>
                <times/>
                <cn> 2 </cn>
                <ci> S267 </ci>
              </apply>
              <apply>
                <times/>
                <cn> 2 </cn>
                <ci> S268 </ci>
              </apply>
              <apply>
                <times/>
                <cn> 2 </cn>
                <ci> S269 </ci>
              </apply>
              <ci> S270 </ci>
              <ci> S271 </ci>
              <ci> S272 </ci>
              <ci> S273 </ci>
              <ci> S274 </ci>
              <ci> S275 </ci>
              <ci> S276 </ci>
              <ci> S277 </ci>
              <ci> S278 </ci>
              <ci> S279 </ci>
              <ci> S280 </ci>
              <ci> S287 </ci>
              <ci> S289 </ci>
              <ci> S342 </ci>
              <ci> S343 </ci>
              <apply>
                <times/>
                <cn> 2 </cn>
                <ci> S383 </ci>
              </apply>
              <apply>
                <times/>
                <cn> 2 </cn>
                <ci> S384 </ci>
              </apply>
              <ci> S385 </ci>
              <ci> S386 </ci>
              <ci> S387 </ci>
              <ci> S390 </ci>
              <ci> S391 </ci>
              <ci> S392 </ci>
              <ci> S393 </ci>
              <ci> S394 </ci>
              <ci> S395 </ci>
              <ci> S396 </ci>
              <ci> S511 </ci>
              <ci> S512 </ci>
              <ci> S513 </ci>
              <ci> S514 </ci>
              <ci> S515 </ci>
              <ci> S516 </ci>
              <ci> S517 </ci>
              <ci> S518 </ci>
              <ci> S519 </ci>
              <ci> S520 </ci>
              <ci> S521 </ci>
              <ci> S522 </ci>
              <ci> S523 </ci>
              <ci> S524 </ci>
              <apply>
                <times/>
                <cn> 2 </cn>
                <ci> S525 </ci>
              </apply>
              <apply>
                <times/>
                <cn> 2 </cn>
                <ci> S526 </ci>
              </apply>
              <apply>
                <times/>
                <cn> 2 </cn>
                <ci> S527 </ci>
              </apply>
              <ci> S528 </ci>
              <ci> S529 </ci>
              <ci> S534 </ci>
              <ci> S535 </ci>
              <ci> S536 </ci>
              <ci> S537 </ci>
              <ci> S538 </ci>
              <ci> S539 </ci>
              <ci> S675 </ci>
              <ci> S676 </ci>
              <ci> S677 </ci>
              <ci> S678 </ci>
              <ci> S687 </ci>
              <ci> S688 </ci>
              <ci> S689 </ci>
              <ci> S690 </ci>
              <ci> S691 </ci>
              <ci> S692 </ci>
              <ci> S693 </ci>
              <apply>
                <times/>
                <cn> 2 </cn>
                <ci> S694 </ci>
              </apply>
              <apply>
                <times/>
                <cn> 2 </cn>
                <ci> S695 </ci>
              </apply>
              <apply>
                <times/>
                <cn> 2 </cn>
                <ci> S696 </ci>
              </apply>
              <apply>
                <times/>
                <cn> 2 </cn>
                <ci> S697 </ci>
              </apply>
              <apply>
                <times/>
                <cn> 2 </cn>
                <ci> S698 </ci>
              </apply>
              <apply>
                <times/>
                <cn> 2 </cn>
                <ci> S699 </ci>
              </apply>
              <ci> S700 </ci>
              <ci> S701 </ci>
              <ci> S702 </ci>
              <ci> S703 </ci>
              <apply>
                <times/>
                <cn> 2 </cn>
                <ci> S704 </ci>
              </apply>
              <apply>
                <times/>
                <cn> 2 </cn>
                <ci> S705 </ci>
              </apply>
              <apply>
                <times/>
                <cn> 2 </cn>
                <ci> S706 </ci>
              </apply>
              <ci> S707 </ci>
              <ci> S708 </ci>
              <ci> S709 </ci>
              <ci> S710 </ci>
              <ci> S711 </ci>
              <ci> S712 </ci>
              <ci> S713 </ci>
              <ci> S714 </ci>
              <ci> S715 </ci>
              <ci> S716 </ci>
              <ci> S717 </ci>
              <ci> S718 </ci>
              <ci> S719 </ci>
              <ci> S720 </ci>
              <ci> S721 </ci>
              <ci> S722 </ci>
              <ci> S723 </ci>
              <ci> S724 </ci>
              <ci> S835 </ci>
              <ci> S836 </ci>
              <apply>
                <times/>
                <cn> 2 </cn>
                <ci> S849 </ci>
              </apply>
              <apply>
                <times/>
                <cn> 2 </cn>
                <ci> S850 </ci>
              </apply>
              <apply>
                <times/>
                <cn> 2 </cn>
                <ci> S851 </ci>
              </apply>
              <ci> S852 </ci>
              <ci> S853 </ci>
              <ci> S854 </ci>
              <ci> S855 </ci>
              <ci> S856 </ci>
              <ci> S857 </ci>
              <ci> S858 </ci>
              <ci> S859 </ci>
              <ci> S860 </ci>
            </apply>
          </math>
      </assignmentRule>
      <assignmentRule variable="surfVEGFR2">
          <math xmlns="http://www.w3.org/1998/Math/MathML">
            <apply>
              <plus/>
              <ci> S13 </ci>
              <apply>
                <times/>
                <cn> 2 </cn>
                <ci> S66 </ci>
              </apply>
              <ci> S67 </ci>
              <ci> S69 </ci>
              <ci> S71 </ci>
              <ci> S94 </ci>
              <ci> S97 </ci>
              <apply>
                <times/>
                <cn> 2 </cn>
                <ci> S99 </ci>
              </apply>
              <apply>
                <times/>
                <cn> 2 </cn>
                <ci> S100 </ci>
              </apply>
              <ci> S101 </ci>
              <ci> S102 </ci>
              <apply>
                <times/>
                <cn> 2 </cn>
                <ci> S104 </ci>
              </apply>
              <ci> S105 </ci>
              <ci> S106 </ci>
              <ci> S107 </ci>
              <ci> S108 </ci>
              <apply>
                <times/>
                <cn> 2 </cn>
                <ci> S111 </ci>
              </apply>
              <apply>
                <times/>
                <cn> 2 </cn>
                <ci> S112 </ci>
              </apply>
              <apply>
                <times/>
                <cn> 2 </cn>
                <ci> S113 </ci>
              </apply>
              <ci> S117 </ci>
              <ci> S118 </ci>
              <ci> S119 </ci>
              <ci> S120 </ci>
              <ci> S121 </ci>
              <ci> S122 </ci>
              <apply>
                <times/>
                <cn> 2 </cn>
                <ci> S123 </ci>
              </apply>
              <ci> S124 </ci>
              <ci> S125 </ci>
              <ci> S137 </ci>
              <ci> S138 </ci>
              <ci> S144 </ci>
              <ci> S145 </ci>
              <ci> S146 </ci>
              <ci> S147 </ci>
              <ci> S148 </ci>
              <apply>
                <times/>
                <cn> 2 </cn>
                <ci> S149 </ci>
              </apply>
              <apply>
                <times/>
                <cn> 2 </cn>
                <ci> S150 </ci>
              </apply>
              <apply>
                <times/>
                <cn> 2 </cn>
                <ci> S151 </ci>
              </apply>
              <apply>
                <times/>
                <cn> 2 </cn>
                <ci> S152 </ci>
              </apply>
              <ci> S153 </ci>
              <ci> S154 </ci>
              <ci> S155 </ci>
              <apply>
                <times/>
                <cn> 2 </cn>
                <ci> S158 </ci>
              </apply>
              <apply>
                <times/>
                <cn> 2 </cn>
                <ci> S159 </ci>
              </apply>
              <apply>
                <times/>
                <cn> 2 </cn>
                <ci> S160 </ci>
              </apply>
              <ci> S161 </ci>
              <ci> S162 </ci>
              <apply>
                <times/>
                <cn> 2 </cn>
                <ci> S163 </ci>
              </apply>
              <ci> S164 </ci>
              <apply>
                <times/>
                <cn> 2 </cn>
                <ci> S165 </ci>
              </apply>
              <ci> S166 </ci>
              <apply>
                <times/>
                <cn> 2 </cn>
                <ci> S167 </ci>
              </apply>
              <apply>
                <times/>
                <cn> 2 </cn>
                <ci> S168 </ci>
              </apply>
              <ci> S169 </ci>
              <ci> S170 </ci>
              <ci> S171 </ci>
              <ci> S175 </ci>
              <ci> S176 </ci>
              <apply>
                <times/>
                <cn> 2 </cn>
                <ci> S177 </ci>
              </apply>
              <apply>
                <times/>
                <cn> 2 </cn>
                <ci> S178 </ci>
              </apply>
              <apply>
                <times/>
                <cn> 2 </cn>
                <ci> S179 </ci>
              </apply>
              <apply>
                <times/>
                <cn> 2 </cn>
                <ci> S180 </ci>
              </apply>
              <apply>
                <times/>
                <cn> 2 </cn>
                <ci> S181 </ci>
              </apply>
              <apply>
                <times/>
                <cn> 2 </cn>
                <ci> S182 </ci>
              </apply>
              <apply>
                <times/>
                <cn> 2 </cn>
                <ci> S183 </ci>
              </apply>
              <apply>
                <times/>
                <cn> 2 </cn>
                <ci> S184 </ci>
              </apply>
              <apply>
                <times/>
                <cn> 2 </cn>
                <ci> S185 </ci>
              </apply>
              <apply>
                <times/>
                <cn> 2 </cn>
                <ci> S186 </ci>
              </apply>
              <apply>
                <times/>
                <cn> 2 </cn>
                <ci> S187 </ci>
              </apply>
              <apply>
                <times/>
                <cn> 2 </cn>
                <ci> S188 </ci>
              </apply>
              <apply>
                <times/>
                <cn> 2 </cn>
                <ci> S189 </ci>
              </apply>
              <apply>
                <times/>
                <cn> 2 </cn>
                <ci> S190 </ci>
              </apply>
              <apply>
                <times/>
                <cn> 2 </cn>
                <ci> S191 </ci>
              </apply>
              <ci> S197 </ci>
              <ci> S198 </ci>
              <ci> S199 </ci>
              <ci> S200 </ci>
              <ci> S201 </ci>
              <ci> S202 </ci>
              <ci> S203 </ci>
              <ci> S204 </ci>
              <ci> S205 </ci>
              <ci> S206 </ci>
              <ci> S207 </ci>
              <ci> S208 </ci>
              <ci> S209 </ci>
              <ci> S210 </ci>
              <ci> S211 </ci>
              <apply>
                <times/>
                <cn> 2 </cn>
                <ci> S212 </ci>
              </apply>
              <apply>
                <times/>
                <cn> 2 </cn>
                <ci> S213 </ci>
              </apply>
              <apply>
                <times/>
                <cn> 2 </cn>
                <ci> S214 </ci>
              </apply>
              <ci> S229 </ci>
              <ci> S231 </ci>
              <ci> S232 </ci>
              <ci> S233 </ci>
              <ci> S237 </ci>
              <ci> S238 </ci>
              <ci> S240 </ci>
              <ci> S241 </ci>
              <ci> S242 </ci>
              <apply>
                <times/>
                <cn> 2 </cn>
                <ci> S243 </ci>
              </apply>
              <ci> S244 </ci>
              <apply>
                <times/>
                <cn> 2 </cn>
                <ci> S246 </ci>
              </apply>
              <ci> S247 </ci>
              <apply>
                <times/>
                <cn> 2 </cn>
                <ci> S248 </ci>
              </apply>
              <apply>
                <times/>
                <cn> 2 </cn>
                <ci> S249 </ci>
              </apply>
              <apply>
                <times/>
                <cn> 2 </cn>
                <ci> S250 </ci>
              </apply>
              <apply>
                <times/>
                <cn> 2 </cn>
                <ci> S251 </ci>
              </apply>
              <apply>
                <times/>
                <cn> 2 </cn>
                <ci> S252 </ci>
              </apply>
              <apply>
                <times/>
                <cn> 2 </cn>
                <ci> S253 </ci>
              </apply>
              <apply>
                <times/>
                <cn> 2 </cn>
                <ci> S254 </ci>
              </apply>
              <apply>
                <times/>
                <cn> 2 </cn>
                <ci> S255 </ci>
              </apply>
              <apply>
                <times/>
                <cn> 2 </cn>
                <ci> S256 </ci>
              </apply>
              <apply>
                <times/>
                <cn> 2 </cn>
                <ci> S257 </ci>
              </apply>
              <ci> S258 </ci>
              <ci> S259 </ci>
              <ci> S260 </ci>
              <ci> S261 </ci>
              <ci> S262 </ci>
              <apply>
                <times/>
                <cn> 2 </cn>
                <ci> S264 </ci>
              </apply>
              <apply>
                <times/>
                <cn> 2 </cn>
                <ci> S265 </ci>
              </apply>
              <apply>
                <times/>
                <cn> 2 </cn>
                <ci> S266 </ci>
              </apply>
              <apply>
                <times/>
                <cn> 2 </cn>
                <ci> S267 </ci>
              </apply>
              <apply>
                <times/>
                <cn> 2 </cn>
                <ci> S268 </ci>
              </apply>
              <apply>
                <times/>
                <cn> 2 </cn>
                <ci> S269 </ci>
              </apply>
              <ci> S270 </ci>
              <ci> S271 </ci>
              <ci> S272 </ci>
              <apply>
                <times/>
                <cn> 2 </cn>
                <ci> S273 </ci>
              </apply>
              <apply>
                <times/>
                <cn> 2 </cn>
                <ci> S274 </ci>
              </apply>
              <apply>
                <times/>
                <cn> 2 </cn>
                <ci> S275 </ci>
              </apply>
              <apply>
                <times/>
                <cn> 2 </cn>
                <ci> S276 </ci>
              </apply>
              <apply>
                <times/>
                <cn> 2 </cn>
                <ci> S277 </ci>
              </apply>
              <ci> S278 </ci>
              <ci> S279 </ci>
              <ci> S280 </ci>
              <ci> S283 </ci>
              <ci> S284 </ci>
              <ci> S285 </ci>
              <ci> S286 </ci>
              <ci> S287 </ci>
              <ci> S288 </ci>
              <ci> S289 </ci>
              <apply>
                <times/>
                <cn> 2 </cn>
                <ci> S290 </ci>
              </apply>
              <apply>
                <times/>
                <cn> 2 </cn>
                <ci> S291 </ci>
              </apply>
              <apply>
                <times/>
                <cn> 2 </cn>
                <ci> S292 </ci>
              </apply>
              <apply>
                <times/>
                <cn> 2 </cn>
                <ci> S293 </ci>
              </apply>
              <apply>
                <times/>
                <cn> 2 </cn>
                <ci> S294 </ci>
              </apply>
              <apply>
                <times/>
                <cn> 2 </cn>
                <ci> S295 </ci>
              </apply>
              <apply>
                <times/>
                <cn> 2 </cn>
                <ci> S296 </ci>
              </apply>
              <apply>
                <times/>
                <cn> 2 </cn>
                <ci> S297 </ci>
              </apply>
              <apply>
                <times/>
                <cn> 2 </cn>
                <ci> S298 </ci>
              </apply>
              <apply>
                <times/>
                <cn> 2 </cn>
                <ci> S299 </ci>
              </apply>
              <apply>
                <times/>
                <cn> 2 </cn>
                <ci> S300 </ci>
              </apply>
              <apply>
                <times/>
                <cn> 2 </cn>
                <ci> S301 </ci>
              </apply>
              <apply>
                <times/>
                <cn> 2 </cn>
                <ci> S302 </ci>
              </apply>
              <apply>
                <times/>
                <cn> 2 </cn>
                <ci> S303 </ci>
              </apply>
              <apply>
                <times/>
                <cn> 2 </cn>
                <ci> S304 </ci>
              </apply>
              <apply>
                <times/>
                <cn> 2 </cn>
                <ci> S305 </ci>
              </apply>
              <apply>
                <times/>
                <cn> 2 </cn>
                <ci> S306 </ci>
              </apply>
              <apply>
                <times/>
                <cn> 2 </cn>
                <ci> S307 </ci>
              </apply>
              <apply>
                <times/>
                <cn> 2 </cn>
                <ci> S308 </ci>
              </apply>
              <apply>
                <times/>
                <cn> 2 </cn>
                <ci> S309 </ci>
              </apply>
              <apply>
                <times/>
                <cn> 2 </cn>
                <ci> S310 </ci>
              </apply>
              <ci> S340 </ci>
              <ci> S342 </ci>
              <ci> S343 </ci>
              <ci> S344 </ci>
              <apply>
                <times/>
                <cn> 2 </cn>
                <ci> S345 </ci>
              </apply>
              <apply>
                <times/>
                <cn> 2 </cn>
                <ci> S346 </ci>
              </apply>
              <apply>
                <times/>
                <cn> 2 </cn>
                <ci> S347 </ci>
              </apply>
              <ci> S348 </ci>
              <ci> S349 </ci>
              <ci> S350 </ci>
              <ci> S351 </ci>
              <ci> S352 </ci>
              <apply>
                <times/>
                <cn> 2 </cn>
                <ci> S354 </ci>
              </apply>
              <apply>
                <times/>
                <cn> 2 </cn>
                <ci> S355 </ci>
              </apply>
              <apply>
                <times/>
                <cn> 2 </cn>
                <ci> S356 </ci>
              </apply>
              <apply>
                <times/>
                <cn> 2 </cn>
                <ci> S357 </ci>
              </apply>
              <apply>
                <times/>
                <cn> 2 </cn>
                <ci> S358 </ci>
              </apply>
              <apply>
                <times/>
                <cn> 2 </cn>
                <ci> S359 </ci>
              </apply>
              <apply>
                <times/>
                <cn> 2 </cn>
                <ci> S360 </ci>
              </apply>
              <apply>
                <times/>
                <cn> 2 </cn>
                <ci> S361 </ci>
              </apply>
              <apply>
                <times/>
                <cn> 2 </cn>
                <ci> S362 </ci>
              </apply>
              <apply>
                <times/>
                <cn> 2 </cn>
                <ci> S363 </ci>
              </apply>
              <apply>
                <times/>
                <cn> 2 </cn>
                <ci> S364 </ci>
              </apply>
              <apply>
                <times/>
                <cn> 2 </cn>
                <ci> S365 </ci>
              </apply>
              <ci> S366 </ci>
              <ci> S367 </ci>
              <ci> S368 </ci>
              <ci> S369 </ci>
              <apply>
                <times/>
                <cn> 2 </cn>
                <ci> S370 </ci>
              </apply>
              <apply>
                <times/>
                <cn> 2 </cn>
                <ci> S371 </ci>
              </apply>
              <apply>
                <times/>
                <cn> 2 </cn>
                <ci> S372 </ci>
              </apply>
              <apply>
                <times/>
                <cn> 2 </cn>
                <ci> S373 </ci>
              </apply>
              <apply>
                <times/>
                <cn> 2 </cn>
                <ci> S374 </ci>
              </apply>
              <apply>
                <times/>
                <cn> 2 </cn>
                <ci> S375 </ci>
              </apply>
              <apply>
                <times/>
                <cn> 2 </cn>
                <ci> S376 </ci>
              </apply>
              <apply>
                <times/>
                <cn> 2 </cn>
                <ci> S377 </ci>
              </apply>
              <apply>
                <times/>
                <cn> 2 </cn>
                <ci> S378 </ci>
              </apply>
              <apply>
                <times/>
                <cn> 2 </cn>
                <ci> S379 </ci>
              </apply>
              <apply>
                <times/>
                <cn> 2 </cn>
                <ci> S380 </ci>
              </apply>
              <apply>
                <times/>
                <cn> 2 </cn>
                <ci> S381 </ci>
              </apply>
              <apply>
                <times/>
                <cn> 2 </cn>
                <ci> S382 </ci>
              </apply>
              <apply>
                <times/>
                <cn> 2 </cn>
                <ci> S383 </ci>
              </apply>
              <apply>
                <times/>
                <cn> 2 </cn>
                <ci> S384 </ci>
              </apply>
              <apply>
                <times/>
                <cn> 2 </cn>
                <ci> S385 </ci>
              </apply>
              <apply>
                <times/>
                <cn> 2 </cn>
                <ci> S386 </ci>
              </apply>
              <apply>
                <times/>
                <cn> 2 </cn>
                <ci> S387 </ci>
              </apply>
              <apply>
                <times/>
                <cn> 2 </cn>
                <ci> S388 </ci>
              </apply>
              <ci> S389 </ci>
              <ci> S390 </ci>
              <apply>
                <times/>
                <cn> 2 </cn>
                <ci> S391 </ci>
              </apply>
              <apply>
                <times/>
                <cn> 2 </cn>
                <ci> S392 </ci>
              </apply>
              <apply>
                <times/>
                <cn> 2 </cn>
                <ci> S393 </ci>
              </apply>
              <apply>
                <times/>
                <cn> 2 </cn>
                <ci> S394 </ci>
              </apply>
              <apply>
                <times/>
                <cn> 2 </cn>
                <ci> S395 </ci>
              </apply>
              <apply>
                <times/>
                <cn> 2 </cn>
                <ci> S396 </ci>
              </apply>
              <ci> S397 </ci>
              <apply>
                <times/>
                <cn> 2 </cn>
                <ci> S398 </ci>
              </apply>
              <apply>
                <times/>
                <cn> 2 </cn>
                <ci> S399 </ci>
              </apply>
              <ci> S400 </ci>
              <ci> S401 </ci>
              <ci> S402 </ci>
              <ci> S403 </ci>
              <ci> S404 </ci>
              <ci> S405 </ci>
              <ci> S406 </ci>
              <ci> S407 </ci>
              <apply>
                <times/>
                <cn> 2 </cn>
                <ci> S408 </ci>
              </apply>
              <apply>
                <times/>
                <cn> 2 </cn>
                <ci> S409 </ci>
              </apply>
              <apply>
                <times/>
                <cn> 2 </cn>
                <ci> S410 </ci>
              </apply>
              <apply>
                <times/>
                <cn> 2 </cn>
                <ci> S411 </ci>
              </apply>
              <apply>
                <times/>
                <cn> 2 </cn>
                <ci> S412 </ci>
              </apply>
              <apply>
                <times/>
                <cn> 2 </cn>
                <ci> S413 </ci>
              </apply>
              <apply>
                <times/>
                <cn> 2 </cn>
                <ci> S414 </ci>
              </apply>
              <apply>
                <times/>
                <cn> 2 </cn>
                <ci> S415 </ci>
              </apply>
              <apply>
                <times/>
                <cn> 2 </cn>
                <ci> S416 </ci>
              </apply>
              <apply>
                <times/>
                <cn> 2 </cn>
                <ci> S417 </ci>
              </apply>
              <ci> S479 </ci>
              <apply>
                <times/>
                <cn> 2 </cn>
                <ci> S480 </ci>
              </apply>
              <apply>
                <times/>
                <cn> 2 </cn>
                <ci> S481 </ci>
              </apply>
              <apply>
                <times/>
                <cn> 2 </cn>
                <ci> S482 </ci>
              </apply>
              <apply>
                <times/>
                <cn> 2 </cn>
                <ci> S483 </ci>
              </apply>
              <apply>
                <times/>
                <cn> 2 </cn>
                <ci> S484 </ci>
              </apply>
              <apply>
                <times/>
                <cn> 2 </cn>
                <ci> S485 </ci>
              </apply>
              <apply>
                <times/>
                <cn> 2 </cn>
                <ci> S486 </ci>
              </apply>
              <apply>
                <times/>
                <cn> 2 </cn>
                <ci> S487 </ci>
              </apply>
              <apply>
                <times/>
                <cn> 2 </cn>
                <ci> S488 </ci>
              </apply>
              <apply>
                <times/>
                <cn> 2 </cn>
                <ci> S489 </ci>
              </apply>
              <apply>
                <times/>
                <cn> 2 </cn>
                <ci> S490 </ci>
              </apply>
              <apply>
                <times/>
                <cn> 2 </cn>
                <ci> S491 </ci>
              </apply>
              <apply>
                <times/>
                <cn> 2 </cn>
                <ci> S492 </ci>
              </apply>
              <apply>
                <times/>
                <cn> 2 </cn>
                <ci> S493 </ci>
              </apply>
              <ci> S494 </ci>
              <ci> S495 </ci>
              <apply>
                <times/>
                <cn> 2 </cn>
                <ci> S496 </ci>
              </apply>
              <apply>
                <times/>
                <cn> 2 </cn>
                <ci> S497 </ci>
              </apply>
              <apply>
                <times/>
                <cn> 2 </cn>
                <ci> S498 </ci>
              </apply>
              <apply>
                <times/>
                <cn> 2 </cn>
                <ci> S499 </ci>
              </apply>
              <apply>
                <times/>
                <cn> 2 </cn>
                <ci> S500 </ci>
              </apply>
              <apply>
                <times/>
                <cn> 2 </cn>
                <ci> S501 </ci>
              </apply>
              <apply>
                <times/>
                <cn> 2 </cn>
                <ci> S502 </ci>
              </apply>
              <ci> S503 </ci>
              <ci> S504 </ci>
              <ci> S505 </ci>
              <ci> S506 </ci>
              <ci> S507 </ci>
              <ci> S508 </ci>
              <ci> S509 </ci>
              <ci> S510 </ci>
              <apply>
                <times/>
                <cn> 2 </cn>
                <ci> S511 </ci>
              </apply>
              <apply>
                <times/>
                <cn> 2 </cn>
                <ci> S512 </ci>
              </apply>
              <apply>
                <times/>
                <cn> 2 </cn>
                <ci> S513 </ci>
              </apply>
              <apply>
                <times/>
                <cn> 2 </cn>
                <ci> S514 </ci>
              </apply>
              <apply>
                <times/>
                <cn> 2 </cn>
                <ci> S515 </ci>
              </apply>
              <apply>
                <times/>
                <cn> 2 </cn>
                <ci> S516 </ci>
              </apply>
              <apply>
                <times/>
                <cn> 2 </cn>
                <ci> S517 </ci>
              </apply>
              <apply>
                <times/>
                <cn> 2 </cn>
                <ci> S518 </ci>
              </apply>
              <apply>
                <times/>
                <cn> 2 </cn>
                <ci> S519 </ci>
              </apply>
              <apply>
                <times/>
                <cn> 2 </cn>
                <ci> S520 </ci>
              </apply>
              <ci> S521 </ci>
              <ci> S522 </ci>
              <ci> S523 </ci>
              <ci> S524 </ci>
              <apply>
                <times/>
                <cn> 2 </cn>
                <ci> S525 </ci>
              </apply>
              <apply>
                <times/>
                <cn> 2 </cn>
                <ci> S526 </ci>
              </apply>
              <apply>
                <times/>
                <cn> 2 </cn>
                <ci> S527 </ci>
              </apply>
              <apply>
                <times/>
                <cn> 2 </cn>
                <ci> S528 </ci>
              </apply>
              <apply>
                <times/>
                <cn> 2 </cn>
                <ci> S529 </ci>
              </apply>
              <ci> S530 </ci>
              <ci> S531 </ci>
              <ci> S532 </ci>
              <ci> S533 </ci>
              <apply>
                <times/>
                <cn> 2 </cn>
                <ci> S534 </ci>
              </apply>
              <apply>
                <times/>
                <cn> 2 </cn>
                <ci> S535 </ci>
              </apply>
              <apply>
                <times/>
                <cn> 2 </cn>
                <ci> S536 </ci>
              </apply>
              <apply>
                <times/>
                <cn> 2 </cn>
                <ci> S537 </ci>
              </apply>
              <apply>
                <times/>
                <cn> 2 </cn>
                <ci> S538 </ci>
              </apply>
              <apply>
                <times/>
                <cn> 2 </cn>
                <ci> S539 </ci>
              </apply>
              <apply>
                <times/>
                <cn> 2 </cn>
                <ci> S540 </ci>
              </apply>
              <apply>
                <times/>
                <cn> 2 </cn>
                <ci> S541 </ci>
              </apply>
              <apply>
                <times/>
                <cn> 2 </cn>
                <ci> S542 </ci>
              </apply>
              <apply>
                <times/>
                <cn> 2 </cn>
                <ci> S543 </ci>
              </apply>
              <apply>
                <times/>
                <cn> 2 </cn>
                <ci> S544 </ci>
              </apply>
              <apply>
                <times/>
                <cn> 2 </cn>
                <ci> S545 </ci>
              </apply>
              <apply>
                <times/>
                <cn> 2 </cn>
                <ci> S546 </ci>
              </apply>
              <apply>
                <times/>
                <cn> 2 </cn>
                <ci> S547 </ci>
              </apply>
              <apply>
                <times/>
                <cn> 2 </cn>
                <ci> S548 </ci>
              </apply>
              <apply>
                <times/>
                <cn> 2 </cn>
                <ci> S549 </ci>
              </apply>
              <apply>
                <times/>
                <cn> 2 </cn>
                <ci> S550 </ci>
              </apply>
              <apply>
                <times/>
                <cn> 2 </cn>
                <ci> S551 </ci>
              </apply>
              <apply>
                <times/>
                <cn> 2 </cn>
                <ci> S552 </ci>
              </apply>
              <apply>
                <times/>
                <cn> 2 </cn>
                <ci> S553 </ci>
              </apply>
              <apply>
                <times/>
                <cn> 2 </cn>
                <ci> S554 </ci>
              </apply>
              <ci> S555 </ci>
              <ci> S556 </ci>
              <ci> S557 </ci>
              <ci> S558 </ci>
              <ci> S559 </ci>
              <ci> S560 </ci>
              <ci> S561 </ci>
              <ci> S562 </ci>
              <ci> S563 </ci>
              <ci> S564 </ci>
              <ci> S565 </ci>
              <ci> S566 </ci>
              <apply>
                <times/>
                <cn> 2 </cn>
                <ci> S675 </ci>
              </apply>
              <apply>
                <times/>
                <cn> 2 </cn>
                <ci> S676 </ci>
              </apply>
              <apply>
                <times/>
                <cn> 2 </cn>
                <ci> S677 </ci>
              </apply>
              <apply>
                <times/>
                <cn> 2 </cn>
                <ci> S678 </ci>
              </apply>
              <apply>
                <times/>
                <cn> 2 </cn>
                <ci> S679 </ci>
              </apply>
              <apply>
                <times/>
                <cn> 2 </cn>
                <ci> S680 </ci>
              </apply>
              <apply>
                <times/>
                <cn> 2 </cn>
                <ci> S681 </ci>
              </apply>
              <apply>
                <times/>
                <cn> 2 </cn>
                <ci> S682 </ci>
              </apply>
              <ci> S683 </ci>
              <ci> S684 </ci>
              <ci> S685 </ci>
              <ci> S686 </ci>
              <apply>
                <times/>
                <cn> 2 </cn>
                <ci> S687 </ci>
              </apply>
              <apply>
                <times/>
                <cn> 2 </cn>
                <ci> S688 </ci>
              </apply>
              <apply>
                <times/>
                <cn> 2 </cn>
                <ci> S689 </ci>
              </apply>
              <apply>
                <times/>
                <cn> 2 </cn>
                <ci> S690 </ci>
              </apply>
              <apply>
                <times/>
                <cn> 2 </cn>
                <ci> S691 </ci>
              </apply>
              <ci> S692 </ci>
              <ci> S693 </ci>
              <apply>
                <times/>
                <cn> 2 </cn>
                <ci> S694 </ci>
              </apply>
              <apply>
                <times/>
                <cn> 2 </cn>
                <ci> S695 </ci>
              </apply>
              <apply>
                <times/>
                <cn> 2 </cn>
                <ci> S696 </ci>
              </apply>
              <apply>
                <times/>
                <cn> 2 </cn>
                <ci> S697 </ci>
              </apply>
              <apply>
                <times/>
                <cn> 2 </cn>
                <ci> S698 </ci>
              </apply>
              <apply>
                <times/>
                <cn> 2 </cn>
                <ci> S699 </ci>
              </apply>
              <ci> S700 </ci>
              <ci> S701 </ci>
              <ci> S702 </ci>
              <ci> S703 </ci>
              <apply>
                <times/>
                <cn> 2 </cn>
                <ci> S704 </ci>
              </apply>
              <apply>
                <times/>
                <cn> 2 </cn>
                <ci> S705 </ci>
              </apply>
              <apply>
                <times/>
                <cn> 2 </cn>
                <ci> S706 </ci>
              </apply>
              <apply>
                <times/>
                <cn> 2 </cn>
                <ci> S707 </ci>
              </apply>
              <apply>
                <times/>
                <cn> 2 </cn>
                <ci> S708 </ci>
              </apply>
              <apply>
                <times/>
                <cn> 2 </cn>
                <ci> S709 </ci>
              </apply>
              <apply>
                <times/>
                <cn> 2 </cn>
                <ci> S710 </ci>
              </apply>
              <apply>
                <times/>
                <cn> 2 </cn>
                <ci> S711 </ci>
              </apply>
              <apply>
                <times/>
                <cn> 2 </cn>
                <ci> S712 </ci>
              </apply>
              <apply>
                <times/>
                <cn> 2 </cn>
                <ci> S713 </ci>
              </apply>
              <apply>
                <times/>
                <cn> 2 </cn>
                <ci> S714 </ci>
              </apply>
              <apply>
                <times/>
                <cn> 2 </cn>
                <ci> S715 </ci>
              </apply>
              <apply>
                <times/>
                <cn> 2 </cn>
                <ci> S716 </ci>
              </apply>
              <apply>
                <times/>
                <cn> 2 </cn>
                <ci> S717 </ci>
              </apply>
              <apply>
                <times/>
                <cn> 2 </cn>
                <ci> S718 </ci>
              </apply>
              <apply>
                <times/>
                <cn> 2 </cn>
                <ci> S719 </ci>
              </apply>
              <apply>
                <times/>
                <cn> 2 </cn>
                <ci> S720 </ci>
              </apply>
              <ci> S721 </ci>
              <ci> S722 </ci>
              <ci> S723 </ci>
              <ci> S724 </ci>
              <ci> S725 </ci>
              <ci> S726 </ci>
              <ci> S727 </ci>
              <ci> S728 </ci>
              <ci> S729 </ci>
              <ci> S730 </ci>
              <apply>
                <times/>
                <cn> 2 </cn>
                <ci> S731 </ci>
              </apply>
              <apply>
                <times/>
                <cn> 2 </cn>
                <ci> S732 </ci>
              </apply>
              <apply>
                <times/>
                <cn> 2 </cn>
                <ci> S733 </ci>
              </apply>
              <apply>
                <times/>
                <cn> 2 </cn>
                <ci> S734 </ci>
              </apply>
              <apply>
                <times/>
                <cn> 2 </cn>
                <ci> S735 </ci>
              </apply>
              <ci> S736 </ci>
              <ci> S737 </ci>
              <ci> S738 </ci>
              <ci> S739 </ci>
              <apply>
                <times/>
                <cn> 2 </cn>
[truncated: 3,809,938 more chars]
